# Supplementary material for: Refining the impact of genetic evidence on clinical success
Source: Nature. 2024 Apr 17;629(8012):624–9. doi: 10.1038/s41586-024-07316-0 (PMC11096124; doi:10.1038/s41586-024-07316-0)
Supplement: Supplementary file 4 — Supplementary Tables 1–50, including information on all target-indication pairs, source data for all graphs and additional analyses. [file 41586_2024_7316_MOESM4_ESM.xlsx]

## Sheet: contents
table_number	type	figure_panel	description
abbrevs
notes
s01	Additional Data		Target-indication pairs, genetic associations, and maximum phase reached.
s02	Additional Data		Sources of GWAS hits within OTG.
s03	Additional Data		Sources of QTL mappings within PICCOLO.
s04	Source Data	Figure 1A	Proportion of target-indication pairs with genetic support by phase and active/historical status.
s05	Source Data	Figure 1B	Relative success by source of germline genetic evidence.
s06	Source Data	Figure 1C	Relative success for Open Targets Genetics associations as a function of locus to gene (L2G) share.
s07	Source Data	Figure 1D	Relative success for GWAS Catalog associations as a function of year of discovery, gene count, beta, odds ratio, and minor allele frequency.
s08	Additional Data		Launched status versus year of discovery for GWAS-supported target-indication pairs (data for logit model).
s09	Source Data	Figure 1E	Number of indications by number of supported genes.
s10	Additional Data		Indications developed in Pharmaprojects for which there exist no genetically supported targets.
s11	Source Data	Figure ED2A	Relative success as a function of indication-association similarity threshold.
s12	Source Data	Figure ED2B	RS breakdowns by orphan status, association source combinations, and Genebass queries.
s13	Source Data	Figure ED2C	Relative success for somatic vs. germline support in oncology.
s14	Source Data	Figure ED2D	Relative success for GWAS Catalog associations by year of discovery, without removing replications or OMIM.
s15	Source Data	Figure ED2E	Relative success for GWAS Catalog associations by year, removing replications but not removing OMIM.
s16	Source Data	Figure ED2F	Proportion of supported target-indication pairs that are launched, by year of discovery.
s17	Source Data	Figure ED2G	Years of association and launch for genetically supported launched target-indication pairs.
s18	Source Data	Figure ED2H	Relative success for GWAS Catalog supported programs by odds ratio breaks used in King 2019.
s19	Source Data	Figure ED3A-F	P(G) by phase using 2013 vs. 2023 drug and genetics datasets.
s20	Source Data	Figure ED3A-F	RS by phase using 2013 vs. 2023 drug and genetics datasets.
s21	Source Data	Figure ED3G	RS by association source with and without genetic insight filter.
s22	Source Data	Figure ED3H	RS by therapy area with and without genetic insight filter.
s23	Additional Data		T2D genes with OMIM support.
s24	Additional Data		T2D genes with GWAS support by novelty status.
s25	Additional Data		T2D drug development programs by genetic support status.
s26	Source Data	Figure ED4A-D	T2D proportion of programs with genetic support by development phase.
s27	Source Data	Figure 2A-E	Relative success by therapy area and phase transition.
s28	Source Data	Figure 2G,J,K, ED7A-E	Properties of therapy areas.
s29	Source Data	Figure ED8A	Cumulative OTG G-T associations and supported T-I pairs by year.
s30	Source Data	Figure 2F	Cumulative OTG supported G-I pairs by year and therapy area.
s31	Source Data	Figure 2H	Count and mean similarity of approved indications per target.
s32	Source Data	Figure 2I	Probability of genetic support by count and similarity of indications per target.
s33	Source Data	Figure ED5	Proportion of target-indication pairs with genetic support by phase and therapy area, combined mode (both historical and active programs).
s34	Source Data	Figure ED6A	Confounding between therapy area and year of discovery.
s35	Source Data	Figure ED6B	Confounding between therapy area and count of associated genes.
s36	Source Data	Figure ED6C	Confounding between therapy area and lead SNP beta.
s37	Source Data	Figure ED6D	Confounding between therapy area and absolute odds ratio.
s38	Source Data	Figure ED6E	Confounding between therapy area and minor allele frequency.
s39	Source Data	Figure ED6F	Confounding between therapy area and GWAS source (GWAS Catalog, UKBB, or FinnGen).
s40	Source Data	Figure ED6A-E	Summary of therapy area confounding by continuous variables (year, gene count, beta, odds ratio, minor allele frequency).
s41	Source Data	Figure ED6F	Summary of therapy area confounding by GWAS source (GWAS Catalog, UKBB, or FinnGen).
s42	Source Data	Figure ED7F	Summary of therapy area data from Nelson 2015
s43	Additional Data		Classification of individual drug indications into therapy areas in 2015 versus 2023.
s44	Source Data	Figure ED7G	Confusion matrix of count of drug indication classifications into therapy areas in 2015 versus 2023.
s45	Source Data	Figure 3A	Proportion of all possible genetically supported target-indication pairs that have been developed, by therapy area and gene list.
s46	Source Data	Figure 3B	Proportion of all possible IntOGen-supported target-indication pairs that have been developed, by driver mechanism and gene list.
s47	Additional Data		Number of possible genetically supported indications, supported developed indications, and unsupported developed indications, by target.
s48	Source Data	Figure 3C	Histogram of supported vs. unsupported indications pursued for developed targets.
s49	Source Data	Figure 3D	Proportion of indications with genetic support, by drug's highest phase reached and phase for each indication
s50	Source Data	Figure ED8B	Proportion of all possible genetically supported targets that have been developed, by therapy area and gene list.

## Sheet: abbrevs
abbreviation	description
pg	P(G); proportion of programs with genetic support.
ps	P(S); probability of success.
rs	RS; relative success.
_l95	Lower bound of the 95% confidence interval
_u95	Upper bound of the 95% confidence interval
gensup	Genetically supported
nosup	Not genetically supported
_yes	Genetically supported
_no	Not genetically supported
x_	Number of successes (numerator)
n_	Total programs (denominator)

## Sheet: notes
table	notes
Table S1	Note that this table is already grouped by target-indication pair with just 1 supporting genetic association shown. This is provided for browsing purposes but is not sufficient to reproduce all analyses in the paper. To reproduce the full analysis, please visit the study GitHub repository.

## Sheet: s01
ti_uid	indication_association_similarity	target	indication_mesh_id	indication_mesh_term	historical_max_phase	active_max_phase	combined_max_phase	succ_p_1	succ_1_2	succ_2_3	succ_3_a	orphan	year_launch	assoc_mesh_id	assoc_mesh_term	assoc_source	assoc_info	original_trait	original_link	assoc_year	pic_qtl_pval	pic_h4	af_gnomad_nfe	l2g_share	l2g_rank	assoc_share	assoc_rank	source_name	abs_beta	abs_or	areas	genetic_insight	target_status	ab_tractable	sm_tractable	rhodop_gpcr	nuclear_receptor	enzyme	ion_channel	kinase
A2M-D002545	0.368	A2M	D002545	Brain Ischemia	Phase III		Phase III	TRUE	TRUE	TRUE	FALSE	TRUE		D054222	Cobblestone Lissencephaly	OTG		Cortical thickness	https://genetics.opentargets.org/study/GCST90091061	2021			0.512622	0.82	1	0.82	1	GWAS			neurology, cardiovascular	omim/tcga	unsupported target	TRUE	TRUE	FALSE	FALSE	FALSE	FALSE	FALSE
A2M-D010003	0.235	A2M	D010003	Osteoarthritis	Preclinical		Preclinical	FALSE				FALSE		D054222	Cobblestone Lissencephaly	OTG		Cortical thickness	https://genetics.opentargets.org/study/GCST90091061	2021			0.512622	0.82	1	0.82	1	GWAS			musculoskeletal	both	unsupported target	TRUE	TRUE	FALSE	FALSE	FALSE	FALSE	FALSE
A2M-D016491	0.198	A2M	D016491	Peripheral Vascular Diseases	Phase III		Phase III	TRUE	TRUE	TRUE	FALSE	TRUE		D054222	Cobblestone Lissencephaly	OTG		Cortical thickness	https://genetics.opentargets.org/study/GCST90091061	2021			0.512622	0.82	1	0.82	1	GWAS			cardiovascular	both	unsupported target	TRUE	TRUE	FALSE	FALSE	FALSE	FALSE	FALSE
A2M-D020521	0.381	A2M	D020521	Stroke	Phase III		Phase III	TRUE	TRUE	TRUE	FALSE	TRUE		D054222	Cobblestone Lissencephaly	OTG		Cortical thickness	https://genetics.opentargets.org/study/GCST90091061	2021			0.512622	0.82	1	0.82	1	GWAS			neurology, cardiovascular	gwas	unsupported target	TRUE	TRUE	FALSE	FALSE	FALSE	FALSE	FALSE
AADAT-D012559	0.602	AADAT	D012559	Schizophrenia	Preclinical		Preclinical	FALSE				FALSE		D012893	Sleep Wake Disorders	OTG		Ease of getting up in the morning	https://genetics.opentargets.org/study/GCST007986	2019			0.0974961	0.89	1	0.89	1	GWAS			psychiatry	both	unsupported target	TRUE	TRUE	FALSE	FALSE	FALSE	FALSE	FALSE
AAK1-D009437	0.235	AAK1	D009437	Neuralgia		Phase II	Phase II	TRUE	TRUE			FALSE		D006402	Hematologic Diseases	OTG		Hemoglobin levels	https://genetics.opentargets.org/study/GCST90025969	2021			0.114701	0.77	1	0.77	1	GWAS	0.0202474		neurology, signs/symptoms	both	unsupported target	TRUE	TRUE	FALSE	FALSE	FALSE	FALSE	TRUE
AAK1-D051474	0.221	AAK1	D051474	Neuralgia, Postherpetic		Phase II	Phase II	TRUE	TRUE			FALSE		D006402	Hematologic Diseases	OTG		Hemoglobin levels	https://genetics.opentargets.org/study/GCST90025969	2021			0.114701	0.77	1	0.77	1	GWAS	0.0202474		neurology, signs/symptoms	gwas	unsupported target	TRUE	TRUE	FALSE	FALSE	FALSE	FALSE	TRUE
ABAT-D000544	0.218	ABAT	D000544	Alzheimer Disease	Phase II		Phase II	TRUE	TRUE	FALSE		FALSE		D000592	Amino Acid Metabolism, Inborn Errors	OMIM		GABA-transaminase deficiency, 613163 (3), Autosomal recessive	https://omim.org/entry/137150									OMIM			neurology, psychiatry	both	unsupported target	FALSE	TRUE	FALSE	FALSE	TRUE	FALSE	FALSE
ABAT-D000690	0.438	ABAT	D000690	Amyotrophic Lateral Sclerosis	Preclinical		Preclinical	FALSE				FALSE		D000592	Amino Acid Metabolism, Inborn Errors	OMIM		GABA-transaminase deficiency, 613163 (3), Autosomal recessive	https://omim.org/entry/137150									OMIM			neurology, metabolic	both	unsupported target	FALSE	TRUE	FALSE	FALSE	TRUE	FALSE	FALSE
ABAT-D004827	0.226	ABAT	D004827	Epilepsy		Preclinical	Preclinical					TRUE		D000592	Amino Acid Metabolism, Inborn Errors	OMIM		GABA-transaminase deficiency, 613163 (3), Autosomal recessive	https://omim.org/entry/137150									OMIM			neurology	both	unsupported target	FALSE	TRUE	FALSE	FALSE	TRUE	FALSE	FALSE
ABAT-D004828	0.201	ABAT	D004828	Epilepsies, Partial	Preclinical		Preclinical	FALSE				TRUE		D000592	Amino Acid Metabolism, Inborn Errors	OMIM		GABA-transaminase deficiency, 613163 (3), Autosomal recessive	https://omim.org/entry/137150									OMIM			neurology	both	unsupported target	FALSE	TRUE	FALSE	FALSE	TRUE	FALSE	FALSE
ABAT-D005600	0.331	ABAT	D005600	Fragile X Syndrome		Preclinical	Preclinical					FALSE		D000592	Amino Acid Metabolism, Inborn Errors	OMIM		GABA-transaminase deficiency, 613163 (3), Autosomal recessive	https://omim.org/entry/137150									OMIM			neurology, congenital	omim/tcga	unsupported target	FALSE	TRUE	FALSE	FALSE	TRUE	FALSE	FALSE
ABAT-D005879	0.355	ABAT	D005879	Tourette Syndrome	Phase II		Phase II	TRUE	TRUE	FALSE		TRUE		D000592	Amino Acid Metabolism, Inborn Errors	OMIM		GABA-transaminase deficiency, 613163 (3), Autosomal recessive	https://omim.org/entry/137150									OMIM			neurology, congenital, psychiatry	omim/tcga	unsupported target	FALSE	TRUE	FALSE	FALSE	TRUE	FALSE	FALSE
ABAT-D009103	0.222	ABAT	D009103	Multiple Sclerosis	Preclinical		Preclinical	FALSE				TRUE		D000592	Amino Acid Metabolism, Inborn Errors	OMIM		GABA-transaminase deficiency, 613163 (3), Autosomal recessive	https://omim.org/entry/137150									OMIM			neurology, immune	both	unsupported target	FALSE	TRUE	FALSE	FALSE	TRUE	FALSE	FALSE
ABAT-D009293	0.201	ABAT	D009293	Opioid-Related Disorders	Preclinical		Preclinical	FALSE				TRUE		D000592	Amino Acid Metabolism, Inborn Errors	OMIM		GABA-transaminase deficiency, 613163 (3), Autosomal recessive	https://omim.org/entry/137150									OMIM			psychiatry	gwas	unsupported target	FALSE	TRUE	FALSE	FALSE	TRUE	FALSE	FALSE
ABAT-D009437	0.206	ABAT	D009437	Neuralgia		Preclinical	Preclinical					TRUE		D000592	Amino Acid Metabolism, Inborn Errors	OMIM		GABA-transaminase deficiency, 613163 (3), Autosomal recessive	https://omim.org/entry/137150									OMIM			neurology, signs/symptoms	both	unsupported target	FALSE	TRUE	FALSE	FALSE	TRUE	FALSE	FALSE
ABAT-D010300	0.464	ABAT	D010300	Parkinson Disease	Preclinical		Preclinical	FALSE				TRUE		D000592	Amino Acid Metabolism, Inborn Errors	OMIM		GABA-transaminase deficiency, 613163 (3), Autosomal recessive	https://omim.org/entry/137150									OMIM			neurology	both	unsupported target	FALSE	TRUE	FALSE	FALSE	TRUE	FALSE	FALSE
ABAT-D013036	0.213	ABAT	D013036	Spasms, Infantile	Launched	Launched	Launched	TRUE	TRUE	TRUE	TRUE	TRUE	2019	D000592	Amino Acid Metabolism, Inborn Errors	OMIM		GABA-transaminase deficiency, 613163 (3), Autosomal recessive	https://omim.org/entry/137150									OMIM			neurology	both	unsupported target	FALSE	TRUE	FALSE	FALSE	TRUE	FALSE	FALSE
ABAT-D013313	0.031	ABAT	D013313	Stress Disorders, Post-Traumatic	Preclinical		Preclinical	FALSE				TRUE		D000592	Amino Acid Metabolism, Inborn Errors	OMIM		GABA-transaminase deficiency, 613163 (3), Autosomal recessive	https://omim.org/entry/137150									OMIM			psychiatry	gwas	unsupported target	FALSE	TRUE	FALSE	FALSE	TRUE	FALSE	FALSE
ABAT-D014402	0.355	ABAT	D014402	Tuberous Sclerosis		Preclinical	Preclinical					FALSE		D000592	Amino Acid Metabolism, Inborn Errors	OMIM		GABA-transaminase deficiency, 613163 (3), Autosomal recessive	https://omim.org/entry/137150									OMIM			oncology	both	unsupported target	FALSE	TRUE	FALSE	FALSE	TRUE	FALSE	FALSE
ABAT-D019970	0.194	ABAT	D019970	Cocaine-Related Disorders	Preclinical		Preclinical	FALSE				TRUE		D000592	Amino Acid Metabolism, Inborn Errors	OMIM		GABA-transaminase deficiency, 613163 (3), Autosomal recessive	https://omim.org/entry/137150									OMIM			psychiatry	gwas	unsupported target	FALSE	TRUE	FALSE	FALSE	TRUE	FALSE	FALSE
ABAT-D020820	0.247	ABAT	D020820	Dyskinesias	Preclinical		Preclinical	FALSE				TRUE		D000592	Amino Acid Metabolism, Inborn Errors	OMIM		GABA-transaminase deficiency, 613163 (3), Autosomal recessive	https://omim.org/entry/137150									OMIM			neurology, signs/symptoms	omim/tcga	unsupported target	FALSE	TRUE	FALSE	FALSE	TRUE	FALSE	FALSE
ABCA1-D000544	0.355	ABCA1	D000544	Alzheimer Disease		Preclinical	Preclinical					FALSE		D013631	Tangier Disease	OMIM		Tangier disease, 205400 (3), Autosomal recessive	https://omim.org/entry/600046									OMIM			neurology, psychiatry	both	unsupported target	TRUE	TRUE	FALSE	FALSE	FALSE	FALSE	FALSE
ABCA1-D002545	0.482	ABCA1	D002545	Brain Ischemia	Preclinical		Preclinical	FALSE				FALSE		D003324	Coronary Artery Disease	OTG		Coronary artery disease	https://genetics.opentargets.org/study/GCST010866	2020			0.054259	0.68	1	0.68	1	GWAS			neurology, cardiovascular	omim/tcga	unsupported target	TRUE	TRUE	FALSE	FALSE	FALSE	FALSE	FALSE
ABCA1-D003920	0.712	ABCA1	D003920	Diabetes Mellitus		Preclinical	Preclinical					FALSE		D004700	Endocrine System Diseases	OTG		Sex hormone-binding globulin levels adjusted for BMI	https://genetics.opentargets.org/study/GCST90012106	2020			0.567091	0.84	1	0.84	1	GWAS	0.00804594		metabolic, endocrine	both	unsupported target	TRUE	TRUE	FALSE	FALSE	FALSE	FALSE	FALSE
ABCA1-D003924	0.663	ABCA1	D003924	Diabetes Mellitus, Type 2	Preclinical		Preclinical	FALSE				FALSE		D004700	Endocrine System Diseases	OTG		Sex hormone-binding globulin levels adjusted for BMI	https://genetics.opentargets.org/study/GCST90012106	2020			0.567091	0.84	1	0.84	1	GWAS	0.00804594		metabolic, endocrine	both	unsupported target	TRUE	TRUE	FALSE	FALSE	FALSE	FALSE	FALSE
ABCA1-D006333	0.442	ABCA1	D006333	Heart Failure	Preclinical		Preclinical	FALSE				FALSE		D003324	Coronary Artery Disease	OTG		Coronary artery disease	https://genetics.opentargets.org/study/GCST010866	2020			0.054259	0.68	1	0.68	1	GWAS			cardiovascular	both	unsupported target	TRUE	TRUE	FALSE	FALSE	FALSE	FALSE	FALSE
ABCA1-D006949	1	ABCA1	D006949	Hyperlipidemias	Phase I		Phase I	TRUE	FALSE			FALSE		D006949	Hyperlipidemias	OTG		Hyperlipidemia	https://genetics.opentargets.org/study/SAIGE_272_1	2018			0.122149	0.81	1	0.81	1	GWAS		1.07444	metabolic	both	genetically supported target	TRUE	TRUE	FALSE	FALSE	FALSE	FALSE	FALSE
ABCA1-D008060	0.774	ABCA1	D008060	Lipodystrophy	Phase II		Phase II	TRUE	TRUE	FALSE		FALSE		D052439	Lipid Metabolism Disorders	OTG		Disorders of lipoid metabolism	https://genetics.opentargets.org/study/SAIGE_272	2018			0.122149	0.81	1	0.81	1	GWAS		1.07498	dermatology, metabolic	omim/tcga	unsupported target	TRUE	TRUE	FALSE	FALSE	FALSE	FALSE	FALSE
ABCA1-D008103	0.681	ABCA1	D008103	Liver Cirrhosis		Phase III	Phase III	TRUE	TRUE	TRUE		FALSE		D008107	Liver Diseases	OTG		Liver enzyme levels (alkaline phosphatase)	https://genetics.opentargets.org/study/GCST90013406	2021			0.333182	0.76	1	0.76	1	GWAS			digestive, signs/symptoms	gwas	unsupported target	TRUE	TRUE	FALSE	FALSE	FALSE	FALSE	FALSE
ABCA1-D009203	0.755	ABCA1	D009203	Myocardial Infarction	Preclinical		Preclinical	FALSE				FALSE		D003324	Coronary Artery Disease	OTG		Coronary artery disease	https://genetics.opentargets.org/study/GCST010866	2020			0.054259	0.68	1	0.68	1	GWAS			cardiovascular, signs/symptoms	gwas	unsupported target	TRUE	TRUE	FALSE	FALSE	FALSE	FALSE	FALSE
ABCA1-D020521	0.501	ABCA1	D020521	Stroke	Preclinical		Preclinical	FALSE				FALSE		D003324	Coronary Artery Disease	OTG		Coronary artery disease	https://genetics.opentargets.org/study/GCST010866	2020			0.054259	0.68	1	0.68	1	GWAS			neurology, cardiovascular	gwas	unsupported target	TRUE	TRUE	FALSE	FALSE	FALSE	FALSE	FALSE
ABCA1-D020961	0.443	ABCA1	D020961	Lewy Body Disease		Preclinical	Preclinical					FALSE		D006073	Gout	OTG		Urate levels	https://genetics.opentargets.org/study/GCST008972	2019			0.356502	0.81	1	0.81	1	GWAS	0.0193		neurology, psychiatry	both	unsupported target	TRUE	TRUE	FALSE	FALSE	FALSE	FALSE	FALSE
ABCA1-D042882	0.488	ABCA1	D042882	Gallstones	Phase II		Phase II	TRUE	TRUE	FALSE		FALSE		D008107	Liver Diseases	OTG		Liver enzyme levels (alkaline phosphatase)	https://genetics.opentargets.org/study/GCST90013406	2021			0.333182	0.76	1	0.76	1	GWAS			digestive, signs/symptoms	both	unsupported target	TRUE	TRUE	FALSE	FALSE	FALSE	FALSE	FALSE
ABCA1-D050197	0.821	ABCA1	D050197	Atherosclerosis		Preclinical	Preclinical					FALSE		D003324	Coronary Artery Disease	OTG		Coronary artery disease	https://genetics.opentargets.org/study/GCST010866	2020			0.054259	0.68	1	0.68	1	GWAS			cardiovascular	both	genetically supported target	TRUE	TRUE	FALSE	FALSE	FALSE	FALSE	FALSE
ABCA1-D065626	0.601	ABCA1	D065626	Non-alcoholic Fatty Liver Disease		Phase III	Phase III	TRUE	TRUE	TRUE		FALSE		D008107	Liver Diseases	OTG		Liver enzyme levels (alkaline phosphatase)	https://genetics.opentargets.org/study/GCST90013406	2021			0.333182	0.76	1	0.76	1	GWAS			digestive	both	unsupported target	TRUE	TRUE	FALSE	FALSE	FALSE	FALSE	FALSE
ABCA4-D008268	0.806	ABCA4	D008268	Macular Degeneration		Preclinical	Preclinical					TRUE		D012174	Retinitis Pigmentosa	OMIM		Retinal dystrophy, early-onset severe, 248200 (3), Autosomal recessive	https://omim.org/entry/601691									OMIM			ophthalmology	both	genetically supported target	TRUE	TRUE	FALSE	FALSE	FALSE	FALSE	FALSE
ABCA4-D012174	1	ABCA4	D012174	Retinitis Pigmentosa	Preclinical		Preclinical	FALSE				TRUE		D012174	Retinitis Pigmentosa	OMIM		Retinal dystrophy, early-onset severe, 248200 (3), Autosomal recessive	https://omim.org/entry/601691									OMIM			ophthalmology, congenital	both	genetically supported target	TRUE	TRUE	FALSE	FALSE	FALSE	FALSE	FALSE
ABCB1-D001943	0.035	ABCB1	D001943	Breast Neoplasms	Launched	Launched	Launched	TRUE	TRUE	TRUE	TRUE	FALSE		D049628	Body Size	OTG		Appendicular lean mass	https://genetics.opentargets.org/study/GCST90000025	2020			0.180548	0.71	1	0.71	1	GWAS	0.0158		oncology	both	unsupported target	TRUE	TRUE	FALSE	FALSE	FALSE	FALSE	FALSE
ABCB1-D002289	0.033	ABCB1	D002289	Carcinoma, Non-Small-Cell Lung	Launched	Launched	Launched	TRUE	TRUE	TRUE	TRUE	FALSE		D049628	Body Size	OTG		Appendicular lean mass	https://genetics.opentargets.org/study/GCST90000025	2020			0.180548	0.71	1	0.71	1	GWAS	0.0158		oncology	both	unsupported target	TRUE	TRUE	FALSE	FALSE	FALSE	FALSE	FALSE
ABCB1-D006086	0.033	ABCB1	D006086	Graft vs Host Disease	Phase III		Phase III	TRUE	TRUE	TRUE	FALSE	FALSE		D049628	Body Size	OTG		Appendicular lean mass	https://genetics.opentargets.org/study/GCST90000025	2020			0.180548	0.71	1	0.71	1	GWAS	0.0158		immune	gwas	unsupported target	TRUE	TRUE	FALSE	FALSE	FALSE	FALSE	FALSE
ABCB1-D007239	0.043	ABCB1	D007239	Infections	Preclinical		Preclinical	FALSE				FALSE		D049628	Body Size	OTG		Appendicular lean mass	https://genetics.opentargets.org/study/GCST90000025	2020			0.180548	0.71	1	0.71	1	GWAS	0.0158		infection	both	unsupported target	TRUE	TRUE	FALSE	FALSE	FALSE	FALSE	FALSE
ABCB1-D007938	0.037	ABCB1	D007938	Leukemia	Launched	Launched	Launched	TRUE	TRUE	TRUE	TRUE	FALSE		D049628	Body Size	OTG		Appendicular lean mass	https://genetics.opentargets.org/study/GCST90000025	2020			0.180548	0.71	1	0.71	1	GWAS	0.0158		oncology	omim/tcga	unsupported target	TRUE	TRUE	FALSE	FALSE	FALSE	FALSE	FALSE
ABCB1-D008268	0.035	ABCB1	D008268	Macular Degeneration	Preclinical		Preclinical	FALSE				FALSE		D049628	Body Size	OTG		Appendicular lean mass	https://genetics.opentargets.org/study/GCST90000025	2020			0.180548	0.71	1	0.71	1	GWAS	0.0158		ophthalmology	both	unsupported target	TRUE	TRUE	FALSE	FALSE	FALSE	FALSE	FALSE
ABCB1-D009369	0.044	ABCB1	D009369	Neoplasms	Launched	Launched	Launched	TRUE	TRUE	TRUE	TRUE	FALSE		D049628	Body Size	OTG		Appendicular lean mass	https://genetics.opentargets.org/study/GCST90000025	2020			0.180548	0.71	1	0.71	1	GWAS	0.0158		oncology	gwas	unsupported target	TRUE	TRUE	FALSE	FALSE	FALSE	FALSE	FALSE
ABCB1-D015212	0.034	ABCB1	D015212	Inflammatory Bowel Diseases	Preclinical		Preclinical	FALSE				FALSE		D049628	Body Size	OTG		Appendicular lean mass	https://genetics.opentargets.org/study/GCST90000025	2020			0.180548	0.71	1	0.71	1	GWAS	0.0158		digestive	both	unsupported target	TRUE	TRUE	FALSE	FALSE	FALSE	FALSE	FALSE
ABCB11-D002780	1	ABCB11	D002780	Cholestasis, Intrahepatic		Preclinical	Preclinical					FALSE		D002780	Cholestasis, Intrahepatic	OMIM		Cholestasis, benign recurrent intrahepatic, 2, 605479 (3), Autosomal recessive	https://omim.org/entry/603201									OMIM			digestive	both	genetically supported target	TRUE	TRUE	FALSE	FALSE	FALSE	FALSE	FALSE
ABCB4-D002780	1	ABCB4	D002780	Cholestasis, Intrahepatic		Preclinical	Preclinical					TRUE		D002780	Cholestasis, Intrahepatic	OMIM		Cholestasis, progressive familial intrahepatic 3, 602347 (3), Autosomal recessive	https://omim.org/entry/171060									OMIM			digestive	both	genetically supported target	TRUE	TRUE	FALSE	FALSE	FALSE	FALSE	FALSE
ABCC1-D001749	0.606	ABCC1	D001749	Urinary Bladder Neoplasms	Preclinical		Preclinical	FALSE				FALSE		D051437	Renal Insufficiency	OTG		Creatinine levels	https://genetics.opentargets.org/study/GCST90025946	2021			0.586625	0.63	1	0.63	1	GWAS	0.011183		oncology	both	unsupported target	TRUE	TRUE	FALSE	FALSE	FALSE	FALSE	FALSE
ABCC1-D001943	0.251	ABCC1	D001943	Breast Neoplasms	Preclinical		Preclinical	FALSE				FALSE		D006402	Hematologic Diseases	OTG		Basophil count	https://genetics.opentargets.org/study/GCST90002292	2020			0.653976	0.78	1	0.78	1	GWAS	0.017944		oncology	both	unsupported target	TRUE	TRUE	FALSE	FALSE	FALSE	FALSE	FALSE
ABCC1-D002289	0.233	ABCC1	D002289	Carcinoma, Non-Small-Cell Lung	Preclinical		Preclinical	FALSE				FALSE		D006402	Hematologic Diseases	OTG		Basophil count	https://genetics.opentargets.org/study/GCST90002292	2020			0.653976	0.78	1	0.78	1	GWAS	0.017944		oncology	both	unsupported target	TRUE	TRUE	FALSE	FALSE	FALSE	FALSE	FALSE
ABCC1-D003424	0.241	ABCC1	D003424	Crohn Disease	Phase I		Phase I	TRUE	FALSE			FALSE		D006402	Hematologic Diseases	OTG		Basophil count	https://genetics.opentargets.org/study/GCST90002292	2020			0.653976	0.78	1	0.78	1	GWAS	0.017944		digestive	both	unsupported target	TRUE	TRUE	FALSE	FALSE	FALSE	FALSE	FALSE
ABCC1-D003967	0.464	ABCC1	D003967	Diarrhea	Preclinical		Preclinical	FALSE				FALSE		D009765	Obesity	OTG		Hip circumference adjusted for BMI	https://genetics.opentargets.org/study/GCST90020028	2021			0.0333506	0.51	1	0.51	1	GWAS	0.0461289		signs/symptoms	omim/tcga	unsupported target	TRUE	TRUE	FALSE	FALSE	FALSE	FALSE	FALSE
ABCC1-D005334	0.47	ABCC1	D005334	Fever	Preclinical		Preclinical	FALSE				FALSE		D009765	Obesity	OTG		Hip circumference adjusted for BMI	https://genetics.opentargets.org/study/GCST90020028	2021			0.0333506	0.51	1	0.51	1	GWAS	0.0461289		signs/symptoms	omim/tcga	unsupported target	TRUE	TRUE	FALSE	FALSE	FALSE	FALSE	FALSE
ABCC1-D005767	0.317	ABCC1	D005767	Gastrointestinal Diseases	Phase II		Phase II	TRUE	TRUE	FALSE		FALSE		D006402	Hematologic Diseases	OTG		Basophil count	https://genetics.opentargets.org/study/GCST90002292	2020			0.653976	0.78	1	0.78	1	GWAS	0.017944		digestive	gwas	unsupported target	TRUE	TRUE	FALSE	FALSE	FALSE	FALSE	FALSE
ABCC1-D006258	0.255	ABCC1	D006258	Head and Neck Neoplasms	Preclinical		Preclinical	FALSE				FALSE		D006402	Hematologic Diseases	OTG		Basophil count	https://genetics.opentargets.org/study/GCST90002292	2020			0.653976	0.78	1	0.78	1	GWAS	0.017944		oncology	both	unsupported target	TRUE	TRUE	FALSE	FALSE	FALSE	FALSE	FALSE
ABCC1-D007239	0.335	ABCC1	D007239	Infections	Preclinical		Preclinical	FALSE				FALSE		D006402	Hematologic Diseases	OTG		Basophil count	https://genetics.opentargets.org/study/GCST90002292	2020			0.653976	0.78	1	0.78	1	GWAS	0.017944		infection	both	unsupported target	TRUE	TRUE	FALSE	FALSE	FALSE	FALSE	FALSE
ABCC1-D007249	0.397	ABCC1	D007249	Inflammation	Preclinical		Preclinical	FALSE				FALSE		D008218	Lymphocytosis	OTG		Lymphocyte counts	https://genetics.opentargets.org/study/GCST90002316	2020			0.0127124	0.8	1	0.8	1	GWAS	0.052749		signs/symptoms	gwas	unsupported target	TRUE	TRUE	FALSE	FALSE	FALSE	FALSE	FALSE
ABCC1-D008107	0.293	ABCC1	D008107	Liver Diseases	Preclinical		Preclinical	FALSE				FALSE		D006402	Hematologic Diseases	OTG		Basophil count	https://genetics.opentargets.org/study/GCST90002292	2020			0.653976	0.78	1	0.78	1	GWAS	0.017944		digestive	both	unsupported target	TRUE	TRUE	FALSE	FALSE	FALSE	FALSE	FALSE
ABCC1-D008113	0.246	ABCC1	D008113	Liver Neoplasms		Phase II	Phase II	TRUE	TRUE			FALSE		D006402	Hematologic Diseases	OTG		Basophil count	https://genetics.opentargets.org/study/GCST90002292	2020			0.653976	0.78	1	0.78	1	GWAS	0.017944		oncology	gwas	unsupported target	TRUE	TRUE	FALSE	FALSE	FALSE	FALSE	FALSE
ABCC1-D008268	0.256	ABCC1	D008268	Macular Degeneration	Preclinical		Preclinical	FALSE				FALSE		D006402	Hematologic Diseases	OTG		Basophil count	https://genetics.opentargets.org/study/GCST90002292	2020			0.653976	0.78	1	0.78	1	GWAS	0.017944		ophthalmology	both	unsupported target	TRUE	TRUE	FALSE	FALSE	FALSE	FALSE	FALSE
ABCC1-D008545	0.254	ABCC1	D008545	Melanoma	Preclinical		Preclinical	FALSE				FALSE		D006402	Hematologic Diseases	OTG		Basophil count	https://genetics.opentargets.org/study/GCST90002292	2020			0.653976	0.78	1	0.78	1	GWAS	0.017944		oncology	both	unsupported target	TRUE	TRUE	FALSE	FALSE	FALSE	FALSE	FALSE
ABCC1-D009369	0.336	ABCC1	D009369	Neoplasms	Preclinical		Preclinical	FALSE				FALSE		D006402	Hematologic Diseases	OTG		Basophil count	https://genetics.opentargets.org/study/GCST90002292	2020			0.653976	0.78	1	0.78	1	GWAS	0.017944		oncology	gwas	unsupported target	TRUE	TRUE	FALSE	FALSE	FALSE	FALSE	FALSE
ABCC1-D010190	0.582	ABCC1	D010190	Pancreatic Neoplasms	Phase II		Phase II	TRUE	TRUE	FALSE		FALSE		D003920	Diabetes Mellitus	OTG		Hemoglobin A1c levels	https://genetics.opentargets.org/study/GCST90018958	2021			0.252764	0.77	1	0.77	1	GWAS	0.02		oncology	gwas	unsupported target	TRUE	TRUE	FALSE	FALSE	FALSE	FALSE	FALSE
ABCC1-D011471	0.521	ABCC1	D011471	Prostatic Neoplasms	Preclinical		Preclinical	FALSE				FALSE		D051437	Renal Insufficiency	OTG		Creatinine levels	https://genetics.opentargets.org/study/GCST90025946	2021			0.586625	0.63	1	0.63	1	GWAS	0.011183		oncology	both	unsupported target	TRUE	TRUE	FALSE	FALSE	FALSE	FALSE	FALSE
ABCC1-D015179	0.254	ABCC1	D015179	Colorectal Neoplasms	Phase II		Phase II	TRUE	TRUE	FALSE		FALSE		D006402	Hematologic Diseases	OTG		Basophil count	https://genetics.opentargets.org/study/GCST90002292	2020			0.653976	0.78	1	0.78	1	GWAS	0.017944		oncology	both	unsupported target	TRUE	TRUE	FALSE	FALSE	FALSE	FALSE	FALSE
ABCC1-D015212	0.248	ABCC1	D015212	Inflammatory Bowel Diseases	Preclinical		Preclinical	FALSE				FALSE		D006402	Hematologic Diseases	OTG		Basophil count	https://genetics.opentargets.org/study/GCST90002292	2020			0.653976	0.78	1	0.78	1	GWAS	0.017944		digestive	both	unsupported target	TRUE	TRUE	FALSE	FALSE	FALSE	FALSE	FALSE
ABCC4-D009369	0.294	ABCC4	D009369	Neoplasms	Preclinical		Preclinical	FALSE				FALSE		D003920	Diabetes Mellitus	OTG		Hemoglobin A1c levels	https://genetics.opentargets.org/study/GCST90025974	2021			0.361154	0.94	1	0.94	1	GWAS	0.0111291		oncology	gwas	unsupported target	TRUE	TRUE	FALSE	FALSE	FALSE	FALSE	FALSE
ABCC8-D000787	0.454	ABCC8	D000787	Angina Pectoris	Preclinical		Preclinical	FALSE				FALSE		D001724	Birth Weight	Genebass	missenseLC skat continuous both_sexes irnt	Birth weight	https://genebass.org/gene/ENSG00000006071/phenotype/continuous-20022-both_sexes-NA-irnt?burdenSet=pLoF&phewasOpts=1&resultLayout=full	2021								GWAS	0.0018439		cardiovascular, signs/symptoms	gwas	unsupported target	TRUE	TRUE	FALSE	FALSE	FALSE	FALSE	FALSE
ABCC8-D002545	0.227	ABCC8	D002545	Brain Ischemia		Phase III	Phase III	TRUE	TRUE	TRUE		TRUE		D003920	Diabetes Mellitus	OMIM		Diabetes mellitus, permanent neonatal 3, with or without neurologic features, 618857 (3), Autosomal dominant, Autosomal recessive	https://omim.org/entry/600509									OMIM			neurology, cardiovascular	omim/tcga	unsupported target	TRUE	TRUE	FALSE	FALSE	FALSE	FALSE	FALSE
ABCC8-D003920	1	ABCC8	D003920	Diabetes Mellitus	Launched	Launched	Launched	TRUE	TRUE	TRUE	TRUE	FALSE	2019	D003920	Diabetes Mellitus	OMIM		Diabetes mellitus, permanent neonatal 3, with or without neurologic features, 618857 (3), Autosomal dominant, Autosomal recessive	https://omim.org/entry/600509									OMIM			metabolic, endocrine	both	genetically supported target	TRUE	TRUE	FALSE	FALSE	FALSE	FALSE	FALSE
ABCC8-D003924	1	ABCC8	D003924	Diabetes Mellitus, Type 2	Launched	Launched	Launched	TRUE	TRUE	TRUE	TRUE	FALSE		D003924	Diabetes Mellitus, Type 2	OMIM		Diabetes mellitus, noninsulin-dependent, 125853 (3), Autosomal dominant	https://omim.org/entry/600509									OMIM			metabolic, endocrine	both	genetically supported target	TRUE	TRUE	FALSE	FALSE	FALSE	FALSE	FALSE
ABCC8-D006973	0.248	ABCC8	D006973	Hypertension	Preclinical		Preclinical	FALSE				FALSE		D003920	Diabetes Mellitus	OMIM		Diabetes mellitus, permanent neonatal 3, with or without neurologic features, 618857 (3), Autosomal dominant, Autosomal recessive	https://omim.org/entry/600509									OMIM			cardiovascular	both	unsupported target	TRUE	TRUE	FALSE	FALSE	FALSE	FALSE	FALSE
ABCC8-D009203	0.355	ABCC8	D009203	Myocardial Infarction	Phase I		Phase I	TRUE	FALSE			TRUE		D001724	Birth Weight	Genebass	missenseLC skat continuous both_sexes irnt	Birth weight	https://genebass.org/gene/ENSG00000006071/phenotype/continuous-20022-both_sexes-NA-irnt?burdenSet=pLoF&phewasOpts=1&resultLayout=full	2021								GWAS	0.0018439		cardiovascular, signs/symptoms	gwas	unsupported target	TRUE	TRUE	FALSE	FALSE	FALSE	FALSE	FALSE
ABCC8-D013345	0.345	ABCC8	D013345	Subarachnoid Hemorrhage	Phase I		Phase I	TRUE	FALSE			TRUE		D001724	Birth Weight	Genebass	missenseLC skat continuous both_sexes irnt	Birth weight	https://genebass.org/gene/ENSG00000006071/phenotype/continuous-20022-both_sexes-NA-irnt?burdenSet=pLoF&phewasOpts=1&resultLayout=full	2021								GWAS	0.0018439		neurology, cardiovascular, signs/symptoms	gwas	unsupported target	TRUE	TRUE	FALSE	FALSE	FALSE	FALSE	FALSE
ABCC8-D020521	0.239	ABCC8	D020521	Stroke		Phase III	Phase III	TRUE	TRUE	TRUE		TRUE		D003920	Diabetes Mellitus	OMIM		Diabetes mellitus, permanent neonatal 3, with or without neurologic features, 618857 (3), Autosomal dominant, Autosomal recessive	https://omim.org/entry/600509									OMIM			neurology, cardiovascular	gwas	unsupported target	TRUE	TRUE	FALSE	FALSE	FALSE	FALSE	FALSE
ABCC9-D000505	0.595	ABCC9	D000505	Alopecia	Launched	Launched	Launched	TRUE	TRUE	TRUE	TRUE	FALSE		D006332	Cardiomegaly	OMIM		Hypertrichotic osteochondrodysplasia (Cantu syndrome), 239850 (3), Autosomal dominant	https://omim.org/entry/601439									OMIM			dermatology, signs/symptoms	both	unsupported target	TRUE	TRUE	FALSE	FALSE	FALSE	FALSE	FALSE
ABCC9-D000506	0.573	ABCC9	D000506	Alopecia Areata	Launched	Launched	Launched	TRUE	TRUE	TRUE	TRUE	FALSE		D006332	Cardiomegaly	OMIM		Hypertrichotic osteochondrodysplasia (Cantu syndrome), 239850 (3), Autosomal dominant	https://omim.org/entry/601439									OMIM			dermatology	both	unsupported target	TRUE	TRUE	FALSE	FALSE	FALSE	FALSE	FALSE
ABCC9-D000787	0.515	ABCC9	D000787	Angina Pectoris	Preclinical		Preclinical	FALSE				FALSE		D006973	Hypertension	OTG		Pulse pressure	https://genetics.opentargets.org/study/GCST006629	2018			0.549154	0.62	1	0.62	1	GWAS	0.1593		cardiovascular, signs/symptoms	gwas	unsupported target	TRUE	TRUE	FALSE	FALSE	FALSE	FALSE	FALSE
ABCC9-D002318	0.527	ABCC9	D002318	Cardiovascular Diseases	Preclinical		Preclinical	FALSE				FALSE		D006973	Hypertension	OTG		Pulse pressure	https://genetics.opentargets.org/study/GCST006629	2018			0.549154	0.62	1	0.62	1	GWAS	0.1593		cardiovascular	gwas	unsupported target	TRUE	TRUE	FALSE	FALSE	FALSE	FALSE	FALSE
ABCC9-D003920	0.248	ABCC9	D003920	Diabetes Mellitus	Preclinical		Preclinical	FALSE				FALSE		D006973	Hypertension	OTG		Pulse pressure	https://genetics.opentargets.org/study/GCST006629	2018			0.549154	0.62	1	0.62	1	GWAS	0.1593		metabolic, endocrine	both	unsupported target	TRUE	TRUE	FALSE	FALSE	FALSE	FALSE	FALSE
ABCC9-D006973	1	ABCC9	D006973	Hypertension	Preclinical		Preclinical	FALSE				FALSE		D006973	Hypertension	OTG		Pulse pressure	https://genetics.opentargets.org/study/GCST006629	2018			0.549154	0.62	1	0.62	1	GWAS	0.1593		cardiovascular	both	genetically supported target	TRUE	TRUE	FALSE	FALSE	FALSE	FALSE	FALSE
ABCC9-D007676	0.376	ABCC9	D007676	Kidney Failure, Chronic	Preclinical		Preclinical	FALSE				FALSE		D006932	Hyperbilirubinemia	OTG		Total bilirubin levels	https://genetics.opentargets.org/study/GCST90019521	2021			0.0378483	0.82	1	0.82	1	GWAS	0.0395		other	both	unsupported target	TRUE	TRUE	FALSE	FALSE	FALSE	FALSE	FALSE
ABCC9-D058186	0.197	ABCC9	D058186	Acute Kidney Injury		Preclinical	Preclinical					FALSE		D006973	Hypertension	OTG		Pulse pressure	https://genetics.opentargets.org/study/GCST006629	2018			0.549154	0.62	1	0.62	1	GWAS	0.1593		other	gwas	unsupported target	TRUE	TRUE	FALSE	FALSE	FALSE	FALSE	FALSE
ABCD1-D000326	1	ABCD1	D000326	Adrenoleukodystrophy	Launched	Launched	Launched	TRUE	TRUE	TRUE	TRUE	TRUE		D000326	Adrenoleukodystrophy	OMIM		Adrenoleukodystrophy, 300100 (3), X-linked recessive	https://omim.org/entry/300371									OMIM			neurology, congenital, metabolic, endocrine	both	genetically supported target	TRUE	FALSE	FALSE	FALSE	FALSE	FALSE	FALSE
ABCD1-D005953	0.495	ABCD1	D005953	Glycogen Storage Disease Type I	Preclinical		Preclinical	FALSE				FALSE		D000326	Adrenoleukodystrophy	OMIM		Adrenoleukodystrophy, 300100 (3), X-linked recessive	https://omim.org/entry/300371									OMIM			congenital, metabolic	omim/tcga	unsupported target	TRUE	FALSE	FALSE	FALSE	FALSE	FALSE	FALSE
ABCD1-D006937	0.404	ABCD1	D006937	Hypercholesterolemia		Phase II	Phase II	TRUE	TRUE			FALSE		D000326	Adrenoleukodystrophy	OMIM		Adrenoleukodystrophy, 300100 (3), X-linked recessive	https://omim.org/entry/300371									OMIM			metabolic	both	unsupported target	TRUE	FALSE	FALSE	FALSE	FALSE	FALSE	FALSE
ABCD1-D065626	0.179	ABCD1	D065626	Non-alcoholic Fatty Liver Disease		Phase II	Phase II	TRUE	TRUE			FALSE		D000326	Adrenoleukodystrophy	OMIM		Adrenoleukodystrophy, 300100 (3), X-linked recessive	https://omim.org/entry/300371									OMIM			digestive	both	unsupported target	TRUE	FALSE	FALSE	FALSE	FALSE	FALSE	FALSE
ABCG2-D009369	0.358	ABCG2	D009369	Neoplasms	Preclinical		Preclinical	FALSE				FALSE		D007592	Joint Diseases	OTG		Polyarthropathies	https://genetics.opentargets.org/study/FINNGEN_R6_M13_POLYARTHROPATHIES	2022			0.105239	0.66	1	0.66	1	GWAS		1.16222	oncology	gwas	unsupported target	TRUE	TRUE	FALSE	FALSE	FALSE	FALSE	FALSE
ABCG5-D006949	0.898	ABCG5	D006949	Hyperlipidemias	Preclinical		Preclinical	FALSE				FALSE		D006937	Hypercholesterolemia	Genebass	missenseLC burden continuous both_sexes irnt	Cholesterol	https://genebass.org/gene/ENSG00000138075/phenotype/continuous-30690-both_sexes-NA-irnt?burdenSet=pLoF&phewasOpts=1&resultLayout=full	2021								GWAS	0.0030702		metabolic	both	genetically supported target	TRUE	FALSE	FALSE	FALSE	FALSE	FALSE	FALSE
ABCG8-D006949	1	ABCG8	D006949	Hyperlipidemias	Preclinical		Preclinical	FALSE				FALSE		D006949	Hyperlipidemias	OTG		Hyperlipidemia	https://genetics.opentargets.org/study/SAIGE_272_1	2018			0.679615	0.65	1	0.65	1	GWAS		1.09188	metabolic	both	genetically supported target	TRUE	FALSE	FALSE	FALSE	FALSE	FALSE	FALSE
ABL1-D000086382	0	ABL1	D000086382	COVID-19		Phase III	Phase III	TRUE	TRUE	TRUE		FALSE		D000428	Alcohol Drinking	Genebass	pLoF skat continuous both_sexes	Frequency of memory loss due to drinking alcohol in last year	https://genebass.org/gene/ENSG00000097007/phenotype/continuous-20408-both_sexes-NA-NA?burdenSet=pLoF&phewasOpts=1&resultLayout=full	2021								GWAS	0.032491		infection, respiratory	gwas	unsupported target	FALSE	TRUE	FALSE	FALSE	FALSE	FALSE	TRUE
ABL1-D000544	0.337	ABL1	D000544	Alzheimer Disease		Phase III	Phase III	TRUE	TRUE	TRUE		FALSE		D000428	Alcohol Drinking	Genebass	pLoF skat continuous both_sexes	Frequency of memory loss due to drinking alcohol in last year	https://genebass.org/gene/ENSG00000097007/phenotype/continuous-20408-both_sexes-NA-NA?burdenSet=pLoF&phewasOpts=1&resultLayout=full	2021								GWAS	0.032491		neurology, psychiatry	both	unsupported target	FALSE	TRUE	FALSE	FALSE	FALSE	FALSE	TRUE
ABL1-D000690	0.231	ABL1	D000690	Amyotrophic Lateral Sclerosis		Phase I	Phase I	TRUE				FALSE		D007970	Leukopenia	OTG		White blood cell count	https://genetics.opentargets.org/study/GCST007070	2018			0.373716	0.75	1	0.75	1	GWAS			neurology, metabolic	both	unsupported target	FALSE	TRUE	FALSE	FALSE	FALSE	FALSE	TRUE
ABL1-D001650	0.225	ABL1	D001650	Bile Duct Neoplasms	Phase II		Phase II	TRUE	TRUE	FALSE		FALSE		D007970	Leukopenia	OTG		White blood cell count	https://genetics.opentargets.org/study/GCST007070	2018			0.373716	0.75	1	0.75	1	GWAS			oncology	both	unsupported target	FALSE	TRUE	FALSE	FALSE	FALSE	FALSE	TRUE
ABL1-D001932	0.247	ABL1	D001932	Brain Neoplasms		Phase II	Phase II	TRUE	TRUE			FALSE		D007970	Leukopenia	OTG		White blood cell count	https://genetics.opentargets.org/study/GCST007070	2018			0.373716	0.75	1	0.75	1	GWAS			oncology	both	unsupported target	FALSE	TRUE	FALSE	FALSE	FALSE	FALSE	TRUE
ABL1-D001943	0.249	ABL1	D001943	Breast Neoplasms		Phase II	Phase II	TRUE	TRUE			FALSE		D007970	Leukopenia	OTG		White blood cell count	https://genetics.opentargets.org/study/GCST007070	2018			0.373716	0.75	1	0.75	1	GWAS			oncology	both	unsupported target	FALSE	TRUE	FALSE	FALSE	FALSE	FALSE	TRUE
ABL1-D002289	0.232	ABL1	D002289	Carcinoma, Non-Small-Cell Lung	Phase II		Phase II	TRUE	TRUE	FALSE		FALSE		D007970	Leukopenia	OTG		White blood cell count	https://genetics.opentargets.org/study/GCST007070	2018			0.373716	0.75	1	0.75	1	GWAS			oncology	both	unsupported target	FALSE	TRUE	FALSE	FALSE	FALSE	FALSE	TRUE
ABL1-D003680	0.244	ABL1	D003680	Deglutition Disorders		Phase I	Phase I	TRUE				FALSE		D007970	Leukopenia	OTG		White blood cell count	https://genetics.opentargets.org/study/GCST007070	2018			0.373716	0.75	1	0.75	1	GWAS			digestive	gwas	unsupported target	FALSE	TRUE	FALSE	FALSE	FALSE	FALSE	TRUE
ABL1-D004938	0.233	ABL1	D004938	Esophageal Neoplasms	Phase II		Phase II	TRUE	TRUE	FALSE		FALSE		D007970	Leukopenia	OTG		White blood cell count	https://genetics.opentargets.org/study/GCST007070	2018			0.373716	0.75	1	0.75	1	GWAS			oncology	both	unsupported target	FALSE	TRUE	FALSE	FALSE	FALSE	FALSE	TRUE
ABL1-D005128	0.313	ABL1	D005128	Eye Diseases	Preclinical		Preclinical	FALSE				FALSE		D007970	Leukopenia	OTG		White blood cell count	https://genetics.opentargets.org/study/GCST007070	2018			0.373716	0.75	1	0.75	1	GWAS			ophthalmology	gwas	unsupported target	FALSE	TRUE	FALSE	FALSE	FALSE	FALSE	TRUE
ABL1-D005909	0.233	ABL1	D005909	Glioblastoma		Phase II	Phase II	TRUE	TRUE			FALSE		D007970	Leukopenia	OTG		White blood cell count	https://genetics.opentargets.org/study/GCST007070	2018			0.373716	0.75	1	0.75	1	GWAS			oncology	gwas	unsupported target	FALSE	TRUE	FALSE	FALSE	FALSE	FALSE	TRUE
ABL1-D006258	0.253	ABL1	D006258	Head and Neck Neoplasms		Phase II	Phase II	TRUE	TRUE			FALSE		D007970	Leukopenia	OTG		White blood cell count	https://genetics.opentargets.org/study/GCST007070	2018			0.373716	0.75	1	0.75	1	GWAS			oncology	both	unsupported target	FALSE	TRUE	FALSE	FALSE	FALSE	FALSE	TRUE
ABL1-D006816	0.354	ABL1	D006816	Huntington Disease		Phase I	Phase I	TRUE				FALSE		D006330	Heart Defects, Congenital	OMIM		Congenital heart defects and skeletal malformations syndrome, 617602 (3), Autosomal dominant	https://omim.org/entry/189980									OMIM			neurology, congenital, psychiatry	both	unsupported target	FALSE	TRUE	FALSE	FALSE	FALSE	FALSE	TRUE
ABL1-D006976	0.392	ABL1	D006976	Hypertension, Pulmonary		Phase III	Phase III	TRUE	TRUE	TRUE		FALSE		D006330	Heart Defects, Congenital	OMIM		Congenital heart defects and skeletal malformations syndrome, 617602 (3), Autosomal dominant	https://omim.org/entry/189980									OMIM			respiratory, cardiovascular	omim/tcga	unsupported target	FALSE	TRUE	FALSE	FALSE	FALSE	FALSE	TRUE
ABL1-D007674	0.269	ABL1	D007674	Kidney Diseases	Preclinical		Preclinical	FALSE				FALSE		D007970	Leukopenia	OTG		White blood cell count	https://genetics.opentargets.org/study/GCST007070	2018			0.373716	0.75	1	0.75	1	GWAS			other	both	unsupported target	FALSE	TRUE	FALSE	FALSE	FALSE	FALSE	TRUE
ABL1-D007680	0.243	ABL1	D007680	Kidney Neoplasms	Phase II		Phase II	TRUE	TRUE	FALSE		FALSE		D007970	Leukopenia	OTG		White blood cell count	https://genetics.opentargets.org/study/GCST007070	2018			0.373716	0.75	1	0.75	1	GWAS			oncology	both	unsupported target	FALSE	TRUE	FALSE	FALSE	FALSE	FALSE	TRUE
ABL1-D007690	0.402	ABL1	D007690	Polycystic Kidney Diseases	Phase II		Phase II	TRUE	TRUE	FALSE		FALSE		D006330	Heart Defects, Congenital	OMIM		Congenital heart defects and skeletal malformations syndrome, 617602 (3), Autosomal dominant	https://omim.org/entry/189980									OMIM			congenital	both	unsupported target	FALSE	TRUE	FALSE	FALSE	FALSE	FALSE	TRUE
ABL1-D007938	0.268	ABL1	D007938	Leukemia		Phase II	Phase II	TRUE	TRUE			FALSE		D007970	Leukopenia	OTG		White blood cell count	https://genetics.opentargets.org/study/GCST007070	2018			0.373716	0.75	1	0.75	1	GWAS			oncology	omim/tcga	unsupported target	FALSE	TRUE	FALSE	FALSE	FALSE	FALSE	TRUE
ABL1-D008415	0.263	ABL1	D008415	Mastocytosis	Phase II		Phase II	TRUE	TRUE	FALSE		FALSE		D007970	Leukopenia	OTG		White blood cell count	https://genetics.opentargets.org/study/GCST007070	2018			0.373716	0.75	1	0.75	1	GWAS			oncology	both	unsupported target	FALSE	TRUE	FALSE	FALSE	FALSE	FALSE	TRUE
ABL1-D008527	0.226	ABL1	D008527	Medulloblastoma		Phase II	Phase II	TRUE	TRUE			FALSE		D007970	Leukopenia	OTG		White blood cell count	https://genetics.opentargets.org/study/GCST007070	2018			0.373716	0.75	1	0.75	1	GWAS			oncology	gwas	unsupported target	FALSE	TRUE	FALSE	FALSE	FALSE	FALSE	TRUE
ABL1-D008545	0.252	ABL1	D008545	Melanoma		Phase II	Phase II	TRUE	TRUE			FALSE		D007970	Leukopenia	OTG		White blood cell count	https://genetics.opentargets.org/study/GCST007070	2018			0.373716	0.75	1	0.75	1	GWAS			oncology	both	unsupported target	FALSE	TRUE	FALSE	FALSE	FALSE	FALSE	TRUE
ABL1-D009101	0.513	ABL1	D009101	Multiple Myeloma		Phase I	Phase I	TRUE				FALSE		D007970	Leukopenia	OTG		White blood cell count	https://genetics.opentargets.org/study/GCST007070	2018			0.373716	0.75	1	0.75	1	GWAS			oncology	gwas	unsupported target	FALSE	TRUE	FALSE	FALSE	FALSE	FALSE	TRUE
ABL1-D009190	0.547	ABL1	D009190	Myelodysplastic Syndromes		Phase II	Phase II	TRUE	TRUE			FALSE		D007970	Leukopenia	OTG		White blood cell count	https://genetics.opentargets.org/study/GCST007070	2018			0.373716	0.75	1	0.75	1	GWAS			hematology	omim/tcga	unsupported target	FALSE	TRUE	FALSE	FALSE	FALSE	FALSE	TRUE
ABL1-D009369	0.332	ABL1	D009369	Neoplasms		Phase II	Phase II	TRUE	TRUE			FALSE		D007970	Leukopenia	OTG		White blood cell count	https://genetics.opentargets.org/study/GCST007070	2018			0.373716	0.75	1	0.75	1	GWAS			oncology	gwas	unsupported target	FALSE	TRUE	FALSE	FALSE	FALSE	FALSE	TRUE
ABL1-D010051	0.238	ABL1	D010051	Ovarian Neoplasms	Phase II		Phase II	TRUE	TRUE	FALSE		FALSE		D007970	Leukopenia	OTG		White blood cell count	https://genetics.opentargets.org/study/GCST007070	2018			0.373716	0.75	1	0.75	1	GWAS			oncology	gwas	unsupported target	FALSE	TRUE	FALSE	FALSE	FALSE	FALSE	TRUE
ABL1-D010190	0.239	ABL1	D010190	Pancreatic Neoplasms	Phase II		Phase II	TRUE	TRUE	FALSE		FALSE		D007970	Leukopenia	OTG		White blood cell count	https://genetics.opentargets.org/study/GCST007070	2018			0.373716	0.75	1	0.75	1	GWAS			oncology	gwas	unsupported target	FALSE	TRUE	FALSE	FALSE	FALSE	FALSE	TRUE
ABL1-D010300	0.251	ABL1	D010300	Parkinson Disease		Phase III	Phase III	TRUE	TRUE	TRUE		FALSE		D007970	Leukopenia	OTG		White blood cell count	https://genetics.opentargets.org/study/GCST007070	2018			0.373716	0.75	1	0.75	1	GWAS			neurology	both	unsupported target	FALSE	TRUE	FALSE	FALSE	FALSE	FALSE	TRUE
ABL1-D011087	0.503	ABL1	D011087	Polycythemia Vera		Phase II	Phase II	TRUE	TRUE			FALSE		D007970	Leukopenia	OTG		White blood cell count	https://genetics.opentargets.org/study/GCST007070	2018			0.373716	0.75	1	0.75	1	GWAS			oncology	both	unsupported target	FALSE	TRUE	FALSE	FALSE	FALSE	FALSE	TRUE
ABL1-D011471	0.239	ABL1	D011471	Prostatic Neoplasms	Phase III		Phase III	TRUE	TRUE	TRUE	FALSE	FALSE		D007970	Leukopenia	OTG		White blood cell count	https://genetics.opentargets.org/study/GCST007070	2018			0.373716	0.75	1	0.75	1	GWAS			oncology	both	unsupported target	FALSE	TRUE	FALSE	FALSE	FALSE	FALSE	TRUE
ABL1-D013274	0.238	ABL1	D013274	Stomach Neoplasms		Phase II	Phase II	TRUE	TRUE			FALSE		D007970	Leukopenia	OTG		White blood cell count	https://genetics.opentargets.org/study/GCST007070	2018			0.373716	0.75	1	0.75	1	GWAS			oncology	both	unsupported target	FALSE	TRUE	FALSE	FALSE	FALSE	FALSE	TRUE
ABL1-D015179	0.253	ABL1	D015179	Colorectal Neoplasms	Phase II		Phase II	TRUE	TRUE	FALSE		FALSE		D007970	Leukopenia	OTG		White blood cell count	https://genetics.opentargets.org/study/GCST007070	2018			0.373716	0.75	1	0.75	1	GWAS			oncology	both	unsupported target	FALSE	TRUE	FALSE	FALSE	FALSE	FALSE	TRUE
ABL1-D015451	0.455	ABL1	D015451	Leukemia, Lymphocytic, Chronic, B-Cell	Phase II		Phase II	TRUE	TRUE	FALSE		FALSE		D007970	Leukopenia	OTG		White blood cell count	https://genetics.opentargets.org/study/GCST007070	2018			0.373716	0.75	1	0.75	1	GWAS			oncology	both	unsupported target	FALSE	TRUE	FALSE	FALSE	FALSE	FALSE	TRUE
ABL1-D015464	0.494	ABL1	D015464	Leukemia, Myelogenous, Chronic, BCR-ABL Positive	Launched	Launched	Launched	TRUE	TRUE	TRUE	TRUE	FALSE	2021	D007970	Leukopenia	OTG		White blood cell count	https://genetics.opentargets.org/study/GCST007070	2018			0.373716	0.75	1	0.75	1	GWAS			oncology	both	unsupported target	FALSE	TRUE	FALSE	FALSE	FALSE	FALSE	TRUE
ABL1-D015470	0.24	ABL1	D015470	Leukemia, Myeloid, Acute	Launched	Launched	Launched	TRUE	TRUE	TRUE	TRUE	FALSE		D007970	Leukopenia	OTG		White blood cell count	https://genetics.opentargets.org/study/GCST007070	2018			0.373716	0.75	1	0.75	1	GWAS			oncology	both	unsupported target	FALSE	TRUE	FALSE	FALSE	FALSE	FALSE	TRUE
ABL1-D016889	0.227	ABL1	D016889	Endometrial Neoplasms	Phase II		Phase II	TRUE	TRUE	FALSE		FALSE		D007970	Leukopenia	OTG		White blood cell count	https://genetics.opentargets.org/study/GCST007070	2018			0.373716	0.75	1	0.75	1	GWAS			oncology	gwas	unsupported target	FALSE	TRUE	FALSE	FALSE	FALSE	FALSE	TRUE
ABL1-D017681	0.477	ABL1	D017681	Hypereosinophilic Syndrome		Phase II	Phase II	TRUE	TRUE			FALSE		D007970	Leukopenia	OTG		White blood cell count	https://genetics.opentargets.org/study/GCST007070	2018			0.373716	0.75	1	0.75	1	GWAS			hematology	both	unsupported target	FALSE	TRUE	FALSE	FALSE	FALSE	FALSE	TRUE
ABL1-D019337	0.506	ABL1	D019337	Hematologic Neoplasms	Phase II		Phase II	TRUE	TRUE	FALSE		FALSE		D007970	Leukopenia	OTG		White blood cell count	https://genetics.opentargets.org/study/GCST007070	2018			0.373716	0.75	1	0.75	1	GWAS			oncology	gwas	unsupported target	FALSE	TRUE	FALSE	FALSE	FALSE	FALSE	TRUE
ABL1-D019578	0.236	ABL1	D019578	Multiple System Atrophy		Preclinical	Preclinical					FALSE		D007970	Leukopenia	OTG		White blood cell count	https://genetics.opentargets.org/study/GCST007070	2018			0.373716	0.75	1	0.75	1	GWAS			neurology	both	unsupported target	FALSE	TRUE	FALSE	FALSE	FALSE	FALSE	TRUE
ABL1-D020961	0.299	ABL1	D020961	Lewy Body Disease		Phase II	Phase II	TRUE	TRUE			FALSE		D000428	Alcohol Drinking	Genebass	pLoF skat continuous both_sexes	Frequency of memory loss due to drinking alcohol in last year	https://genebass.org/gene/ENSG00000097007/phenotype/continuous-20408-both_sexes-NA-NA?burdenSet=pLoF&phewasOpts=1&resultLayout=full	2021								GWAS	0.032491		neurology, psychiatry	both	unsupported target	FALSE	TRUE	FALSE	FALSE	FALSE	FALSE	TRUE
ABL1-D046152	0.223	ABL1	D046152	Gastrointestinal Stromal Tumors	Phase III		Phase III	TRUE	TRUE	TRUE	FALSE	FALSE		D007970	Leukopenia	OTG		White blood cell count	https://genetics.opentargets.org/study/GCST007070	2018			0.373716	0.75	1	0.75	1	GWAS			oncology	omim/tcga	unsupported target	FALSE	TRUE	FALSE	FALSE	FALSE	FALSE	TRUE
ABL1-D054198	0.468	ABL1	D054198	Precursor Cell Lymphoblastic Leukemia-Lymphoma	Launched	Launched	Launched	TRUE	TRUE	TRUE	TRUE	FALSE		D007970	Leukopenia	OTG		White blood cell count	https://genetics.opentargets.org/study/GCST007070	2018			0.373716	0.75	1	0.75	1	GWAS			oncology	both	unsupported target	FALSE	TRUE	FALSE	FALSE	FALSE	FALSE	TRUE
ABL1-D054990	0.228	ABL1	D054990	Idiopathic Pulmonary Fibrosis		Phase II	Phase II	TRUE	TRUE			FALSE		D007970	Leukopenia	OTG		White blood cell count	https://genetics.opentargets.org/study/GCST007070	2018			0.373716	0.75	1	0.75	1	GWAS			respiratory	both	unsupported target	FALSE	TRUE	FALSE	FALSE	FALSE	FALSE	TRUE
ABL1-D055752	0.226	ABL1	D055752	Small Cell Lung Carcinoma	Phase II		Phase II	TRUE	TRUE	FALSE		FALSE		D007970	Leukopenia	OTG		White blood cell count	https://genetics.opentargets.org/study/GCST007070	2018			0.373716	0.75	1	0.75	1	GWAS			oncology	both	unsupported target	FALSE	TRUE	FALSE	FALSE	FALSE	FALSE	TRUE
ACACA-D000152	0.233	ACACA	D000152	Acne Vulgaris	Phase II		Phase II	TRUE	TRUE	FALSE		FALSE		D001778	Blood Coagulation Disorders	OTG		Hematocrit	https://genetics.opentargets.org/study/GCST90002308	2020			0.000194906	0.63	1	0.63	1	GWAS			dermatology	both	unsupported target	FALSE	TRUE	FALSE	FALSE	TRUE	FALSE	FALSE
ACACA-D002289	0.232	ACACA	D002289	Carcinoma, Non-Small-Cell Lung	Preclinical		Preclinical	FALSE				FALSE		D001778	Blood Coagulation Disorders	OTG		Hematocrit	https://genetics.opentargets.org/study/GCST90002308	2020			0.000194906	0.63	1	0.63	1	GWAS			oncology	both	unsupported target	FALSE	TRUE	FALSE	FALSE	TRUE	FALSE	FALSE
ACACA-D003920	0.508	ACACA	D003920	Diabetes Mellitus	Preclinical		Preclinical	FALSE				FALSE		D008052	Lipid Metabolism, Inborn Errors	OMIM		Acetyl-CoA carboxylase deficiency, 613933 (1), Autosomal recessive	https://omim.org/entry/200350									OMIM			metabolic, endocrine	both	unsupported target	FALSE	TRUE	FALSE	FALSE	TRUE	FALSE	FALSE
ACACA-D003924	0.482	ACACA	D003924	Diabetes Mellitus, Type 2	Phase II		Phase II	TRUE	TRUE	FALSE		FALSE		D008052	Lipid Metabolism, Inborn Errors	OMIM		Acetyl-CoA carboxylase deficiency, 613933 (1), Autosomal recessive	https://omim.org/entry/200350									OMIM			metabolic, endocrine	both	unsupported target	FALSE	TRUE	FALSE	FALSE	TRUE	FALSE	FALSE
ACACA-D008113	0.244	ACACA	D008113	Liver Neoplasms	Preclinical		Preclinical	FALSE				FALSE		D001778	Blood Coagulation Disorders	OTG		Hematocrit	https://genetics.opentargets.org/study/GCST90002308	2020			0.000194906	0.63	1	0.63	1	GWAS			oncology	gwas	unsupported target	FALSE	TRUE	FALSE	FALSE	TRUE	FALSE	FALSE
ACACA-D008659	0.549	ACACA	D008659	Metabolic Diseases	Preclinical		Preclinical	FALSE				FALSE		D008052	Lipid Metabolism, Inborn Errors	OMIM		Acetyl-CoA carboxylase deficiency, 613933 (1), Autosomal recessive	https://omim.org/entry/200350									OMIM			metabolic	both	unsupported target	FALSE	TRUE	FALSE	FALSE	TRUE	FALSE	FALSE
ACACA-D009765	1	ACACA	D009765	Obesity	Preclinical		Preclinical	FALSE				FALSE		D009765	Obesity	OTG		Body mass index	https://genetics.opentargets.org/study/GCST007039	2018			0.661879	0.53	1	0.53	1	GWAS			metabolic, signs/symptoms	both	genetically supported target	FALSE	TRUE	FALSE	FALSE	TRUE	FALSE	FALSE
ACACA-D015228	0.774	ACACA	D015228	Hypertriglyceridemia	Preclinical		Preclinical	FALSE				FALSE		D008052	Lipid Metabolism, Inborn Errors	OMIM		Acetyl-CoA carboxylase deficiency, 613933 (1), Autosomal recessive	https://omim.org/entry/200350									OMIM			metabolic	both	unsupported target	FALSE	TRUE	FALSE	FALSE	TRUE	FALSE	FALSE
ACACA-D065626	0.216	ACACA	D065626	Non-alcoholic Fatty Liver Disease		Phase II	Phase II	TRUE	TRUE			FALSE		D001778	Blood Coagulation Disorders	OTG		Hematocrit	https://genetics.opentargets.org/study/GCST90002308	2020			0.000194906	0.63	1	0.63	1	GWAS			digestive	both	unsupported target	FALSE	TRUE	FALSE	FALSE	TRUE	FALSE	FALSE
ACACB-D000152	0.19	ACACB	D000152	Acne Vulgaris	Phase II		Phase II	TRUE	TRUE	FALSE		FALSE		D015228	Hypertriglyceridemia	Genebass	missenseLC skat continuous both_sexes irnt	Triglycerides	https://genebass.org/gene/ENSG00000076555/phenotype/continuous-30870-both_sexes-NA-irnt?burdenSet=pLoF&phewasOpts=1&resultLayout=full	2021								GWAS	0.00057729		dermatology	both	unsupported target	FALSE	TRUE	FALSE	FALSE	TRUE	FALSE	FALSE
ACACB-D003920	0.458	ACACB	D003920	Diabetes Mellitus	Preclinical		Preclinical	FALSE				FALSE		D015228	Hypertriglyceridemia	Genebass	missenseLC skat continuous both_sexes irnt	Triglycerides	https://genebass.org/gene/ENSG00000076555/phenotype/continuous-30870-both_sexes-NA-irnt?burdenSet=pLoF&phewasOpts=1&resultLayout=full	2021								GWAS	0.00057729		metabolic, endocrine	both	unsupported target	FALSE	TRUE	FALSE	FALSE	TRUE	FALSE	FALSE
ACACB-D003924	0.439	ACACB	D003924	Diabetes Mellitus, Type 2	Phase II		Phase II	TRUE	TRUE	FALSE		FALSE		D015228	Hypertriglyceridemia	Genebass	missenseLC skat continuous both_sexes irnt	Triglycerides	https://genebass.org/gene/ENSG00000076555/phenotype/continuous-30870-both_sexes-NA-irnt?burdenSet=pLoF&phewasOpts=1&resultLayout=full	2021								GWAS	0.00057729		metabolic, endocrine	both	unsupported target	FALSE	TRUE	FALSE	FALSE	TRUE	FALSE	FALSE
ACACB-D008659	0.486	ACACB	D008659	Metabolic Diseases	Preclinical		Preclinical	FALSE				FALSE		D015228	Hypertriglyceridemia	Genebass	missenseLC skat continuous both_sexes irnt	Triglycerides	https://genebass.org/gene/ENSG00000076555/phenotype/continuous-30870-both_sexes-NA-irnt?burdenSet=pLoF&phewasOpts=1&resultLayout=full	2021								GWAS	0.00057729		metabolic	both	unsupported target	FALSE	TRUE	FALSE	FALSE	TRUE	FALSE	FALSE
ACACB-D009765	0.423	ACACB	D009765	Obesity	Preclinical		Preclinical	FALSE				FALSE		D015228	Hypertriglyceridemia	Genebass	missenseLC skat continuous both_sexes irnt	Triglycerides	https://genebass.org/gene/ENSG00000076555/phenotype/continuous-30870-both_sexes-NA-irnt?burdenSet=pLoF&phewasOpts=1&resultLayout=full	2021								GWAS	0.00057729		metabolic, signs/symptoms	both	unsupported target	FALSE	TRUE	FALSE	FALSE	TRUE	FALSE	FALSE
ACACB-D065626	0.181	ACACB	D065626	Non-alcoholic Fatty Liver Disease		Phase I	Phase I	TRUE				FALSE		D015228	Hypertriglyceridemia	Genebass	missenseLC skat continuous both_sexes irnt	Triglycerides	https://genebass.org/gene/ENSG00000076555/phenotype/continuous-30870-both_sexes-NA-irnt?burdenSet=pLoF&phewasOpts=1&resultLayout=full	2021								GWAS	0.00057729		digestive	both	unsupported target	FALSE	TRUE	FALSE	FALSE	TRUE	FALSE	FALSE
ACAN-D010003	0.469	ACAN	D010003	Osteoarthritis		Phase II	Phase II	TRUE	TRUE			FALSE		D001848	Bone Diseases, Developmental	OMIM		Spondyloepimetaphyseal dysplasia, aggrecan type, 612813 (3), Autosomal recessive	https://omim.org/entry/155760									OMIM			musculoskeletal	both	unsupported target	TRUE	FALSE	FALSE	FALSE	FALSE	FALSE	FALSE
ACE-D000755	0.33	ACE	D000755	Anemia, Sickle Cell	Phase I		Phase I	TRUE	FALSE			FALSE		D014564	Urogenital Abnormalities	OMIM		Renal tubular dysgenesis, 267430 (3), Autosomal recessive	https://omim.org/entry/106180									OMIM			hematology, congenital	both	unsupported target	TRUE	TRUE	FALSE	FALSE	TRUE	FALSE	FALSE
ACE-D002318	1	ACE	D002318	Cardiovascular Diseases	Preclinical		Preclinical	FALSE				FALSE		D002318	Cardiovascular Diseases	OTG		Cardiovascular disease	https://genetics.opentargets.org/study/GCST007072	2018			0.625845	0.71	1	0.71	1	GWAS			cardiovascular	gwas	genetically supported target	TRUE	TRUE	FALSE	FALSE	TRUE	FALSE	FALSE
ACE-D003715	0.238	ACE	D003715	Dengue	Phase I		Phase I	TRUE	FALSE			FALSE		D002318	Cardiovascular Diseases	OTG		Cardiovascular disease	https://genetics.opentargets.org/study/GCST007072	2018			0.625845	0.71	1	0.71	1	GWAS			infection	gwas	unsupported target	TRUE	TRUE	FALSE	FALSE	TRUE	FALSE	FALSE
ACE-D003920	0.733	ACE	D003920	Diabetes Mellitus	Preclinical		Preclinical	FALSE				FALSE		D003924	Diabetes Mellitus, Type 2	OTG		Type 2 diabetes	https://genetics.opentargets.org/study/GCST010555	2020			0.47204	0.7	1	0.7	1	GWAS	0.0346		metabolic, endocrine	both	unsupported target	TRUE	TRUE	FALSE	FALSE	TRUE	FALSE	FALSE
ACE-D003928	0.623	ACE	D003928	Diabetic Nephropathies	Phase II		Phase II	TRUE	TRUE	FALSE		FALSE		D003924	Diabetes Mellitus, Type 2	OTG		Type 2 diabetes	https://genetics.opentargets.org/study/GCST010555	2020			0.47204	0.7	1	0.7	1	GWAS	0.0346		endocrine	gwas	unsupported target	TRUE	TRUE	FALSE	FALSE	TRUE	FALSE	FALSE
ACE-D006333	0.49	ACE	D006333	Heart Failure	Launched	Launched	Launched	TRUE	TRUE	TRUE	TRUE	TRUE		D002318	Cardiovascular Diseases	OTG		Cardiovascular disease	https://genetics.opentargets.org/study/GCST007072	2018			0.625845	0.71	1	0.71	1	GWAS			cardiovascular	both	unsupported target	TRUE	TRUE	FALSE	FALSE	TRUE	FALSE	FALSE
ACE-D006937	0.507	ACE	D006937	Hypercholesterolemia	Phase II		Phase II	TRUE	TRUE	FALSE		FALSE		D008659	Metabolic Diseases	OTG		Metabolic traits [aspartylphenylalanine]	https://genetics.opentargets.org/study/GCST001217_21	2011			0.474321	0.69	1	0.69	1	GWAS	0.134		metabolic	both	unsupported target	TRUE	TRUE	FALSE	FALSE	TRUE	FALSE	FALSE
ACE-D006973	1	ACE	D006973	Hypertension	Launched	Launched	Launched	TRUE	TRUE	TRUE	TRUE	TRUE	2013	D006973	Hypertension	OTG		Angiotensin-converting enzyme activity	https://genetics.opentargets.org/study/GCST000565	2010			0.477351	0.72	1	0.72	1	GWAS		16.2	cardiovascular	both	genetically supported target	TRUE	TRUE	FALSE	FALSE	TRUE	FALSE	FALSE
ACE-D007251	0.259	ACE	D007251	Influenza, Human	Phase I		Phase I	TRUE	FALSE			FALSE		D002318	Cardiovascular Diseases	OTG		Cardiovascular disease	https://genetics.opentargets.org/study/GCST007072	2018			0.625845	0.71	1	0.71	1	GWAS			infection, respiratory	gwas	unsupported target	TRUE	TRUE	FALSE	FALSE	TRUE	FALSE	FALSE
ACE-D007676	0.588	ACE	D007676	Kidney Failure, Chronic	Phase II		Phase II	TRUE	TRUE	FALSE		FALSE		D014564	Urogenital Abnormalities	OMIM		Renal tubular dysgenesis, 267430 (3), Autosomal recessive	https://omim.org/entry/106180									OMIM			other	both	unsupported target	TRUE	TRUE	FALSE	FALSE	TRUE	FALSE	FALSE
ACE-D009203	0.531	ACE	D009203	Myocardial Infarction	Launched	Launched	Launched	TRUE	TRUE	TRUE	TRUE	TRUE	2016	D006973	Hypertension	OTG		Angiotensin-converting enzyme activity	https://genetics.opentargets.org/study/GCST000565	2010			0.477351	0.72	1	0.72	1	GWAS		16.2	cardiovascular, signs/symptoms	gwas	unsupported target	TRUE	TRUE	FALSE	FALSE	TRUE	FALSE	FALSE
ACE-D009765	0.657	ACE	D009765	Obesity	Preclinical		Preclinical	FALSE				FALSE		D001827	Body Height	Genebass	missenseLC burden continuous both_sexes irnt	Standing height	https://genebass.org/gene/ENSG00000159640/phenotype/continuous-50-both_sexes-NA-irnt?burdenSet=pLoF&phewasOpts=1&resultLayout=full	2021								GWAS	0.00074515		metabolic, signs/symptoms	both	unsupported target	TRUE	TRUE	FALSE	FALSE	TRUE	FALSE	FALSE
ACE-D024821	0.478	ACE	D024821	Metabolic Syndrome	Preclinical		Preclinical	FALSE				FALSE		D008659	Metabolic Diseases	OTG		Metabolic traits [aspartylphenylalanine]	https://genetics.opentargets.org/study/GCST001217_21	2011			0.474321	0.69	1	0.69	1	GWAS	0.134		metabolic	both	unsupported target	TRUE	TRUE	FALSE	FALSE	TRUE	FALSE	FALSE
ACE-D050197	0.516	ACE	D050197	Atherosclerosis	Preclinical		Preclinical	FALSE				FALSE		D006973	Hypertension	OTG		Angiotensin-converting enzyme activity	https://genetics.opentargets.org/study/GCST000565	2010			0.477351	0.72	1	0.72	1	GWAS		16.2	cardiovascular	both	unsupported target	TRUE	TRUE	FALSE	FALSE	TRUE	FALSE	FALSE
ACE-D054058	0.485	ACE	D054058	Acute Coronary Syndrome	Phase III		Phase III	TRUE	TRUE	TRUE	FALSE	FALSE		D006973	Hypertension	OTG		Angiotensin-converting enzyme activity	https://genetics.opentargets.org/study/GCST000565	2010			0.477351	0.72	1	0.72	1	GWAS		16.2	cardiovascular	gwas	unsupported target	TRUE	TRUE	FALSE	FALSE	TRUE	FALSE	FALSE
ACE2-D000086382	0	ACE2	D000086382	COVID-19		Phase II	Phase II	TRUE	TRUE			FALSE																			infection, respiratory	gwas	unsupported target	TRUE	TRUE	FALSE	FALSE	TRUE	FALSE	FALSE
ACE2-D003093	0	ACE2	D003093	Colitis, Ulcerative	Phase II		Phase II	TRUE	TRUE	FALSE		FALSE																			digestive	both	unsupported target	TRUE	TRUE	FALSE	FALSE	TRUE	FALSE	FALSE
ACE2-D006333	0	ACE2	D006333	Heart Failure	Phase I		Phase I	TRUE	FALSE			FALSE																			cardiovascular	both	unsupported target	TRUE	TRUE	FALSE	FALSE	TRUE	FALSE	FALSE
ACE2-D006976	0	ACE2	D006976	Hypertension, Pulmonary		Phase II	Phase II	TRUE	TRUE			FALSE																			respiratory, cardiovascular	omim/tcga	unsupported target	TRUE	TRUE	FALSE	FALSE	TRUE	FALSE	FALSE
ACE2-D007249	0	ACE2	D007249	Inflammation	Phase I		Phase I	TRUE	FALSE			FALSE																			signs/symptoms	gwas	unsupported target	TRUE	TRUE	FALSE	FALSE	TRUE	FALSE	FALSE
ACE2-D008107	0	ACE2	D008107	Liver Diseases	Phase I		Phase I	TRUE	FALSE			FALSE																			digestive	both	unsupported target	TRUE	TRUE	FALSE	FALSE	TRUE	FALSE	FALSE
ACE2-D009203	0	ACE2	D009203	Myocardial Infarction	Phase I		Phase I	TRUE	FALSE			FALSE																			cardiovascular, signs/symptoms	gwas	unsupported target	TRUE	TRUE	FALSE	FALSE	TRUE	FALSE	FALSE
ACE2-D009369	0	ACE2	D009369	Neoplasms	Phase I		Phase I	TRUE	FALSE			FALSE																			oncology	gwas	unsupported target	TRUE	TRUE	FALSE	FALSE	TRUE	FALSE	FALSE
ACE2-D009765	0	ACE2	D009765	Obesity	Phase II		Phase II	TRUE	TRUE	FALSE		FALSE																			metabolic, signs/symptoms	both	unsupported target	TRUE	TRUE	FALSE	FALSE	TRUE	FALSE	FALSE
ACE2-D012120	0	ACE2	D012120	Respiration Disorders	Preclinical		Preclinical	FALSE				FALSE																			respiratory	both	unsupported target	TRUE	TRUE	FALSE	FALSE	TRUE	FALSE	FALSE
ACE2-D029424	0	ACE2	D029424	Pulmonary Disease, Chronic Obstructive	Preclinical		Preclinical	FALSE				FALSE																			respiratory	both	unsupported target	TRUE	TRUE	FALSE	FALSE	TRUE	FALSE	FALSE
ACHE-D000437	0.242	ACHE	D000437	Alcoholism	Phase II		Phase II	TRUE	TRUE	FALSE		FALSE		D006474	Hemorrhagic Disorders	PICCOLO	Liver	plasminogen_activator_inhibitor_type_1_levels_	https://www.ncbi.nlm.nih.gov/pubmed/22990020	2012	2.91465e-08	0.927116						GWAS			psychiatry	gwas	unsupported target	TRUE	TRUE	FALSE	FALSE	TRUE	FALSE	FALSE
ACHE-D000544	0.254	ACHE	D000544	Alzheimer Disease	Launched	Launched	Launched	TRUE	TRUE	TRUE	TRUE	FALSE	2004	D006474	Hemorrhagic Disorders	PICCOLO	Liver	plasminogen_activator_inhibitor_type_1_levels_	https://www.ncbi.nlm.nih.gov/pubmed/22990020	2012	2.91465e-08	0.927116						GWAS			neurology, psychiatry	both	unsupported target	TRUE	TRUE	FALSE	FALSE	TRUE	FALSE	FALSE
ACHE-D000690	0.231	ACHE	D000690	Amyotrophic Lateral Sclerosis	Phase II		Phase II	TRUE	TRUE	FALSE		FALSE		D006474	Hemorrhagic Disorders	PICCOLO	Liver	plasminogen_activator_inhibitor_type_1_levels_	https://www.ncbi.nlm.nih.gov/pubmed/22990020	2012	2.91465e-08	0.927116						GWAS			neurology, metabolic	both	unsupported target	TRUE	TRUE	FALSE	FALSE	TRUE	FALSE	FALSE
ACHE-D001008	0.038	ACHE	D001008	Anxiety Disorders	Preclinical		Preclinical	FALSE				FALSE		D006474	Hemorrhagic Disorders	PICCOLO	Liver	plasminogen_activator_inhibitor_type_1_levels_	https://www.ncbi.nlm.nih.gov/pubmed/22990020	2012	2.91465e-08	0.927116						GWAS			psychiatry	gwas	unsupported target	TRUE	TRUE	FALSE	FALSE	TRUE	FALSE	FALSE
ACHE-D002545	0.393	ACHE	D002545	Brain Ischemia	Phase II		Phase II	TRUE	TRUE	FALSE		FALSE		D013610	Tachycardia	PICCOLO	gtex-v6p-adipose-subcutaneous	heart_rate	https://www.ncbi.nlm.nih.gov/pubmed/23583979	2013	2.6e-13	0.96804						GWAS			neurology, cardiovascular	omim/tcga	unsupported target	TRUE	TRUE	FALSE	FALSE	TRUE	FALSE	FALSE
ACHE-D003072	0.038	ACHE	D003072	Cognition Disorders	Preclinical		Preclinical	FALSE				FALSE		D006474	Hemorrhagic Disorders	PICCOLO	Liver	plasminogen_activator_inhibitor_type_1_levels_	https://www.ncbi.nlm.nih.gov/pubmed/22990020	2012	2.91465e-08	0.927116						GWAS			psychiatry	both	unsupported target	TRUE	TRUE	FALSE	FALSE	TRUE	FALSE	FALSE
ACHE-D003093	0.233	ACHE	D003093	Colitis, Ulcerative	Phase II		Phase II	TRUE	TRUE	FALSE		FALSE		D006474	Hemorrhagic Disorders	PICCOLO	Liver	plasminogen_activator_inhibitor_type_1_levels_	https://www.ncbi.nlm.nih.gov/pubmed/22990020	2012	2.91465e-08	0.927116						GWAS			digestive	both	unsupported target	TRUE	TRUE	FALSE	FALSE	TRUE	FALSE	FALSE
ACHE-D003704	0.263	ACHE	D003704	Dementia	Launched	Launched	Launched	TRUE	TRUE	TRUE	TRUE	FALSE		D006474	Hemorrhagic Disorders	PICCOLO	Liver	plasminogen_activator_inhibitor_type_1_levels_	https://www.ncbi.nlm.nih.gov/pubmed/22990020	2012	2.91465e-08	0.927116						GWAS			neurology, psychiatry	both	unsupported target	TRUE	TRUE	FALSE	FALSE	TRUE	FALSE	FALSE
ACHE-D003863	0.04	ACHE	D003863	Depression	Preclinical		Preclinical	FALSE				FALSE		D006474	Hemorrhagic Disorders	PICCOLO	Liver	plasminogen_activator_inhibitor_type_1_levels_	https://www.ncbi.nlm.nih.gov/pubmed/22990020	2012	2.91465e-08	0.927116						GWAS			psychiatry	gwas	unsupported target	TRUE	TRUE	FALSE	FALSE	TRUE	FALSE	FALSE
ACHE-D003872	0.256	ACHE	D003872	Dermatitis		Preclinical	Preclinical					FALSE		D006474	Hemorrhagic Disorders	PICCOLO	Liver	plasminogen_activator_inhibitor_type_1_levels_	https://www.ncbi.nlm.nih.gov/pubmed/22990020	2012	2.91465e-08	0.927116						GWAS			dermatology	gwas	unsupported target	TRUE	TRUE	FALSE	FALSE	TRUE	FALSE	FALSE
ACHE-D003920	0.289	ACHE	D003920	Diabetes Mellitus	Preclinical		Preclinical	FALSE				FALSE		D006474	Hemorrhagic Disorders	PICCOLO	Liver	plasminogen_activator_inhibitor_type_1_levels_	https://www.ncbi.nlm.nih.gov/pubmed/22990020	2012	2.91465e-08	0.927116						GWAS			metabolic, endocrine	both	unsupported target	TRUE	TRUE	FALSE	FALSE	TRUE	FALSE	FALSE
ACHE-D003929	0.23	ACHE	D003929	Diabetic Neuropathies	Phase II		Phase II	TRUE	TRUE	FALSE		FALSE		D006474	Hemorrhagic Disorders	PICCOLO	Liver	plasminogen_activator_inhibitor_type_1_levels_	https://www.ncbi.nlm.nih.gov/pubmed/22990020	2012	2.91465e-08	0.927116						GWAS			neurology, endocrine	both	unsupported target	TRUE	TRUE	FALSE	FALSE	TRUE	FALSE	FALSE
ACHE-D004827	0.267	ACHE	D004827	Epilepsy		Phase I	Phase I	TRUE				TRUE		D006474	Hemorrhagic Disorders	PICCOLO	Liver	plasminogen_activator_inhibitor_type_1_levels_	https://www.ncbi.nlm.nih.gov/pubmed/22990020	2012	2.91465e-08	0.927116						GWAS			neurology	both	unsupported target	TRUE	TRUE	FALSE	FALSE	TRUE	FALSE	FALSE
ACHE-D004828	0.227	ACHE	D004828	Epilepsies, Partial		Phase I	Phase I	TRUE				TRUE		D006474	Hemorrhagic Disorders	PICCOLO	Liver	plasminogen_activator_inhibitor_type_1_levels_	https://www.ncbi.nlm.nih.gov/pubmed/22990020	2012	2.91465e-08	0.927116						GWAS			neurology	both	unsupported target	TRUE	TRUE	FALSE	FALSE	TRUE	FALSE	FALSE
ACHE-D004831	0.225	ACHE	D004831	Epilepsies, Myoclonic	Preclinical		Preclinical	FALSE				TRUE		D006474	Hemorrhagic Disorders	PICCOLO	Liver	plasminogen_activator_inhibitor_type_1_levels_	https://www.ncbi.nlm.nih.gov/pubmed/22990020	2012	2.91465e-08	0.927116						GWAS			neurology	omim/tcga	unsupported target	TRUE	TRUE	FALSE	FALSE	TRUE	FALSE	FALSE
ACHE-D005128	0.313	ACHE	D005128	Eye Diseases		Preclinical	Preclinical					FALSE		D006474	Hemorrhagic Disorders	PICCOLO	Liver	plasminogen_activator_inhibitor_type_1_levels_	https://www.ncbi.nlm.nih.gov/pubmed/22990020	2012	2.91465e-08	0.927116						GWAS			ophthalmology	gwas	unsupported target	TRUE	TRUE	FALSE	FALSE	TRUE	FALSE	FALSE
ACHE-D005756	0.237	ACHE	D005756	Gastritis	Phase I		Phase I	TRUE	FALSE			FALSE		D006474	Hemorrhagic Disorders	PICCOLO	Liver	plasminogen_activator_inhibitor_type_1_levels_	https://www.ncbi.nlm.nih.gov/pubmed/22990020	2012	2.91465e-08	0.927116						GWAS			digestive	gwas	unsupported target	TRUE	TRUE	FALSE	FALSE	TRUE	FALSE	FALSE
ACHE-D005764	0.235	ACHE	D005764	Gastroesophageal Reflux	Preclinical		Preclinical	FALSE				FALSE		D006474	Hemorrhagic Disorders	PICCOLO	Liver	plasminogen_activator_inhibitor_type_1_levels_	https://www.ncbi.nlm.nih.gov/pubmed/22990020	2012	2.91465e-08	0.927116						GWAS			digestive	gwas	unsupported target	TRUE	TRUE	FALSE	FALSE	TRUE	FALSE	FALSE
ACHE-D008268	0.255	ACHE	D008268	Macular Degeneration	Preclinical		Preclinical	FALSE				TRUE		D006474	Hemorrhagic Disorders	PICCOLO	Liver	plasminogen_activator_inhibitor_type_1_levels_	https://www.ncbi.nlm.nih.gov/pubmed/22990020	2012	2.91465e-08	0.927116						GWAS			ophthalmology	both	unsupported target	TRUE	TRUE	FALSE	FALSE	TRUE	FALSE	FALSE
ACHE-D009157	0.278	ACHE	D009157	Myasthenia Gravis	Phase II		Phase II	TRUE	TRUE	FALSE		FALSE		D006474	Hemorrhagic Disorders	PICCOLO	Liver	plasminogen_activator_inhibitor_type_1_levels_	https://www.ncbi.nlm.nih.gov/pubmed/22990020	2012	2.91465e-08	0.927116						GWAS			oncology	both	unsupported target	TRUE	TRUE	FALSE	FALSE	TRUE	FALSE	FALSE
ACHE-D009437	0.349	ACHE	D009437	Neuralgia	Phase II		Phase II	TRUE	TRUE	FALSE		FALSE		D013610	Tachycardia	PICCOLO	gtex-v6p-adipose-subcutaneous	heart_rate	https://www.ncbi.nlm.nih.gov/pubmed/23583979	2013	2.6e-13	0.96804						GWAS			neurology, signs/symptoms	both	unsupported target	TRUE	TRUE	FALSE	FALSE	TRUE	FALSE	FALSE
ACHE-D011041	0.259	ACHE	D011041	Poisoning	Preclinical		Preclinical	FALSE				FALSE		D006474	Hemorrhagic Disorders	PICCOLO	Liver	plasminogen_activator_inhibitor_type_1_levels_	https://www.ncbi.nlm.nih.gov/pubmed/22990020	2012	2.91465e-08	0.927116						GWAS			other	gwas	unsupported target	TRUE	TRUE	FALSE	FALSE	TRUE	FALSE	FALSE
ACHE-D012859	0.231	ACHE	D012859	Sjogren's Syndrome	Phase II		Phase II	TRUE	TRUE	FALSE		FALSE		D006474	Hemorrhagic Disorders	PICCOLO	Liver	plasminogen_activator_inhibitor_type_1_levels_	https://www.ncbi.nlm.nih.gov/pubmed/22990020	2012	2.91465e-08	0.927116						GWAS			musculoskeletal, ophthalmology, dermatology, immune	both	unsupported target	TRUE	TRUE	FALSE	FALSE	TRUE	FALSE	FALSE
ACHE-D014029	0.218	ACHE	D014029	Tobacco Use Disorder	Phase II		Phase II	TRUE	TRUE	FALSE		FALSE		D006474	Hemorrhagic Disorders	PICCOLO	Liver	plasminogen_activator_inhibitor_type_1_levels_	https://www.ncbi.nlm.nih.gov/pubmed/22990020	2012	2.91465e-08	0.927116						GWAS			psychiatry	gwas	unsupported target	TRUE	TRUE	FALSE	FALSE	TRUE	FALSE	FALSE
ACHE-D014987	0.233	ACHE	D014987	Xerostomia	Phase II		Phase II	TRUE	TRUE	FALSE		FALSE		D006474	Hemorrhagic Disorders	PICCOLO	Liver	plasminogen_activator_inhibitor_type_1_levels_	https://www.ncbi.nlm.nih.gov/pubmed/22990020	2012	2.91465e-08	0.927116						GWAS			other	gwas	unsupported target	TRUE	TRUE	FALSE	FALSE	TRUE	FALSE	FALSE
ACHE-D015212	0.247	ACHE	D015212	Inflammatory Bowel Diseases	Phase II		Phase II	TRUE	TRUE	FALSE		FALSE		D006474	Hemorrhagic Disorders	PICCOLO	Liver	plasminogen_activator_inhibitor_type_1_levels_	https://www.ncbi.nlm.nih.gov/pubmed/22990020	2012	2.91465e-08	0.927116						GWAS			digestive	both	unsupported target	TRUE	TRUE	FALSE	FALSE	TRUE	FALSE	FALSE
ACHE-D016055	0.247	ACHE	D016055	Urinary Retention		Preclinical	Preclinical					FALSE		D006474	Hemorrhagic Disorders	PICCOLO	Liver	plasminogen_activator_inhibitor_type_1_levels_	https://www.ncbi.nlm.nih.gov/pubmed/22990020	2012	2.91465e-08	0.927116						GWAS			other	gwas	unsupported target	TRUE	TRUE	FALSE	FALSE	TRUE	FALSE	FALSE
ACHE-D020521	0.409	ACHE	D020521	Stroke	Phase II		Phase II	TRUE	TRUE	FALSE		FALSE		D013610	Tachycardia	PICCOLO	gtex-v6p-adipose-subcutaneous	heart_rate	https://www.ncbi.nlm.nih.gov/pubmed/23583979	2013	2.6e-13	0.96804						GWAS			neurology, cardiovascular	gwas	unsupported target	TRUE	TRUE	FALSE	FALSE	TRUE	FALSE	FALSE
ACHE-D020820	0.415	ACHE	D020820	Dyskinesias	Preclinical		Preclinical	FALSE				FALSE		D013610	Tachycardia	PICCOLO	gtex-v6p-adipose-subcutaneous	heart_rate	https://www.ncbi.nlm.nih.gov/pubmed/23583979	2013	2.6e-13	0.96804						GWAS			neurology, signs/symptoms	omim/tcga	unsupported target	TRUE	TRUE	FALSE	FALSE	TRUE	FALSE	FALSE
ACHE-D020961	0.217	ACHE	D020961	Lewy Body Disease	Launched	Launched	Launched	TRUE	TRUE	TRUE	TRUE	FALSE	2014	D006474	Hemorrhagic Disorders	PICCOLO	Liver	plasminogen_activator_inhibitor_type_1_levels_	https://www.ncbi.nlm.nih.gov/pubmed/22990020	2012	2.91465e-08	0.927116						GWAS			neurology, psychiatry	both	unsupported target	TRUE	TRUE	FALSE	FALSE	TRUE	FALSE	FALSE
ACHE-D043183	0.265	ACHE	D043183	Irritable Bowel Syndrome	Preclinical		Preclinical	FALSE				FALSE		D006474	Hemorrhagic Disorders	PICCOLO	Liver	plasminogen_activator_inhibitor_type_1_levels_	https://www.ncbi.nlm.nih.gov/pubmed/22990020	2012	2.91465e-08	0.927116						GWAS			digestive	gwas	unsupported target	TRUE	TRUE	FALSE	FALSE	TRUE	FALSE	FALSE
ACHE-D065768	0.208	ACHE	D065768	Lennox Gastaut Syndrome		Preclinical	Preclinical					TRUE		D006474	Hemorrhagic Disorders	PICCOLO	Liver	plasminogen_activator_inhibitor_type_1_levels_	https://www.ncbi.nlm.nih.gov/pubmed/22990020	2012	2.91465e-08	0.927116						GWAS			neurology, congenital	omim/tcga	unsupported target	TRUE	TRUE	FALSE	FALSE	TRUE	FALSE	FALSE
ACKR3-D001932	0.401	ACKR3	D001932	Brain Neoplasms	Preclinical		Preclinical	FALSE				FALSE		D024801	Tauopathies	OTG		Neurofibrillary tangles (SNP x SNP interaction)	https://genetics.opentargets.org/study/GCST010343	2020			0.224243	0.68	1	0.68	1	GWAS			oncology	both	unsupported target	TRUE	TRUE	TRUE	FALSE	FALSE	FALSE	FALSE
ACKR3-D005909	0.234	ACKR3	D005909	Glioblastoma	Preclinical		Preclinical	FALSE				FALSE		D006402	Hematologic Diseases	PICCOLO	gtex-v6p-esophagus-mucosa	granulocyte_count	https://www.ncbi.nlm.nih.gov/pubmed/27863252	2016	2.59e-16	0.982994						GWAS			oncology	gwas	unsupported target	TRUE	TRUE	TRUE	FALSE	FALSE	FALSE	FALSE
ACKR3-D007154	0.416	ACKR3	D007154	Immune System Diseases		Phase I	Phase I	TRUE				FALSE		D003874	Dermatitis Herpetiformis	OTG		Dermatitis herpetiformis	https://genetics.opentargets.org/study/FINNGEN_R6_L12_DERMATHERP	2022			0.00207361	0.65	1	0.65	1	GWAS		15235.6	immune	gwas	unsupported target	TRUE	TRUE	TRUE	FALSE	FALSE	FALSE	FALSE
ACKR3-D008527	0.227	ACKR3	D008527	Medulloblastoma	Preclinical		Preclinical	FALSE				FALSE		D006402	Hematologic Diseases	PICCOLO	gtex-v6p-esophagus-mucosa	granulocyte_count	https://www.ncbi.nlm.nih.gov/pubmed/27863252	2016	2.59e-16	0.982994						GWAS			oncology	gwas	unsupported target	TRUE	TRUE	TRUE	FALSE	FALSE	FALSE	FALSE
ACKR3-D009369	0.336	ACKR3	D009369	Neoplasms	Phase I		Phase I	TRUE	FALSE			FALSE		D006402	Hematologic Diseases	PICCOLO	gtex-v6p-esophagus-mucosa	granulocyte_count	https://www.ncbi.nlm.nih.gov/pubmed/27863252	2016	2.59e-16	0.982994						GWAS			oncology	gwas	unsupported target	TRUE	TRUE	TRUE	FALSE	FALSE	FALSE	FALSE
ACKR3-D015179	0.254	ACKR3	D015179	Colorectal Neoplasms	Preclinical		Preclinical	FALSE				FALSE		D006402	Hematologic Diseases	PICCOLO	gtex-v6p-esophagus-mucosa	granulocyte_count	https://www.ncbi.nlm.nih.gov/pubmed/27863252	2016	2.59e-16	0.982994						GWAS			oncology	both	unsupported target	TRUE	TRUE	TRUE	FALSE	FALSE	FALSE	FALSE
ACLY-D002318	0	ACLY	D002318	Cardiovascular Diseases		Preclinical	Preclinical					FALSE																			cardiovascular	gwas	unsupported target	TRUE	TRUE	FALSE	FALSE	FALSE	FALSE	FALSE
ACLY-D006949	0	ACLY	D006949	Hyperlipidemias		Preclinical	Preclinical					FALSE																			metabolic	both	unsupported target	TRUE	TRUE	FALSE	FALSE	FALSE	FALSE	FALSE
ACLY-D007154	0	ACLY	D007154	Immune System Diseases	Preclinical		Preclinical	FALSE				FALSE																			immune	gwas	unsupported target	TRUE	TRUE	FALSE	FALSE	FALSE	FALSE	FALSE
ACLY-D008659	0	ACLY	D008659	Metabolic Diseases		Preclinical	Preclinical					FALSE																			metabolic	both	unsupported target	TRUE	TRUE	FALSE	FALSE	FALSE	FALSE	FALSE
ACLY-D009369	0	ACLY	D009369	Neoplasms		Preclinical	Preclinical					FALSE																			oncology	gwas	unsupported target	TRUE	TRUE	FALSE	FALSE	FALSE	FALSE	FALSE
ACLY-D051437	0	ACLY	D051437	Renal Insufficiency		Preclinical	Preclinical					FALSE																			other	both	unsupported target	TRUE	TRUE	FALSE	FALSE	FALSE	FALSE	FALSE
ACLY-D065626	0	ACLY	D065626	Non-alcoholic Fatty Liver Disease		Preclinical	Preclinical					FALSE																			digestive	both	unsupported target	TRUE	TRUE	FALSE	FALSE	FALSE	FALSE	FALSE
ACMSD-D000086382	0	ACMSD	D000086382	COVID-19	Preclinical		Preclinical	FALSE				FALSE		D000740	Anemia	OTG		Mean corpuscular volume	https://genetics.opentargets.org/study/GCST90002334	2020			0.447293	0.69	1	0.69	1	GWAS	0.011379		infection, respiratory	gwas	unsupported target	FALSE	TRUE	FALSE	FALSE	FALSE	FALSE	FALSE
ACMSD-D008659	0.541	ACMSD	D008659	Metabolic Diseases	Preclinical		Preclinical	FALSE				FALSE		D010300	Parkinson Disease	OTG		Parkinson's disease	https://genetics.opentargets.org/study/GCST002544	2014			0.429944	0.6	1	0.6	1	GWAS		1.1429	metabolic	both	unsupported target	FALSE	TRUE	FALSE	FALSE	FALSE	FALSE	FALSE
ACMSD-D058186	0.214	ACMSD	D058186	Acute Kidney Injury	Preclinical		Preclinical	FALSE				FALSE		D001778	Blood Coagulation Disorders	OTG		Hematocrit	https://genetics.opentargets.org/study/GCST004003	2016			0.477975	0.68	1	0.68	1	GWAS	0.097		other	gwas	unsupported target	FALSE	TRUE	FALSE	FALSE	FALSE	FALSE	FALSE
ACMSD-D065626	0.216	ACMSD	D065626	Non-alcoholic Fatty Liver Disease	Preclinical		Preclinical	FALSE				FALSE		D001778	Blood Coagulation Disorders	OTG		Hematocrit	https://genetics.opentargets.org/study/GCST004003	2016			0.477975	0.68	1	0.68	1	GWAS	0.097		digestive	both	unsupported target	FALSE	TRUE	FALSE	FALSE	FALSE	FALSE	FALSE
ACPP-D011471	0	ACPP	D011471	Prostatic Neoplasms		Preclinical	Preclinical					FALSE																			oncology	both	unsupported target	FALSE	FALSE	FALSE	FALSE	FALSE	FALSE	FALSE
ACR-D000086382	0	ACR	D000086382	COVID-19	Launched	Launched	Launched	TRUE	TRUE	TRUE	TRUE	FALSE		D001791	Blood Platelet Disorders	PICCOLO	gtex-v6p-small-intestine-terminal-ileum	mean_platelet_volume	https://www.ncbi.nlm.nih.gov/pubmed/27863252	2016	2.77e-07	0.940695						GWAS			infection, respiratory	gwas	unsupported target	TRUE	TRUE	FALSE	FALSE	TRUE	FALSE	FALSE
ACR-D006566	0.223	ACR	D006566	Herpesviridae Infections	Phase I		Phase I	TRUE	FALSE			FALSE		D001791	Blood Platelet Disorders	PICCOLO	gtex-v6p-small-intestine-terminal-ileum	mean_platelet_volume	https://www.ncbi.nlm.nih.gov/pubmed/27863252	2016	2.77e-07	0.940695						GWAS			infection	gwas	unsupported target	TRUE	TRUE	FALSE	FALSE	TRUE	FALSE	FALSE
ACR-D030361	0.207	ACR	D030361	Papillomavirus Infections	Preclinical		Preclinical	FALSE				FALSE		D001791	Blood Platelet Disorders	PICCOLO	gtex-v6p-small-intestine-terminal-ileum	mean_platelet_volume	https://www.ncbi.nlm.nih.gov/pubmed/27863252	2016	2.77e-07	0.940695						GWAS			infection	both	unsupported target	TRUE	TRUE	FALSE	FALSE	TRUE	FALSE	FALSE
ACSS2-D000437	0.183	ACSS2	D000437	Alcoholism	Preclinical		Preclinical	FALSE				FALSE		D045262	Reticulocytosis	OTG		Reticulocyte count	https://genetics.opentargets.org/study/GCST90025972	2021			0.619277	0.51	1	0.51	1	GWAS	0.0201831		psychiatry	gwas	unsupported target	FALSE	FALSE	FALSE	FALSE	FALSE	FALSE	FALSE
ACSS2-D000544	0.187	ACSS2	D000544	Alzheimer Disease	Preclinical		Preclinical	FALSE				FALSE		D045262	Reticulocytosis	OTG		Reticulocyte count	https://genetics.opentargets.org/study/GCST90025972	2021			0.619277	0.51	1	0.51	1	GWAS	0.0201831		neurology, psychiatry	both	unsupported target	FALSE	FALSE	FALSE	FALSE	FALSE	FALSE	FALSE
ACSS2-D008288	0.185	ACSS2	D008288	Malaria		Preclinical	Preclinical					FALSE		D045262	Reticulocytosis	OTG		Reticulocyte count	https://genetics.opentargets.org/study/GCST90025972	2021			0.619277	0.51	1	0.51	1	GWAS	0.0201831		infection	gwas	unsupported target	FALSE	FALSE	FALSE	FALSE	FALSE	FALSE	FALSE
ACSS2-D009369	0.209	ACSS2	D009369	Neoplasms		Phase I	Phase I	TRUE				FALSE		D045262	Reticulocytosis	OTG		Reticulocyte count	https://genetics.opentargets.org/study/GCST90025972	2021			0.619277	0.51	1	0.51	1	GWAS	0.0201831		oncology	gwas	unsupported target	FALSE	FALSE	FALSE	FALSE	FALSE	FALSE	FALSE
ACSS2-D013313	0.027	ACSS2	D013313	Stress Disorders, Post-Traumatic	Preclinical		Preclinical	FALSE				FALSE		D045262	Reticulocytosis	OTG		Reticulocyte count	https://genetics.opentargets.org/study/GCST90025972	2021			0.619277	0.51	1	0.51	1	GWAS	0.0201831		psychiatry	gwas	unsupported target	FALSE	FALSE	FALSE	FALSE	FALSE	FALSE	FALSE
ACSS2-D019966	0.188	ACSS2	D019966	Substance-Related Disorders	Preclinical		Preclinical	FALSE				FALSE		D045262	Reticulocytosis	OTG		Reticulocyte count	https://genetics.opentargets.org/study/GCST90025972	2021			0.619277	0.51	1	0.51	1	GWAS	0.0201831		psychiatry	gwas	unsupported target	FALSE	FALSE	FALSE	FALSE	FALSE	FALSE	FALSE
ACVR1-D000740	0.197	ACVR1	D000740	Anemia		Phase II	Phase II	TRUE	TRUE			TRUE		D009221	Myositis Ossificans	OMIM		Fibrodysplasia ossificans progressiva, 135100 (3), Autosomal dominant	https://omim.org/entry/102576									OMIM			hematology	both	unsupported target	TRUE	TRUE	FALSE	FALSE	FALSE	FALSE	TRUE
ACVR1-D002289	0.183	ACVR1	D002289	Carcinoma, Non-Small-Cell Lung	Phase I		Phase I	TRUE	FALSE			FALSE		D009221	Myositis Ossificans	OMIM		Fibrodysplasia ossificans progressiva, 135100 (3), Autosomal dominant	https://omim.org/entry/102576									OMIM			oncology	both	unsupported target	TRUE	TRUE	FALSE	FALSE	FALSE	FALSE	TRUE
ACVR1-D006976	0.184	ACVR1	D006976	Hypertension, Pulmonary	Preclinical		Preclinical	FALSE				FALSE		D009221	Myositis Ossificans	OMIM		Fibrodysplasia ossificans progressiva, 135100 (3), Autosomal dominant	https://omim.org/entry/102576									OMIM			respiratory, cardiovascular	omim/tcga	unsupported target	TRUE	TRUE	FALSE	FALSE	FALSE	FALSE	TRUE
ACVR1-D009101	0.187	ACVR1	D009101	Multiple Myeloma		Phase II	Phase II	TRUE	TRUE			TRUE		D009221	Myositis Ossificans	OMIM		Fibrodysplasia ossificans progressiva, 135100 (3), Autosomal dominant	https://omim.org/entry/102576									OMIM			oncology	gwas	unsupported target	TRUE	TRUE	FALSE	FALSE	FALSE	FALSE	TRUE
ACVR1-D009190	0.193	ACVR1	D009190	Myelodysplastic Syndromes		Phase II	Phase II	TRUE	TRUE			TRUE		D009221	Myositis Ossificans	OMIM		Fibrodysplasia ossificans progressiva, 135100 (3), Autosomal dominant	https://omim.org/entry/102576									OMIM			hematology	omim/tcga	unsupported target	TRUE	TRUE	FALSE	FALSE	FALSE	FALSE	TRUE
ACVR1-D009221	1	ACVR1	D009221	Myositis Ossificans		Phase III	Phase III	TRUE	TRUE	TRUE		TRUE		D009221	Myositis Ossificans	OMIM		Fibrodysplasia ossificans progressiva, 135100 (3), Autosomal dominant	https://omim.org/entry/102576									OMIM			musculoskeletal	both	genetically supported target	TRUE	TRUE	FALSE	FALSE	FALSE	FALSE	TRUE
ACVR1-D009369	0.216	ACVR1	D009369	Neoplasms		Phase I	Phase I	TRUE				FALSE		D009221	Myositis Ossificans	OMIM		Fibrodysplasia ossificans progressiva, 135100 (3), Autosomal dominant	https://omim.org/entry/102576									OMIM			oncology	gwas	unsupported target	TRUE	TRUE	FALSE	FALSE	FALSE	FALSE	TRUE
ACVR1-D010190	0.186	ACVR1	D010190	Pancreatic Neoplasms	Phase III		Phase III	TRUE	TRUE	TRUE	FALSE	FALSE		D009221	Myositis Ossificans	OMIM		Fibrodysplasia ossificans progressiva, 135100 (3), Autosomal dominant	https://omim.org/entry/102576									OMIM			oncology	gwas	unsupported target	TRUE	TRUE	FALSE	FALSE	FALSE	FALSE	TRUE
ACVR1-D011087	0.185	ACVR1	D011087	Polycythemia Vera		Phase III	Phase III	TRUE	TRUE	TRUE		FALSE		D009221	Myositis Ossificans	OMIM		Fibrodysplasia ossificans progressiva, 135100 (3), Autosomal dominant	https://omim.org/entry/102576									OMIM			oncology	both	unsupported target	TRUE	TRUE	FALSE	FALSE	FALSE	FALSE	TRUE
ACVR1-D013922	0.179	ACVR1	D013922	Thrombocytosis		Phase III	Phase III	TRUE	TRUE	TRUE		FALSE		D009221	Myositis Ossificans	OMIM		Fibrodysplasia ossificans progressiva, 135100 (3), Autosomal dominant	https://omim.org/entry/102576									OMIM			hematology	both	unsupported target	TRUE	TRUE	FALSE	FALSE	FALSE	FALSE	TRUE
ACVR1-D018798	0.182	ACVR1	D018798	Anemia, Iron-Deficiency		Phase I	Phase I	TRUE				FALSE		D009221	Myositis Ossificans	OMIM		Fibrodysplasia ossificans progressiva, 135100 (3), Autosomal dominant	https://omim.org/entry/102576									OMIM			hematology, metabolic	both	unsupported target	TRUE	TRUE	FALSE	FALSE	FALSE	FALSE	TRUE
ACVR1-D019337	0.186	ACVR1	D019337	Hematologic Neoplasms	Preclinical		Preclinical	FALSE				FALSE		D009221	Myositis Ossificans	OMIM		Fibrodysplasia ossificans progressiva, 135100 (3), Autosomal dominant	https://omim.org/entry/102576									OMIM			oncology	gwas	unsupported target	TRUE	TRUE	FALSE	FALSE	FALSE	FALSE	TRUE
ACVR1-D051437	0.187	ACVR1	D051437	Renal Insufficiency		Phase I	Phase I	TRUE				TRUE		D009221	Myositis Ossificans	OMIM		Fibrodysplasia ossificans progressiva, 135100 (3), Autosomal dominant	https://omim.org/entry/102576									OMIM			other	both	unsupported target	TRUE	TRUE	FALSE	FALSE	FALSE	FALSE	TRUE
ACVR1-D055728	0.179	ACVR1	D055728	Primary Myelofibrosis	Launched	Launched	Launched	TRUE	TRUE	TRUE	TRUE	TRUE		D009221	Myositis Ossificans	OMIM		Fibrodysplasia ossificans progressiva, 135100 (3), Autosomal dominant	https://omim.org/entry/102576									OMIM			hematology	both	unsupported target	TRUE	TRUE	FALSE	FALSE	FALSE	FALSE	TRUE
ACVR1C-D009765	0.789	ACVR1C	D009765	Obesity	Preclinical		Preclinical	FALSE				FALSE		D056128	Obesity, Abdominal	OTG		Waist-hip ratio	https://genetics.opentargets.org/study/GCST007067	2018			0.0455547	0.88	1	0.88	1	GWAS			metabolic, signs/symptoms	both	unsupported target	TRUE	TRUE	FALSE	FALSE	FALSE	FALSE	FALSE
ACVR2A-D000740	0.577	ACVR2A	D000740	Anemia		Phase II	Phase II	TRUE	TRUE			TRUE		D006402	Hematologic Diseases	PICCOLO	gtex-v6p-heart-left-ventricle	white_blood_cell_count_	https://www.ncbi.nlm.nih.gov/pubmed/27863252	2016	5.64e-07	0.98421						GWAS			hematology	both	unsupported target	TRUE	TRUE	FALSE	FALSE	FALSE	FALSE	FALSE
ACVR2A-D003928	0.702	ACVR2A	D003928	Diabetic Nephropathies	Phase II		Phase II	TRUE	TRUE	FALSE		TRUE		D051437	Renal Insufficiency	OTG		Creatinine levels	https://genetics.opentargets.org/study/GCST90019502	2021			0.0752172	0.9	1	0.9	1	GWAS	0.0289		endocrine	gwas	unsupported target	TRUE	TRUE	FALSE	FALSE	FALSE	FALSE	FALSE
ACVR2A-D006976	0.235	ACVR2A	D006976	Hypertension, Pulmonary		Phase III	Phase III	TRUE	TRUE	TRUE		TRUE		D006402	Hematologic Diseases	PICCOLO	gtex-v6p-heart-left-ventricle	white_blood_cell_count_	https://www.ncbi.nlm.nih.gov/pubmed/27863252	2016	5.64e-07	0.98421						GWAS			respiratory, cardiovascular	omim/tcga	unsupported target	TRUE	TRUE	FALSE	FALSE	FALSE	FALSE	FALSE
ACVR2A-D007676	0.942	ACVR2A	D007676	Kidney Failure, Chronic	Phase II		Phase II	TRUE	TRUE	FALSE		TRUE		D051436	Renal Insufficiency, Chronic	OTG		Serum urea levels	https://genetics.opentargets.org/study/GCST90025991	2021			0.286943	0.71	1	0.71	1	GWAS	0.0148958		other	both	genetically supported target	TRUE	TRUE	FALSE	FALSE	FALSE	FALSE	FALSE
ACVR2A-D008659	0.626	ACVR2A	D008659	Metabolic Diseases	Preclinical		Preclinical	FALSE				FALSE		D006073	Gout	OTG		Serum uric acid levels	https://genetics.opentargets.org/study/GCST90018977	2021			0.317791	0.91	1	0.91	1	GWAS			metabolic	both	unsupported target	TRUE	TRUE	FALSE	FALSE	FALSE	FALSE	FALSE
ACVR2A-D009190	0.551	ACVR2A	D009190	Myelodysplastic Syndromes	Phase II		Phase II	TRUE	TRUE	FALSE		TRUE		D006402	Hematologic Diseases	PICCOLO	gtex-v6p-heart-left-ventricle	white_blood_cell_count_	https://www.ncbi.nlm.nih.gov/pubmed/27863252	2016	5.64e-07	0.98421						GWAS			hematology	omim/tcga	unsupported target	TRUE	TRUE	FALSE	FALSE	FALSE	FALSE	FALSE
ACVR2A-D010024	0.502	ACVR2A	D010024	Osteoporosis	Phase II		Phase II	TRUE	TRUE	FALSE		TRUE		D006073	Gout	OTG		Serum uric acid levels	https://genetics.opentargets.org/study/GCST90018977	2021			0.317791	0.91	1	0.91	1	GWAS			musculoskeletal, metabolic	both	unsupported target	TRUE	TRUE	FALSE	FALSE	FALSE	FALSE	FALSE
ACVR2A-D012010	0.499	ACVR2A	D012010	Red-Cell Aplasia, Pure	Phase II		Phase II	TRUE	TRUE	FALSE		TRUE		D006402	Hematologic Diseases	PICCOLO	gtex-v6p-heart-left-ventricle	white_blood_cell_count_	https://www.ncbi.nlm.nih.gov/pubmed/27863252	2016	5.64e-07	0.98421						GWAS			hematology	omim/tcga	unsupported target	TRUE	TRUE	FALSE	FALSE	FALSE	FALSE	FALSE
ACVR2A-D013789	0.512	ACVR2A	D013789	Thalassemia		Phase II	Phase II	TRUE	TRUE			TRUE		D006402	Hematologic Diseases	PICCOLO	gtex-v6p-heart-left-ventricle	white_blood_cell_count_	https://www.ncbi.nlm.nih.gov/pubmed/27863252	2016	5.64e-07	0.98421						GWAS			hematology, congenital	both	unsupported target	TRUE	TRUE	FALSE	FALSE	FALSE	FALSE	FALSE
ACVR2A-D013921	0.519	ACVR2A	D013921	Thrombocytopenia		Phase II	Phase II	TRUE	TRUE			FALSE		D006402	Hematologic Diseases	PICCOLO	gtex-v6p-heart-left-ventricle	white_blood_cell_count_	https://www.ncbi.nlm.nih.gov/pubmed/27863252	2016	5.64e-07	0.98421						GWAS			hematology	both	unsupported target	TRUE	TRUE	FALSE	FALSE	FALSE	FALSE	FALSE
ACVR2A-D019337	0.509	ACVR2A	D019337	Hematologic Neoplasms	Preclinical		Preclinical	FALSE				FALSE		D006402	Hematologic Diseases	PICCOLO	gtex-v6p-heart-left-ventricle	white_blood_cell_count_	https://www.ncbi.nlm.nih.gov/pubmed/27863252	2016	5.64e-07	0.98421						GWAS			oncology	gwas	unsupported target	TRUE	TRUE	FALSE	FALSE	FALSE	FALSE	FALSE
ACVR2A-D020388	0.355	ACVR2A	D020388	Muscular Dystrophy, Duchenne	Phase I		Phase I	TRUE	FALSE			FALSE		D006073	Gout	OTG		Serum uric acid levels	https://genetics.opentargets.org/study/GCST90018977	2021			0.317791	0.91	1	0.91	1	GWAS			musculoskeletal, neurology, congenital	omim/tcga	unsupported target	TRUE	TRUE	FALSE	FALSE	FALSE	FALSE	FALSE
ACVR2A-D020391	0.355	ACVR2A	D020391	Muscular Dystrophy, Facioscapulohumeral	Phase I		Phase I	TRUE	FALSE			FALSE		D006073	Gout	OTG		Serum uric acid levels	https://genetics.opentargets.org/study/GCST90018977	2021			0.317791	0.91	1	0.91	1	GWAS			musculoskeletal, neurology, congenital	omim/tcga	unsupported target	TRUE	TRUE	FALSE	FALSE	FALSE	FALSE	FALSE
ACVR2B-D000690	0.431	ACVR2B	D000690	Amyotrophic Lateral Sclerosis	Preclinical		Preclinical	FALSE				FALSE		D009765	Obesity	OTG		Body mass index	https://genetics.opentargets.org/study/GCST007039	2018			0.528411	0.51	1	0.51	1	GWAS			neurology, metabolic	both	unsupported target	TRUE	TRUE	FALSE	FALSE	FALSE	FALSE	FALSE
ACVR2B-D000740	0.226	ACVR2B	D000740	Anemia	Preclinical		Preclinical	FALSE				FALSE		D009765	Obesity	OTG		Body mass index	https://genetics.opentargets.org/study/GCST007039	2018			0.528411	0.51	1	0.51	1	GWAS			hematology	both	unsupported target	TRUE	TRUE	FALSE	FALSE	FALSE	FALSE	FALSE
ACVR2B-D003924	0.475	ACVR2B	D003924	Diabetes Mellitus, Type 2		Phase II	Phase II	TRUE	TRUE			TRUE		D009765	Obesity	OTG		Body mass index	https://genetics.opentargets.org/study/GCST007039	2018			0.528411	0.51	1	0.51	1	GWAS			metabolic, endocrine	both	unsupported target	TRUE	TRUE	FALSE	FALSE	FALSE	FALSE	FALSE
ACVR2B-D009133	0.438	ACVR2B	D009133	Muscular Atrophy	Phase II		Phase II	TRUE	TRUE	FALSE		TRUE		D009765	Obesity	OTG		Body mass index	https://genetics.opentargets.org/study/GCST007039	2018			0.528411	0.51	1	0.51	1	GWAS			neurology, signs/symptoms	both	unsupported target	TRUE	TRUE	FALSE	FALSE	FALSE	FALSE	FALSE
ACVR2B-D009134	0.213	ACVR2B	D009134	Muscular Atrophy, Spinal	Phase I		Phase I	TRUE	FALSE			FALSE		D009765	Obesity	OTG		Body mass index	https://genetics.opentargets.org/study/GCST007039	2018			0.528411	0.51	1	0.51	1	GWAS			neurology	both	unsupported target	TRUE	TRUE	FALSE	FALSE	FALSE	FALSE	FALSE
ACVR2B-D009369	0.258	ACVR2B	D009369	Neoplasms	Phase I		Phase I	TRUE	FALSE			FALSE		D009765	Obesity	OTG		Body mass index	https://genetics.opentargets.org/study/GCST007039	2018			0.528411	0.51	1	0.51	1	GWAS			oncology	gwas	unsupported target	TRUE	TRUE	FALSE	FALSE	FALSE	FALSE	FALSE
ACVR2B-D009765	1	ACVR2B	D009765	Obesity		Preclinical	Preclinical					TRUE		D009765	Obesity	OTG		Body mass index	https://genetics.opentargets.org/study/GCST007039	2018			0.528411	0.51	1	0.51	1	GWAS			metabolic, signs/symptoms	both	genetically supported target	TRUE	TRUE	FALSE	FALSE	FALSE	FALSE	FALSE
ACVR2B-D010051	0.207	ACVR2B	D010051	Ovarian Neoplasms	Phase I		Phase I	TRUE	FALSE			FALSE		D009765	Obesity	OTG		Body mass index	https://genetics.opentargets.org/study/GCST007039	2018			0.528411	0.51	1	0.51	1	GWAS			oncology	gwas	unsupported target	TRUE	TRUE	FALSE	FALSE	FALSE	FALSE	FALSE
ACVR2B-D010534	0.197	ACVR2B	D010534	Peritoneal Neoplasms	Phase I		Phase I	TRUE	FALSE			FALSE		D009765	Obesity	OTG		Body mass index	https://genetics.opentargets.org/study/GCST007039	2018			0.528411	0.51	1	0.51	1	GWAS			oncology	omim/tcga	unsupported target	TRUE	TRUE	FALSE	FALSE	FALSE	FALSE	FALSE
ACVR2B-D055948	0.414	ACVR2B	D055948	Sarcopenia	Phase II		Phase II	TRUE	TRUE	FALSE		TRUE		D009765	Obesity	OTG		Body mass index	https://genetics.opentargets.org/study/GCST007039	2018			0.528411	0.51	1	0.51	1	GWAS			neurology, signs/symptoms	omim/tcga	unsupported target	TRUE	TRUE	FALSE	FALSE	FALSE	FALSE	FALSE
ACVRL1-D000690	0.232	ACVRL1	D000690	Amyotrophic Lateral Sclerosis	Phase I		Phase I	TRUE	FALSE			FALSE		D006402	Hematologic Diseases	OTG		Myeloid white cell count	https://genetics.opentargets.org/study/GCST004626	2016			0.764599	0.62	1	0.62	1	GWAS	0.0309311		neurology, metabolic	both	unsupported target	TRUE	TRUE	FALSE	FALSE	FALSE	FALSE	FALSE
ACVRL1-D000740	1	ACVRL1	D000740	Anemia		Phase II	Phase II	TRUE	TRUE			TRUE		D000740	Anemia	OTG		Hemoglobin	https://genetics.opentargets.org/study/GCST005995	2018			0.116364	0.53	1	0.53	1	GWAS			hematology	both	genetically supported target	TRUE	TRUE	FALSE	FALSE	FALSE	FALSE	FALSE
ACVRL1-D000755	0.741	ACVRL1	D000755	Anemia, Sickle Cell	Preclinical		Preclinical	FALSE				TRUE		D000740	Anemia	OTG		Hemoglobin	https://genetics.opentargets.org/study/GCST005995	2018			0.116364	0.53	1	0.53	1	GWAS			hematology, congenital	both	unsupported target	TRUE	TRUE	FALSE	FALSE	FALSE	FALSE	FALSE
ACVRL1-D001172	0.44	ACVRL1	D001172	Arthritis, Rheumatoid	Phase II		Phase II	TRUE	TRUE	FALSE		FALSE		D008232	Lymphoproliferative Disorders	OTG		Monocyte count	https://genetics.opentargets.org/study/GCST004625	2016			0.764599	0.55	1	0.55	1	GWAS	0.0258238		musculoskeletal, dermatology, immune	gwas	unsupported target	TRUE	TRUE	FALSE	FALSE	FALSE	FALSE	FALSE
ACVRL1-D001749	0.234	ACVRL1	D001749	Urinary Bladder Neoplasms		Phase II	Phase II	TRUE	TRUE			FALSE		D006402	Hematologic Diseases	OTG		Myeloid white cell count	https://genetics.opentargets.org/study/GCST004626	2016			0.764599	0.62	1	0.62	1	GWAS	0.0309311		oncology	both	unsupported target	TRUE	TRUE	FALSE	FALSE	FALSE	FALSE	FALSE
ACVRL1-D001932	0.249	ACVRL1	D001932	Brain Neoplasms	Phase II		Phase II	TRUE	TRUE	FALSE		FALSE		D006402	Hematologic Diseases	OTG		Myeloid white cell count	https://genetics.opentargets.org/study/GCST004626	2016			0.764599	0.62	1	0.62	1	GWAS	0.0309311		oncology	both	unsupported target	TRUE	TRUE	FALSE	FALSE	FALSE	FALSE	FALSE
ACVRL1-D001943	0.494	ACVRL1	D001943	Breast Neoplasms	Phase II		Phase II	TRUE	TRUE	FALSE		FALSE		D004485	Eczema	OTG		Eczema	https://genetics.opentargets.org/study/GCST007075	2018			0.764599	0.74	1	0.74	1	GWAS			oncology	both	unsupported target	TRUE	TRUE	FALSE	FALSE	FALSE	FALSE	FALSE
ACVRL1-D002607	0.352	ACVRL1	D002607	Charcot-Marie-Tooth Disease	Phase II		Phase II	TRUE	TRUE	FALSE		TRUE		D013683	Telangiectasia, Hereditary Hemorrhagic	OMIM		Telangiectasia, hereditary hemorrhagic, type 2, 600376 (3), Autosomal dominant	https://omim.org/entry/601284									OMIM			neurology, congenital	both	unsupported target	TRUE	TRUE	FALSE	FALSE	FALSE	FALSE	FALSE
ACVRL1-D004938	0.234	ACVRL1	D004938	Esophageal Neoplasms		Phase II	Phase II	TRUE	TRUE			FALSE		D006402	Hematologic Diseases	OTG		Myeloid white cell count	https://genetics.opentargets.org/study/GCST004626	2016			0.764599	0.62	1	0.62	1	GWAS	0.0309311		oncology	both	unsupported target	TRUE	TRUE	FALSE	FALSE	FALSE	FALSE	FALSE
ACVRL1-D005909	0.234	ACVRL1	D005909	Glioblastoma	Phase II		Phase II	TRUE	TRUE	FALSE		FALSE		D006402	Hematologic Diseases	OTG		Myeloid white cell count	https://genetics.opentargets.org/study/GCST004626	2016			0.764599	0.62	1	0.62	1	GWAS	0.0309311		oncology	gwas	unsupported target	TRUE	TRUE	FALSE	FALSE	FALSE	FALSE	FALSE
ACVRL1-D006258	0.255	ACVRL1	D006258	Head and Neck Neoplasms	Phase II		Phase II	TRUE	TRUE	FALSE		FALSE		D006402	Hematologic Diseases	OTG		Myeloid white cell count	https://genetics.opentargets.org/study/GCST004626	2016			0.764599	0.62	1	0.62	1	GWAS	0.0309311		oncology	both	unsupported target	TRUE	TRUE	FALSE	FALSE	FALSE	FALSE	FALSE
ACVRL1-D007680	0.244	ACVRL1	D007680	Kidney Neoplasms	Phase II		Phase II	TRUE	TRUE	FALSE		FALSE		D006402	Hematologic Diseases	OTG		Myeloid white cell count	https://genetics.opentargets.org/study/GCST004626	2016			0.764599	0.62	1	0.62	1	GWAS	0.0309311		oncology	both	unsupported target	TRUE	TRUE	FALSE	FALSE	FALSE	FALSE	FALSE
ACVRL1-D008113	0.246	ACVRL1	D008113	Liver Neoplasms		Phase II	Phase II	TRUE	TRUE			FALSE		D006402	Hematologic Diseases	OTG		Myeloid white cell count	https://genetics.opentargets.org/study/GCST004626	2016			0.764599	0.62	1	0.62	1	GWAS	0.0309311		oncology	gwas	unsupported target	TRUE	TRUE	FALSE	FALSE	FALSE	FALSE	FALSE
ACVRL1-D008268	0.32	ACVRL1	D008268	Macular Degeneration	Phase II		Phase II	TRUE	TRUE	FALSE		FALSE		D013683	Telangiectasia, Hereditary Hemorrhagic	OMIM		Telangiectasia, hereditary hemorrhagic, type 2, 600376 (3), Autosomal dominant	https://omim.org/entry/601284									OMIM			ophthalmology	both	unsupported target	TRUE	TRUE	FALSE	FALSE	FALSE	FALSE	FALSE
ACVRL1-D008527	0.227	ACVRL1	D008527	Medulloblastoma	Phase II		Phase II	TRUE	TRUE	FALSE		FALSE		D006402	Hematologic Diseases	OTG		Myeloid white cell count	https://genetics.opentargets.org/study/GCST004626	2016			0.764599	0.62	1	0.62	1	GWAS	0.0309311		oncology	gwas	unsupported target	TRUE	TRUE	FALSE	FALSE	FALSE	FALSE	FALSE
ACVRL1-D009101	0.773	ACVRL1	D009101	Multiple Myeloma	Phase II		Phase II	TRUE	TRUE	FALSE		FALSE		D013683	Telangiectasia, Hereditary Hemorrhagic	OMIM		Telangiectasia, hereditary hemorrhagic, type 2, 600376 (3), Autosomal dominant	https://omim.org/entry/601284									OMIM			oncology	gwas	unsupported target	TRUE	TRUE	FALSE	FALSE	FALSE	FALSE	FALSE
ACVRL1-D009134	0.249	ACVRL1	D009134	Muscular Atrophy, Spinal	Phase I		Phase I	TRUE	FALSE			FALSE		D006402	Hematologic Diseases	OTG		Myeloid white cell count	https://genetics.opentargets.org/study/GCST004626	2016			0.764599	0.62	1	0.62	1	GWAS	0.0309311		neurology	both	unsupported target	TRUE	TRUE	FALSE	FALSE	FALSE	FALSE	FALSE
ACVRL1-D009190	0.551	ACVRL1	D009190	Myelodysplastic Syndromes	Launched	Launched	Launched	TRUE	TRUE	TRUE	TRUE	TRUE		D006402	Hematologic Diseases	OTG		Myeloid white cell count	https://genetics.opentargets.org/study/GCST004626	2016			0.764599	0.62	1	0.62	1	GWAS	0.0309311		hematology	omim/tcga	unsupported target	TRUE	TRUE	FALSE	FALSE	FALSE	FALSE	FALSE
ACVRL1-D009220	0.237	ACVRL1	D009220	Myositis	Preclinical		Preclinical	FALSE				TRUE		D006402	Hematologic Diseases	OTG		Myeloid white cell count	https://genetics.opentargets.org/study/GCST004626	2016			0.764599	0.62	1	0.62	1	GWAS	0.0309311		musculoskeletal, neurology	both	unsupported target	TRUE	TRUE	FALSE	FALSE	FALSE	FALSE	FALSE
ACVRL1-D009369	0.336	ACVRL1	D009369	Neoplasms		Preclinical	Preclinical					FALSE		D006402	Hematologic Diseases	OTG		Myeloid white cell count	https://genetics.opentargets.org/study/GCST004626	2016			0.764599	0.62	1	0.62	1	GWAS	0.0309311		oncology	gwas	unsupported target	TRUE	TRUE	FALSE	FALSE	FALSE	FALSE	FALSE
ACVRL1-D010051	0.24	ACVRL1	D010051	Ovarian Neoplasms	Phase II		Phase II	TRUE	TRUE	FALSE		FALSE		D006402	Hematologic Diseases	OTG		Myeloid white cell count	https://genetics.opentargets.org/study/GCST004626	2016			0.764599	0.62	1	0.62	1	GWAS	0.0309311		oncology	gwas	unsupported target	TRUE	TRUE	FALSE	FALSE	FALSE	FALSE	FALSE
ACVRL1-D011471	0.24	ACVRL1	D011471	Prostatic Neoplasms	Preclinical		Preclinical	FALSE				FALSE		D006402	Hematologic Diseases	OTG		Myeloid white cell count	https://genetics.opentargets.org/study/GCST004626	2016			0.764599	0.62	1	0.62	1	GWAS	0.0309311		oncology	both	unsupported target	TRUE	TRUE	FALSE	FALSE	FALSE	FALSE	FALSE
ACVRL1-D013274	0.239	ACVRL1	D013274	Stomach Neoplasms		Phase II	Phase II	TRUE	TRUE			FALSE		D006402	Hematologic Diseases	OTG		Myeloid white cell count	https://genetics.opentargets.org/study/GCST004626	2016			0.764599	0.62	1	0.62	1	GWAS	0.0309311		oncology	both	unsupported target	TRUE	TRUE	FALSE	FALSE	FALSE	FALSE	FALSE
ACVRL1-D013789	0.762	ACVRL1	D013789	Thalassemia	Launched	Launched	Launched	TRUE	TRUE	TRUE	TRUE	TRUE	2019	D000740	Anemia	OTG		Hemoglobin	https://genetics.opentargets.org/study/GCST005995	2018			0.116364	0.53	1	0.53	1	GWAS			hematology, congenital	both	unsupported target	TRUE	TRUE	FALSE	FALSE	FALSE	FALSE	FALSE
ACVRL1-D015179	0.254	ACVRL1	D015179	Colorectal Neoplasms	Phase II		Phase II	TRUE	TRUE	FALSE		FALSE		D006402	Hematologic Diseases	OTG		Myeloid white cell count	https://genetics.opentargets.org/study/GCST004626	2016			0.764599	0.62	1	0.62	1	GWAS	0.0309311		oncology	both	unsupported target	TRUE	TRUE	FALSE	FALSE	FALSE	FALSE	FALSE
ACVRL1-D016889	0.228	ACVRL1	D016889	Endometrial Neoplasms	Phase II		Phase II	TRUE	TRUE	FALSE		FALSE		D006402	Hematologic Diseases	OTG		Myeloid white cell count	https://genetics.opentargets.org/study/GCST004626	2016			0.764599	0.62	1	0.62	1	GWAS	0.0309311		oncology	gwas	unsupported target	TRUE	TRUE	FALSE	FALSE	FALSE	FALSE	FALSE
ACVRL1-D018307	0.248	ACVRL1	D018307	Neoplasms, Squamous Cell		Phase II	Phase II	TRUE	TRUE			FALSE		D006402	Hematologic Diseases	OTG		Myeloid white cell count	https://genetics.opentargets.org/study/GCST004626	2016			0.764599	0.62	1	0.62	1	GWAS	0.0309311		oncology	both	unsupported target	TRUE	TRUE	FALSE	FALSE	FALSE	FALSE	FALSE
ACVRL1-D020388	0.298	ACVRL1	D020388	Muscular Dystrophy, Duchenne	Phase I		Phase I	TRUE	FALSE			TRUE		D013683	Telangiectasia, Hereditary Hemorrhagic	OMIM		Telangiectasia, hereditary hemorrhagic, type 2, 600376 (3), Autosomal dominant	https://omim.org/entry/601284									OMIM			musculoskeletal, neurology, congenital	omim/tcga	unsupported target	TRUE	TRUE	FALSE	FALSE	FALSE	FALSE	FALSE
ACVRL1-D020391	0.298	ACVRL1	D020391	Muscular Dystrophy, Facioscapulohumeral	Phase II		Phase II	TRUE	TRUE	FALSE		TRUE		D013683	Telangiectasia, Hereditary Hemorrhagic	OMIM		Telangiectasia, hereditary hemorrhagic, type 2, 600376 (3), Autosomal dominant	https://omim.org/entry/601284									OMIM			musculoskeletal, neurology, congenital	omim/tcga	unsupported target	TRUE	TRUE	FALSE	FALSE	FALSE	FALSE	FALSE
ACVRL1-D055728	0.476	ACVRL1	D055728	Primary Myelofibrosis		Phase III	Phase III	TRUE	TRUE	TRUE		TRUE		D006402	Hematologic Diseases	OTG		Myeloid white cell count	https://genetics.opentargets.org/study/GCST004626	2016			0.764599	0.62	1	0.62	1	GWAS	0.0309311		hematology	both	unsupported target	TRUE	TRUE	FALSE	FALSE	FALSE	FALSE	FALSE
ADA-D007154	0.449	ADA	D007154	Immune System Diseases	Preclinical		Preclinical	FALSE				TRUE		D016511	Severe Combined Immunodeficiency	OMIM		Adenosine deaminase deficiency, partial, 102700 (3), Autosomal recessive, Somatic mosaicism	https://omim.org/entry/608958									OMIM			immune	gwas	unsupported target	TRUE	TRUE	FALSE	FALSE	TRUE	FALSE	FALSE
ADA-D007249	0.211	ADA	D007249	Inflammation	Preclinical		Preclinical	FALSE				FALSE		D016511	Severe Combined Immunodeficiency	OMIM		Adenosine deaminase deficiency, partial, 102700 (3), Autosomal recessive, Somatic mosaicism	https://omim.org/entry/608958									OMIM			signs/symptoms	gwas	unsupported target	TRUE	TRUE	FALSE	FALSE	TRUE	FALSE	FALSE
ADA-D009369	0.237	ADA	D009369	Neoplasms	Preclinical		Preclinical	FALSE				FALSE		D016511	Severe Combined Immunodeficiency	OMIM		Adenosine deaminase deficiency, partial, 102700 (3), Autosomal recessive, Somatic mosaicism	https://omim.org/entry/608958									OMIM			oncology	gwas	unsupported target	TRUE	TRUE	FALSE	FALSE	TRUE	FALSE	FALSE
ADA-D012595	0.196	ADA	D012595	Scleroderma, Systemic	Preclinical		Preclinical	FALSE				TRUE		D016511	Severe Combined Immunodeficiency	OMIM		Adenosine deaminase deficiency, partial, 102700 (3), Autosomal recessive, Somatic mosaicism	https://omim.org/entry/608958									OMIM			dermatology	gwas	unsupported target	TRUE	TRUE	FALSE	FALSE	TRUE	FALSE	FALSE
ADA-D015470	0.198	ADA	D015470	Leukemia, Myeloid, Acute	Preclinical		Preclinical	FALSE				FALSE		D016511	Severe Combined Immunodeficiency	OMIM		Adenosine deaminase deficiency, partial, 102700 (3), Autosomal recessive, Somatic mosaicism	https://omim.org/entry/608958									OMIM			oncology	both	unsupported target	TRUE	TRUE	FALSE	FALSE	TRUE	FALSE	FALSE
ADA-D016511	1	ADA	D016511	Severe Combined Immunodeficiency	Launched	Launched	Launched	TRUE	TRUE	TRUE	TRUE	TRUE	2019	D016511	Severe Combined Immunodeficiency	OMIM		Adenosine deaminase deficiency, partial, 102700 (3), Autosomal recessive, Somatic mosaicism	https://omim.org/entry/608958									OMIM			congenital, metabolic, immune	omim/tcga	genetically supported target	TRUE	TRUE	FALSE	FALSE	TRUE	FALSE	FALSE
ADA-D045743	0.183	ADA	D045743	Scleroderma, Diffuse	Preclinical		Preclinical	FALSE				TRUE		D016511	Severe Combined Immunodeficiency	OMIM		Adenosine deaminase deficiency, partial, 102700 (3), Autosomal recessive, Somatic mosaicism	https://omim.org/entry/608958									OMIM			dermatology	gwas	unsupported target	TRUE	TRUE	FALSE	FALSE	TRUE	FALSE	FALSE
ADA-D045745	0.194	ADA	D045745	Scleroderma, Limited	Preclinical		Preclinical	FALSE				TRUE		D016511	Severe Combined Immunodeficiency	OMIM		Adenosine deaminase deficiency, partial, 102700 (3), Autosomal recessive, Somatic mosaicism	https://omim.org/entry/608958									OMIM			dermatology	gwas	unsupported target	TRUE	TRUE	FALSE	FALSE	TRUE	FALSE	FALSE
ADAM10-D001943	0.572	ADAM10	D001943	Breast Neoplasms	Phase II		Phase II	TRUE	TRUE	FALSE		FALSE		D012873	Skin Diseases, Genetic	OMIM		Reticulate acropigmentation of Kitamura, 615537 (3), Autosomal dominant	https://omim.org/entry/602192									OMIM			oncology	both	unsupported target	TRUE	TRUE	FALSE	FALSE	TRUE	FALSE	FALSE
ADAM10-D002289	0.225	ADAM10	D002289	Carcinoma, Non-Small-Cell Lung	Phase II		Phase II	TRUE	TRUE	FALSE		FALSE		D012873	Skin Diseases, Genetic	OMIM		Reticulate acropigmentation of Kitamura, 615537 (3), Autosomal dominant	https://omim.org/entry/602192									OMIM			oncology	both	unsupported target	TRUE	TRUE	FALSE	FALSE	TRUE	FALSE	FALSE
ADAM10-D003928	0.432	ADAM10	D003928	Diabetic Nephropathies	Phase II		Phase II	TRUE	TRUE	FALSE		FALSE		D009765	Obesity	OTG		Body mass index	https://genetics.opentargets.org/study/GCST006368	2018			0.711224	0.86	1	0.86	1	GWAS	0.011		endocrine	gwas	unsupported target	TRUE	TRUE	FALSE	FALSE	TRUE	FALSE	FALSE
ADAM10-D006258	0.245	ADAM10	D006258	Head and Neck Neoplasms	Phase II		Phase II	TRUE	TRUE	FALSE		FALSE		D012873	Skin Diseases, Genetic	OMIM		Reticulate acropigmentation of Kitamura, 615537 (3), Autosomal dominant	https://omim.org/entry/602192									OMIM			oncology	both	unsupported target	TRUE	TRUE	FALSE	FALSE	TRUE	FALSE	FALSE
ADAM10-D009369	0.314	ADAM10	D009369	Neoplasms	Phase II		Phase II	TRUE	TRUE	FALSE		FALSE		D012873	Skin Diseases, Genetic	OMIM		Reticulate acropigmentation of Kitamura, 615537 (3), Autosomal dominant	https://omim.org/entry/602192									OMIM			oncology	gwas	unsupported target	TRUE	TRUE	FALSE	FALSE	TRUE	FALSE	FALSE
ADAM10-D011471	0.232	ADAM10	D011471	Prostatic Neoplasms	Phase II		Phase II	TRUE	TRUE	FALSE		FALSE		D012873	Skin Diseases, Genetic	OMIM		Reticulate acropigmentation of Kitamura, 615537 (3), Autosomal dominant	https://omim.org/entry/602192									OMIM			oncology	both	unsupported target	TRUE	TRUE	FALSE	FALSE	TRUE	FALSE	FALSE
ADAM10-D015179	0.244	ADAM10	D015179	Colorectal Neoplasms	Phase II		Phase II	TRUE	TRUE	FALSE		FALSE		D012873	Skin Diseases, Genetic	OMIM		Reticulate acropigmentation of Kitamura, 615537 (3), Autosomal dominant	https://omim.org/entry/602192									OMIM			oncology	both	unsupported target	TRUE	TRUE	FALSE	FALSE	TRUE	FALSE	FALSE
ADAM15-D001749	0.208	ADAM15	D001749	Urinary Bladder Neoplasms	Preclinical		Preclinical	FALSE				FALSE		D012877	Skin Manifestations	PICCOLO	Mono-LPS-6h	chin_dimples	https://www.ncbi.nlm.nih.gov/pubmed/27182965	2016	1.21e-10	0.999995						GWAS			oncology	both	unsupported target	TRUE	FALSE	FALSE	FALSE	TRUE	FALSE	FALSE
ADAM15-D001943	0.219	ADAM15	D001943	Breast Neoplasms	Preclinical		Preclinical	FALSE				FALSE		D012877	Skin Manifestations	PICCOLO	Mono-LPS-6h	chin_dimples	https://www.ncbi.nlm.nih.gov/pubmed/27182965	2016	1.21e-10	0.999995						GWAS			oncology	both	unsupported target	TRUE	FALSE	FALSE	FALSE	TRUE	FALSE	FALSE
ADAM15-D008545	0.22	ADAM15	D008545	Melanoma	Phase II		Phase II	TRUE	TRUE	FALSE		FALSE		D012877	Skin Manifestations	PICCOLO	Mono-LPS-6h	chin_dimples	https://www.ncbi.nlm.nih.gov/pubmed/27182965	2016	1.21e-10	0.999995						GWAS			oncology	both	unsupported target	TRUE	FALSE	FALSE	FALSE	TRUE	FALSE	FALSE
ADAM15-D011471	0.212	ADAM15	D011471	Prostatic Neoplasms	Preclinical		Preclinical	FALSE				FALSE		D012877	Skin Manifestations	PICCOLO	Mono-LPS-6h	chin_dimples	https://www.ncbi.nlm.nih.gov/pubmed/27182965	2016	1.21e-10	0.999995						GWAS			oncology	both	unsupported target	TRUE	FALSE	FALSE	FALSE	TRUE	FALSE	FALSE
ADAM15-D057135	0.295	ADAM15	D057135	Wet Macular Degeneration	Preclinical		Preclinical	FALSE				FALSE		D019767	Maxillofacial Abnormalities	OTG		Facial morphology (segment 41)	https://genetics.opentargets.org/study/GCST90044818	2021			0	0.52	1	0.52	1	GWAS			ophthalmology	gwas	unsupported target	TRUE	FALSE	FALSE	FALSE	TRUE	FALSE	FALSE
ADAM17-D001168	0.255	ADAM17	D001168	Arthritis	Preclinical		Preclinical	FALSE				FALSE		D001724	Birth Weight	OTG		Birth weight	https://genetics.opentargets.org/study/GCST008362	2019			0.682326	0.65	1	0.65	1	GWAS	0.022148		musculoskeletal	both	unsupported target	TRUE	TRUE	FALSE	FALSE	TRUE	FALSE	FALSE
ADAM17-D001172	0.214	ADAM17	D001172	Arthritis, Rheumatoid	Phase I		Phase I	TRUE	FALSE			FALSE		D001724	Birth Weight	OTG		Birth weight	https://genetics.opentargets.org/study/GCST008362	2019			0.682326	0.65	1	0.65	1	GWAS	0.022148		musculoskeletal, dermatology, immune	gwas	unsupported target	TRUE	TRUE	FALSE	FALSE	TRUE	FALSE	FALSE
ADAM17-D001778	0.246	ADAM17	D001778	Blood Coagulation Disorders	Preclinical		Preclinical	FALSE				FALSE		D001724	Birth Weight	OTG		Birth weight	https://genetics.opentargets.org/study/GCST008362	2019			0.682326	0.65	1	0.65	1	GWAS	0.022148		hematology	both	unsupported target	TRUE	TRUE	FALSE	FALSE	TRUE	FALSE	FALSE
ADAM17-D001943	0.209	ADAM17	D001943	Breast Neoplasms	Phase II		Phase II	TRUE	TRUE	FALSE		FALSE		D001724	Birth Weight	OTG		Birth weight	https://genetics.opentargets.org/study/GCST008362	2019			0.682326	0.65	1	0.65	1	GWAS	0.022148		oncology	both	unsupported target	TRUE	TRUE	FALSE	FALSE	TRUE	FALSE	FALSE
ADAM17-D002289	0.199	ADAM17	D002289	Carcinoma, Non-Small-Cell Lung	Phase II		Phase II	TRUE	TRUE	FALSE		FALSE		D001724	Birth Weight	OTG		Birth weight	https://genetics.opentargets.org/study/GCST008362	2019			0.682326	0.65	1	0.65	1	GWAS	0.022148		oncology	both	unsupported target	TRUE	TRUE	FALSE	FALSE	TRUE	FALSE	FALSE
ADAM17-D002545	0.205	ADAM17	D002545	Brain Ischemia	Preclinical		Preclinical	FALSE				FALSE		D001724	Birth Weight	OTG		Birth weight	https://genetics.opentargets.org/study/GCST008362	2019			0.682326	0.65	1	0.65	1	GWAS	0.022148		neurology, cardiovascular	omim/tcga	unsupported target	TRUE	TRUE	FALSE	FALSE	TRUE	FALSE	FALSE
ADAM17-D003920	0.434	ADAM17	D003920	Diabetes Mellitus	Preclinical		Preclinical	FALSE				FALSE		D056128	Obesity, Abdominal	OTG		Waist-to-hip ratio adjusted for BMI	https://genetics.opentargets.org/study/GCST008733	2018			0.678571	0.71	1	0.71	1	GWAS	0.014		metabolic, endocrine	both	unsupported target	TRUE	TRUE	FALSE	FALSE	TRUE	FALSE	FALSE
ADAM17-D003928	0.39	ADAM17	D003928	Diabetic Nephropathies	Phase II		Phase II	TRUE	TRUE	FALSE		FALSE		D056128	Obesity, Abdominal	OTG		Waist-to-hip ratio adjusted for BMI	https://genetics.opentargets.org/study/GCST008733	2018			0.678571	0.71	1	0.71	1	GWAS	0.014		endocrine	gwas	unsupported target	TRUE	TRUE	FALSE	FALSE	TRUE	FALSE	FALSE
ADAM17-D006258	0.211	ADAM17	D006258	Head and Neck Neoplasms	Phase II		Phase II	TRUE	TRUE	FALSE		FALSE		D001724	Birth Weight	OTG		Birth weight	https://genetics.opentargets.org/study/GCST008362	2019			0.682326	0.65	1	0.65	1	GWAS	0.022148		oncology	both	unsupported target	TRUE	TRUE	FALSE	FALSE	TRUE	FALSE	FALSE
ADAM17-D007249	0.378	ADAM17	D007249	Inflammation	Preclinical		Preclinical	FALSE				FALSE		D001724	Birth Weight	OTG		Birth weight	https://genetics.opentargets.org/study/GCST008362	2019			0.682326	0.65	1	0.65	1	GWAS	0.022148		signs/symptoms	gwas	unsupported target	TRUE	TRUE	FALSE	FALSE	TRUE	FALSE	FALSE
ADAM17-D009369	0.249	ADAM17	D009369	Neoplasms	Phase II		Phase II	TRUE	TRUE	FALSE		FALSE		D001724	Birth Weight	OTG		Birth weight	https://genetics.opentargets.org/study/GCST008362	2019			0.682326	0.65	1	0.65	1	GWAS	0.022148		oncology	gwas	unsupported target	TRUE	TRUE	FALSE	FALSE	TRUE	FALSE	FALSE
ADAM17-D010051	0.203	ADAM17	D010051	Ovarian Neoplasms	Phase I		Phase I	TRUE	FALSE			FALSE		D001724	Birth Weight	OTG		Birth weight	https://genetics.opentargets.org/study/GCST008362	2019			0.682326	0.65	1	0.65	1	GWAS	0.022148		oncology	gwas	unsupported target	TRUE	TRUE	FALSE	FALSE	TRUE	FALSE	FALSE
ADAM17-D010534	0.194	ADAM17	D010534	Peritoneal Neoplasms	Phase I		Phase I	TRUE	FALSE			FALSE		D001724	Birth Weight	OTG		Birth weight	https://genetics.opentargets.org/study/GCST008362	2019			0.682326	0.65	1	0.65	1	GWAS	0.022148		oncology	omim/tcga	unsupported target	TRUE	TRUE	FALSE	FALSE	TRUE	FALSE	FALSE
ADAM17-D011471	0.203	ADAM17	D011471	Prostatic Neoplasms	Phase II		Phase II	TRUE	TRUE	FALSE		FALSE		D001724	Birth Weight	OTG		Birth weight	https://genetics.opentargets.org/study/GCST008362	2019			0.682326	0.65	1	0.65	1	GWAS	0.022148		oncology	both	unsupported target	TRUE	TRUE	FALSE	FALSE	TRUE	FALSE	FALSE
ADAM17-D011565	0.204	ADAM17	D011565	Psoriasis	Preclinical		Preclinical	FALSE				FALSE		D001724	Birth Weight	OTG		Birth weight	https://genetics.opentargets.org/study/GCST008362	2019			0.682326	0.65	1	0.65	1	GWAS	0.022148		dermatology	both	unsupported target	TRUE	TRUE	FALSE	FALSE	TRUE	FALSE	FALSE
ADAM17-D012120	0.218	ADAM17	D012120	Respiration Disorders	Preclinical		Preclinical	FALSE				FALSE		D001724	Birth Weight	OTG		Birth weight	https://genetics.opentargets.org/study/GCST008362	2019			0.682326	0.65	1	0.65	1	GWAS	0.022148		respiratory	both	unsupported target	TRUE	TRUE	FALSE	FALSE	TRUE	FALSE	FALSE
ADAM17-D013921	0.206	ADAM17	D013921	Thrombocytopenia	Preclinical		Preclinical	FALSE				FALSE		D001724	Birth Weight	OTG		Birth weight	https://genetics.opentargets.org/study/GCST008362	2019			0.682326	0.65	1	0.65	1	GWAS	0.022148		hematology	both	unsupported target	TRUE	TRUE	FALSE	FALSE	TRUE	FALSE	FALSE
ADAM17-D015179	0.211	ADAM17	D015179	Colorectal Neoplasms	Phase II		Phase II	TRUE	TRUE	FALSE		FALSE		D001724	Birth Weight	OTG		Birth weight	https://genetics.opentargets.org/study/GCST008362	2019			0.682326	0.65	1	0.65	1	GWAS	0.022148		oncology	both	unsupported target	TRUE	TRUE	FALSE	FALSE	TRUE	FALSE	FALSE
ADAM17-D015212	0.208	ADAM17	D015212	Inflammatory Bowel Diseases	Preclinical		Preclinical	FALSE				FALSE		D001724	Birth Weight	OTG		Birth weight	https://genetics.opentargets.org/study/GCST008362	2019			0.682326	0.65	1	0.65	1	GWAS	0.022148		digestive	both	unsupported target	TRUE	TRUE	FALSE	FALSE	TRUE	FALSE	FALSE
ADAM17-D018307	0.207	ADAM17	D018307	Neoplasms, Squamous Cell	Preclinical		Preclinical	FALSE				FALSE		D001724	Birth Weight	OTG		Birth weight	https://genetics.opentargets.org/study/GCST008362	2019			0.682326	0.65	1	0.65	1	GWAS	0.022148		oncology	both	unsupported target	TRUE	TRUE	FALSE	FALSE	TRUE	FALSE	FALSE
ADAM17-D018805	0.211	ADAM17	D018805	Sepsis	Preclinical		Preclinical	FALSE				FALSE		D001724	Birth Weight	OTG		Birth weight	https://genetics.opentargets.org/study/GCST008362	2019			0.682326	0.65	1	0.65	1	GWAS	0.022148		infection, signs/symptoms	gwas	unsupported target	TRUE	TRUE	FALSE	FALSE	TRUE	FALSE	FALSE
ADAM17-D020521	0.213	ADAM17	D020521	Stroke	Preclinical		Preclinical	FALSE				FALSE		D001724	Birth Weight	OTG		Birth weight	https://genetics.opentargets.org/study/GCST008362	2019			0.682326	0.65	1	0.65	1	GWAS	0.022148		neurology, cardiovascular	gwas	unsupported target	TRUE	TRUE	FALSE	FALSE	TRUE	FALSE	FALSE
ADAM17-D043183	0.218	ADAM17	D043183	Irritable Bowel Syndrome	Phase I		Phase I	TRUE	FALSE			FALSE		D001724	Birth Weight	OTG		Birth weight	https://genetics.opentargets.org/study/GCST008362	2019			0.682326	0.65	1	0.65	1	GWAS	0.022148		digestive	gwas	unsupported target	TRUE	TRUE	FALSE	FALSE	TRUE	FALSE	FALSE
ADAM33-D002318	0.34	ADAM33	D002318	Cardiovascular Diseases	Preclinical		Preclinical	FALSE				FALSE		D007970	Leukopenia	OTG		White blood cell count	https://genetics.opentargets.org/study/GCST90002374	2020			0.680628	0.65	1	0.65	1	GWAS	0.014312		cardiovascular	gwas	unsupported target	TRUE	TRUE	FALSE	FALSE	TRUE	FALSE	FALSE
ADAM33-D009369	0.332	ADAM33	D009369	Neoplasms	Preclinical		Preclinical	FALSE				FALSE		D007970	Leukopenia	OTG		White blood cell count	https://genetics.opentargets.org/study/GCST90002374	2020			0.680628	0.65	1	0.65	1	GWAS	0.014312		oncology	gwas	unsupported target	TRUE	TRUE	FALSE	FALSE	TRUE	FALSE	FALSE
ADAM8-D009369	0.04	ADAM8	D009369	Neoplasms	Preclinical		Preclinical	FALSE				FALSE		D000375	Aging	PICCOLO	Mono-IFN	lifespan	https://www.ncbi.nlm.nih.gov/pubmed/25918517	2015	3.06e-06	0.968348						GWAS			oncology	gwas	unsupported target	TRUE	TRUE	FALSE	FALSE	TRUE	FALSE	FALSE
ADAM8-D010190	0.032	ADAM8	D010190	Pancreatic Neoplasms	Preclinical		Preclinical	FALSE				FALSE		D000375	Aging	PICCOLO	Mono-IFN	lifespan	https://www.ncbi.nlm.nih.gov/pubmed/25918517	2015	3.06e-06	0.968348						GWAS			oncology	gwas	unsupported target	TRUE	TRUE	FALSE	FALSE	TRUE	FALSE	FALSE
ADAM9-D001249	0.246	ADAM9	D001249	Asthma	Preclinical		Preclinical	FALSE				FALSE		D004700	Endocrine System Diseases	OTG		Sex hormone-binding globulin levels	https://genetics.opentargets.org/study/GCST90025958	2021			0.0221761	0.63	1	0.63	1	GWAS	0.0393524		respiratory, immune	both	unsupported target	TRUE	TRUE	FALSE	FALSE	TRUE	FALSE	FALSE
ADAM9-D004485	0.236	ADAM9	D004485	Eczema	Preclinical		Preclinical	FALSE				FALSE		D004700	Endocrine System Diseases	OTG		Sex hormone-binding globulin levels	https://genetics.opentargets.org/study/GCST90025958	2021			0.0221761	0.63	1	0.63	1	GWAS	0.0393524		dermatology	both	unsupported target	TRUE	TRUE	FALSE	FALSE	TRUE	FALSE	FALSE
ADAM9-D008175	0.241	ADAM9	D008175	Lung Neoplasms	Preclinical		Preclinical	FALSE				FALSE		D004700	Endocrine System Diseases	OTG		Sex hormone-binding globulin levels	https://genetics.opentargets.org/study/GCST90025958	2021			0.0221761	0.63	1	0.63	1	GWAS	0.0393524		oncology	both	unsupported target	TRUE	TRUE	FALSE	FALSE	TRUE	FALSE	FALSE
ADAM9-D009369	0.311	ADAM9	D009369	Neoplasms		Phase II	Phase II	TRUE	TRUE			FALSE		D004700	Endocrine System Diseases	OTG		Sex hormone-binding globulin levels	https://genetics.opentargets.org/study/GCST90025958	2021			0.0221761	0.63	1	0.63	1	GWAS	0.0393524		oncology	gwas	unsupported target	TRUE	TRUE	FALSE	FALSE	TRUE	FALSE	FALSE
ADAM9-D015179	0.243	ADAM9	D015179	Colorectal Neoplasms	Preclinical		Preclinical	FALSE				FALSE		D004700	Endocrine System Diseases	OTG		Sex hormone-binding globulin levels	https://genetics.opentargets.org/study/GCST90025958	2021			0.0221761	0.63	1	0.63	1	GWAS	0.0393524		oncology	both	unsupported target	TRUE	TRUE	FALSE	FALSE	TRUE	FALSE	FALSE
ADAMTS13-D000755	0.401	ADAMTS13	D000755	Anemia, Sickle Cell		Phase II	Phase II	TRUE	TRUE			TRUE		D011697	Purpura, Thrombotic Thrombocytopenic	OMIM		Thrombotic thrombocytopenic purpura, hereditary, 274150 (3), Autosomal recessive	https://omim.org/entry/604134									OMIM			hematology, congenital	both	unsupported target	TRUE	TRUE	FALSE	FALSE	TRUE	FALSE	FALSE
ADAMTS13-D002545	0.194	ADAMTS13	D002545	Brain Ischemia	Preclinical		Preclinical	FALSE				TRUE		D011697	Purpura, Thrombotic Thrombocytopenic	OMIM		Thrombotic thrombocytopenic purpura, hereditary, 274150 (3), Autosomal recessive	https://omim.org/entry/604134									OMIM			neurology, cardiovascular	omim/tcga	unsupported target	TRUE	TRUE	FALSE	FALSE	TRUE	FALSE	FALSE
ADAMTS13-D011697	1	ADAMTS13	D011697	Purpura, Thrombotic Thrombocytopenic		Phase III	Phase III	TRUE	TRUE	TRUE		TRUE		D011697	Purpura, Thrombotic Thrombocytopenic	OMIM		Thrombotic thrombocytopenic purpura, hereditary, 274150 (3), Autosomal recessive	https://omim.org/entry/604134									OMIM			hematology, signs/symptoms	both	genetically supported target	TRUE	TRUE	FALSE	FALSE	TRUE	FALSE	FALSE
ADAMTS13-D020521	0.201	ADAMTS13	D020521	Stroke	Preclinical		Preclinical	FALSE				TRUE		D011697	Purpura, Thrombotic Thrombocytopenic	OMIM		Thrombotic thrombocytopenic purpura, hereditary, 274150 (3), Autosomal recessive	https://omim.org/entry/604134									OMIM			neurology, cardiovascular	gwas	unsupported target	TRUE	TRUE	FALSE	FALSE	TRUE	FALSE	FALSE
ADAMTS4-D001172	0.436	ADAMTS4	D001172	Arthritis, Rheumatoid		Preclinical	Preclinical					TRUE		D006967	Hypersensitivity	PICCOLO	gtex-v6p-cells-transformed-fibroblasts	allergy	https://www.ncbi.nlm.nih.gov/pubmed/27182965	2016	1.48e-24	0.992207						GWAS			musculoskeletal, dermatology, immune	gwas	unsupported target	TRUE	TRUE	FALSE	FALSE	TRUE	FALSE	FALSE
ADAMTS4-D001249	1	ADAMTS4	D001249	Asthma		Preclinical	Preclinical					TRUE		D001249	Asthma	PICCOLO	gtex-v6p-cells-transformed-fibroblasts	asthma	https://www.ncbi.nlm.nih.gov/pubmed/27182965	2016	1.48e-24	0.999646						GWAS			respiratory, immune	both	genetically supported target	TRUE	TRUE	FALSE	FALSE	TRUE	FALSE	FALSE
ADAMTS4-D004487	0.226	ADAMTS4	D004487	Edema		Phase II	Phase II	TRUE	TRUE			TRUE		D006967	Hypersensitivity	PICCOLO	gtex-v6p-cells-transformed-fibroblasts	allergy	https://www.ncbi.nlm.nih.gov/pubmed/27182965	2016	1.48e-24	0.992207						GWAS			signs/symptoms	omim/tcga	unsupported target	TRUE	TRUE	FALSE	FALSE	TRUE	FALSE	FALSE
ADAMTS4-D006255	0.785	ADAMTS4	D006255	Rhinitis, Allergic, Seasonal		Phase II	Phase II	TRUE	TRUE			TRUE		D001249	Asthma	PICCOLO	gtex-v6p-cells-transformed-fibroblasts	asthma	https://www.ncbi.nlm.nih.gov/pubmed/27182965	2016	1.48e-24	0.999646						GWAS			respiratory, immune	gwas	unsupported target	TRUE	TRUE	FALSE	FALSE	TRUE	FALSE	FALSE
ADAMTS4-D006333	0.227	ADAMTS4	D006333	Heart Failure		Preclinical	Preclinical					TRUE		D006967	Hypersensitivity	PICCOLO	gtex-v6p-cells-transformed-fibroblasts	allergy	https://www.ncbi.nlm.nih.gov/pubmed/27182965	2016	1.48e-24	0.992207						GWAS			cardiovascular	both	unsupported target	TRUE	TRUE	FALSE	FALSE	TRUE	FALSE	FALSE
ADAMTS4-D008059	0.197	ADAMTS4	D008059	Mucopolysaccharidosis I		Phase II	Phase II	TRUE	TRUE			TRUE		D006967	Hypersensitivity	PICCOLO	gtex-v6p-cells-transformed-fibroblasts	allergy	https://www.ncbi.nlm.nih.gov/pubmed/27182965	2016	1.48e-24	0.992207						GWAS			congenital, dermatology, metabolic	both	unsupported target	TRUE	TRUE	FALSE	FALSE	TRUE	FALSE	FALSE
ADAMTS4-D009087	0.191	ADAMTS4	D009087	Mucopolysaccharidosis VI		Phase II	Phase II	TRUE	TRUE			TRUE		D006967	Hypersensitivity	PICCOLO	gtex-v6p-cells-transformed-fibroblasts	allergy	https://www.ncbi.nlm.nih.gov/pubmed/27182965	2016	1.48e-24	0.992207						GWAS			congenital, dermatology, metabolic	omim/tcga	unsupported target	TRUE	TRUE	FALSE	FALSE	TRUE	FALSE	FALSE
ADAMTS4-D010003	0.289	ADAMTS4	D010003	Osteoarthritis		Phase III	Phase III	TRUE	TRUE	TRUE		TRUE		D006967	Hypersensitivity	PICCOLO	gtex-v6p-cells-transformed-fibroblasts	allergy	https://www.ncbi.nlm.nih.gov/pubmed/27182965	2016	1.48e-24	0.992207						GWAS			musculoskeletal	both	unsupported target	TRUE	TRUE	FALSE	FALSE	TRUE	FALSE	FALSE
ADAMTS4-D029424	0.8	ADAMTS4	D029424	Pulmonary Disease, Chronic Obstructive		Preclinical	Preclinical					TRUE		D001249	Asthma	PICCOLO	gtex-v6p-cells-transformed-fibroblasts	asthma	https://www.ncbi.nlm.nih.gov/pubmed/27182965	2016	1.48e-24	0.999646						GWAS			respiratory	both	genetically supported target	TRUE	TRUE	FALSE	FALSE	TRUE	FALSE	FALSE
ADAMTS4-D065631	0.81	ADAMTS4	D065631	Rhinitis, Allergic		Phase II	Phase II	TRUE	TRUE			TRUE		D001249	Asthma	PICCOLO	gtex-v6p-cells-transformed-fibroblasts	asthma	https://www.ncbi.nlm.nih.gov/pubmed/27182965	2016	1.48e-24	0.999646						GWAS			respiratory, immune	both	genetically supported target	TRUE	TRUE	FALSE	FALSE	TRUE	FALSE	FALSE
ADAMTS5-D001168	0.267	ADAMTS5	D001168	Arthritis	Preclinical		Preclinical	FALSE				FALSE		D001249	Asthma	OTG		Lung function (FEV1/FVC)	https://genetics.opentargets.org/study/GCST007080	2018			0.313687	0.74	1	0.74	1	GWAS			musculoskeletal	both	unsupported target	TRUE	TRUE	FALSE	FALSE	TRUE	FALSE	FALSE
ADAMTS5-D007249	0.342	ADAMTS5	D007249	Inflammation	Preclinical		Preclinical	FALSE				FALSE		D056128	Obesity, Abdominal	OTG		Waist circumference adjusted for body mass index	https://genetics.opentargets.org/study/GCST009867	2019			0.859717	0.92	1	0.92	1	GWAS			signs/symptoms	gwas	unsupported target	TRUE	TRUE	FALSE	FALSE	TRUE	FALSE	FALSE
ADAMTS5-D010003	0.266	ADAMTS5	D010003	Osteoarthritis		Preclinical	Preclinical					FALSE		D001249	Asthma	OTG		Lung function (FEV1/FVC)	https://genetics.opentargets.org/study/GCST007080	2018			0.313687	0.74	1	0.74	1	GWAS			musculoskeletal	both	unsupported target	TRUE	TRUE	FALSE	FALSE	TRUE	FALSE	FALSE
ADAMTS5-D010026	0.198	ADAMTS5	D010026	Osteosclerosis		Preclinical	Preclinical					FALSE		D001249	Asthma	OTG		Lung function (FEV1/FVC)	https://genetics.opentargets.org/study/GCST007080	2018			0.313687	0.74	1	0.74	1	GWAS			musculoskeletal	both	unsupported target	TRUE	TRUE	FALSE	FALSE	TRUE	FALSE	FALSE
ADAR-D001943	0.501	ADAR	D001943	Breast Neoplasms	Preclinical		Preclinical	FALSE				FALSE		D010859	Pigmentation Disorders	OMIM		Dyschromatosis symmetrica hereditaria, 127400 (3), Autosomal dominant	https://omim.org/entry/146920									OMIM			oncology	both	unsupported target	FALSE	FALSE	FALSE	FALSE	FALSE	FALSE	FALSE
ADAR-D002289	0.232	ADAR	D002289	Carcinoma, Non-Small-Cell Lung	Preclinical		Preclinical	FALSE				FALSE		D008659	Metabolic Diseases	PICCOLO	Liver	c-reactive_protein_levels_or_triglyceride_levels_	https://www.ncbi.nlm.nih.gov/pubmed/27286809	2016	1.85e-10	0.967772						GWAS			oncology	both	unsupported target	FALSE	FALSE	FALSE	FALSE	FALSE	FALSE	FALSE
ADAR-D009369	0.334	ADAR	D009369	Neoplasms		Preclinical	Preclinical					FALSE		D008659	Metabolic Diseases	PICCOLO	Liver	c-reactive_protein_levels_or_triglyceride_levels_	https://www.ncbi.nlm.nih.gov/pubmed/27286809	2016	1.85e-10	0.967772						GWAS			oncology	gwas	unsupported target	FALSE	FALSE	FALSE	FALSE	FALSE	FALSE	FALSE
ADCY5-D002318	0.527	ADCY5	D002318	Cardiovascular Diseases	Preclinical		Preclinical	FALSE				FALSE		D006973	Hypertension	OTG		Pulse pressure	https://genetics.opentargets.org/study/GCST006626	2018			0.58588	0.79	1	0.79	1	GWAS	0.1372		cardiovascular	gwas	unsupported target	TRUE	TRUE	FALSE	FALSE	TRUE	FALSE	FALSE
ADCY6-D006333	0.251	ADCY6	D006333	Heart Failure	Phase II		Phase II	TRUE	TRUE	FALSE		FALSE		D001778	Blood Coagulation Disorders	OTG		Hematocrit	https://genetics.opentargets.org/study/GCST004604	2016			0.0103681	0.6	1	0.6	1	GWAS	0.106108		cardiovascular	both	unsupported target	TRUE	FALSE	FALSE	FALSE	TRUE	FALSE	FALSE
ADCYAP1-D008881	0.036	ADCYAP1	D008881	Migraine Disorders		Phase II	Phase II	TRUE	TRUE			FALSE		D049628	Body Size	OTG		Comparative body size at age 10	https://genetics.opentargets.org/study/NEALE2_1687	2018			0.575909	0.77	1	0.77	1	GWAS	0.0103557		neurology	both	unsupported target	TRUE	TRUE	FALSE	FALSE	FALSE	FALSE	FALSE
ADCYAP1-D065631	0.033	ADCYAP1	D065631	Rhinitis, Allergic		Phase I	Phase I	TRUE				FALSE		D049628	Body Size	OTG		Comparative body size at age 10	https://genetics.opentargets.org/study/NEALE2_1687	2018			0.575909	0.77	1	0.77	1	GWAS	0.0103557		respiratory, immune	both	unsupported target	TRUE	TRUE	FALSE	FALSE	FALSE	FALSE	FALSE
ADCYAP1R1-D005767	0.642	ADCYAP1R1	D005767	Gastrointestinal Diseases	Preclinical		Preclinical	FALSE				FALSE		D002446	Celiac Disease	OTG		Refractory celiac disease type II	https://genetics.opentargets.org/study/GCST005928	2018			0.385738	0.81	1	0.81	1	GWAS		2.36	digestive	gwas	unsupported target	TRUE	TRUE	FALSE	FALSE	FALSE	FALSE	FALSE
ADCYAP1R1-D007249	0.24	ADCYAP1R1	D007249	Inflammation	Preclinical		Preclinical	FALSE				FALSE		D002446	Celiac Disease	OTG		Refractory celiac disease type II	https://genetics.opentargets.org/study/GCST005928	2018			0.385738	0.81	1	0.81	1	GWAS		2.36	signs/symptoms	gwas	unsupported target	TRUE	TRUE	FALSE	FALSE	FALSE	FALSE	FALSE
ADCYAP1R1-D008107	0.567	ADCYAP1R1	D008107	Liver Diseases	Preclinical		Preclinical	FALSE				FALSE		D002446	Celiac Disease	OTG		Refractory celiac disease type II	https://genetics.opentargets.org/study/GCST005928	2018			0.385738	0.81	1	0.81	1	GWAS		2.36	digestive	both	unsupported target	TRUE	TRUE	FALSE	FALSE	FALSE	FALSE	FALSE
ADCYAP1R1-D008881	0.233	ADCYAP1R1	D008881	Migraine Disorders	Phase II		Phase II	TRUE	TRUE	FALSE		FALSE		D002446	Celiac Disease	OTG		Refractory celiac disease type II	https://genetics.opentargets.org/study/GCST005928	2018			0.385738	0.81	1	0.81	1	GWAS		2.36	neurology	both	unsupported target	TRUE	TRUE	FALSE	FALSE	FALSE	FALSE	FALSE
ADCYAP1R1-D009437	0.215	ADCYAP1R1	D009437	Neuralgia	Preclinical		Preclinical	FALSE				FALSE		D002446	Celiac Disease	OTG		Refractory celiac disease type II	https://genetics.opentargets.org/study/GCST005928	2018			0.385738	0.81	1	0.81	1	GWAS		2.36	neurology, signs/symptoms	both	unsupported target	TRUE	TRUE	FALSE	FALSE	FALSE	FALSE	FALSE
ADCYAP1R1-D065626	0.446	ADCYAP1R1	D065626	Non-alcoholic Fatty Liver Disease	Preclinical		Preclinical	FALSE				FALSE		D002446	Celiac Disease	OTG		Refractory celiac disease type II	https://genetics.opentargets.org/study/GCST005928	2018			0.385738	0.81	1	0.81	1	GWAS		2.36	digestive	both	unsupported target	TRUE	TRUE	FALSE	FALSE	FALSE	FALSE	FALSE
ADGRE1-D001249	0.218	ADGRE1	D001249	Asthma		Preclinical	Preclinical					FALSE		D024801	Tauopathies	OTG		Neurofibrillary tangles (SNP x SNP interaction)	https://genetics.opentargets.org/study/GCST010343	2020			0.295888	0.78	1	0.78	1	GWAS			respiratory, immune	both	unsupported target	TRUE	FALSE	FALSE	FALSE	FALSE	FALSE	FALSE
ADGRE1-D015267	0.193	ADGRE1	D015267	Churg-Strauss Syndrome		Preclinical	Preclinical					FALSE		D024801	Tauopathies	OTG		Neurofibrillary tangles (SNP x SNP interaction)	https://genetics.opentargets.org/study/GCST010343	2020			0.295888	0.78	1	0.78	1	GWAS			cardiovascular, hematology, immune	gwas	unsupported target	TRUE	FALSE	FALSE	FALSE	FALSE	FALSE	FALSE
ADGRE1-D015470	0.209	ADGRE1	D015470	Leukemia, Myeloid, Acute		Preclinical	Preclinical					FALSE		D024801	Tauopathies	OTG		Neurofibrillary tangles (SNP x SNP interaction)	https://genetics.opentargets.org/study/GCST010343	2020			0.295888	0.78	1	0.78	1	GWAS			oncology	both	unsupported target	TRUE	FALSE	FALSE	FALSE	FALSE	FALSE	FALSE
ADGRE1-D057765	0.208	ADGRE1	D057765	Eosinophilic Esophagitis		Preclinical	Preclinical					FALSE		D024801	Tauopathies	OTG		Neurofibrillary tangles (SNP x SNP interaction)	https://genetics.opentargets.org/study/GCST010343	2020			0.295888	0.78	1	0.78	1	GWAS			digestive, hematology, immune	both	unsupported target	TRUE	FALSE	FALSE	FALSE	FALSE	FALSE	FALSE
ADGRE5-D001172	0.44	ADGRE5	D001172	Arthritis, Rheumatoid	Preclinical		Preclinical	FALSE				FALSE		D008232	Lymphoproliferative Disorders	Genebass	missenseLC skat continuous both_sexes irnt	Monocyte count	https://genebass.org/gene/ENSG00000123146/phenotype/continuous-30130-both_sexes-NA-irnt?burdenSet=pLoF&phewasOpts=1&resultLayout=full	2021								GWAS	0.0010011		musculoskeletal, dermatology, immune	gwas	unsupported target	TRUE	FALSE	FALSE	FALSE	FALSE	FALSE	FALSE
ADH5-D001172	0.248	ADH5	D001172	Arthritis, Rheumatoid	Preclinical		Preclinical	FALSE				FALSE		D004700	Endocrine System Diseases	OTG		Sex hormone-binding globulin levels	https://genetics.opentargets.org/study/GCST90012111	2020			0.650098	0.76	1	0.76	1	GWAS	0.0135905		musculoskeletal, dermatology, immune	gwas	unsupported target	FALSE	TRUE	FALSE	FALSE	FALSE	FALSE	FALSE
ADH5-D001249	0.246	ADH5	D001249	Asthma	Preclinical		Preclinical	FALSE				FALSE		D004700	Endocrine System Diseases	OTG		Sex hormone-binding globulin levels	https://genetics.opentargets.org/study/GCST90012111	2020			0.650098	0.76	1	0.76	1	GWAS	0.0135905		respiratory, immune	both	unsupported target	FALSE	TRUE	FALSE	FALSE	FALSE	FALSE	FALSE
ADH5-D002318	0.317	ADH5	D002318	Cardiovascular Diseases	Preclinical		Preclinical	FALSE				FALSE		D004700	Endocrine System Diseases	OTG		Sex hormone-binding globulin levels	https://genetics.opentargets.org/study/GCST90012111	2020			0.650098	0.76	1	0.76	1	GWAS	0.0135905		cardiovascular	gwas	unsupported target	FALSE	TRUE	FALSE	FALSE	FALSE	FALSE	FALSE
ADH5-D002545	0.234	ADH5	D002545	Brain Ischemia	Preclinical		Preclinical	FALSE				FALSE		D004700	Endocrine System Diseases	OTG		Sex hormone-binding globulin levels	https://genetics.opentargets.org/study/GCST90012111	2020			0.650098	0.76	1	0.76	1	GWAS	0.0135905		neurology, cardiovascular	omim/tcga	unsupported target	FALSE	TRUE	FALSE	FALSE	FALSE	FALSE	FALSE
ADH5-D003424	0.232	ADH5	D003424	Crohn Disease	Preclinical		Preclinical	FALSE				FALSE		D004700	Endocrine System Diseases	OTG		Sex hormone-binding globulin levels	https://genetics.opentargets.org/study/GCST90012111	2020			0.650098	0.76	1	0.76	1	GWAS	0.0135905		digestive	both	unsupported target	FALSE	TRUE	FALSE	FALSE	FALSE	FALSE	FALSE
ADH5-D003550	0.315	ADH5	D003550	Cystic Fibrosis	Phase II		Phase II	TRUE	TRUE	FALSE		TRUE		D052456	Hypoalphalipoproteinemias	OTG		HDL cholesterol	https://genetics.opentargets.org/study/GCST002223	2013			0.577672	0.61	1	0.61	1	GWAS	0.0192		digestive, respiratory, congenital	both	unsupported target	FALSE	TRUE	FALSE	FALSE	FALSE	FALSE	FALSE
ADH5-D003920	0.712	ADH5	D003920	Diabetes Mellitus	Preclinical		Preclinical	FALSE				FALSE		D004700	Endocrine System Diseases	OTG		Sex hormone-binding globulin levels	https://genetics.opentargets.org/study/GCST90012111	2020			0.650098	0.76	1	0.76	1	GWAS	0.0135905		metabolic, endocrine	both	unsupported target	FALSE	TRUE	FALSE	FALSE	FALSE	FALSE	FALSE
ADH5-D006333	0.241	ADH5	D006333	Heart Failure	Preclinical		Preclinical	FALSE				FALSE		D004700	Endocrine System Diseases	OTG		Sex hormone-binding globulin levels	https://genetics.opentargets.org/study/GCST90012111	2020			0.650098	0.76	1	0.76	1	GWAS	0.0135905		cardiovascular	both	unsupported target	FALSE	TRUE	FALSE	FALSE	FALSE	FALSE	FALSE
ADH5-D007249	0.256	ADH5	D007249	Inflammation	Preclinical		Preclinical	FALSE				FALSE		D004700	Endocrine System Diseases	OTG		Sex hormone-binding globulin levels	https://genetics.opentargets.org/study/GCST90012111	2020			0.650098	0.76	1	0.76	1	GWAS	0.0135905		signs/symptoms	gwas	unsupported target	FALSE	TRUE	FALSE	FALSE	FALSE	FALSE	FALSE
ADH5-D010300	0.407	ADH5	D010300	Parkinson Disease	Preclinical		Preclinical	FALSE				FALSE		D052456	Hypoalphalipoproteinemias	OTG		HDL cholesterol	https://genetics.opentargets.org/study/GCST002223	2013			0.577672	0.61	1	0.61	1	GWAS	0.0192		neurology	both	unsupported target	FALSE	TRUE	FALSE	FALSE	FALSE	FALSE	FALSE
ADH5-D015212	0.238	ADH5	D015212	Inflammatory Bowel Diseases	Preclinical		Preclinical	FALSE				FALSE		D004700	Endocrine System Diseases	OTG		Sex hormone-binding globulin levels	https://genetics.opentargets.org/study/GCST90012111	2020			0.650098	0.76	1	0.76	1	GWAS	0.0135905		digestive	both	unsupported target	FALSE	TRUE	FALSE	FALSE	FALSE	FALSE	FALSE
ADH5-D020521	0.247	ADH5	D020521	Stroke	Preclinical		Preclinical	FALSE				FALSE		D004700	Endocrine System Diseases	OTG		Sex hormone-binding globulin levels	https://genetics.opentargets.org/study/GCST90012111	2020			0.650098	0.76	1	0.76	1	GWAS	0.0135905		neurology, cardiovascular	gwas	unsupported target	FALSE	TRUE	FALSE	FALSE	FALSE	FALSE	FALSE
ADH5-D029424	0.242	ADH5	D029424	Pulmonary Disease, Chronic Obstructive	Preclinical		Preclinical	FALSE				TRUE		D004700	Endocrine System Diseases	OTG		Sex hormone-binding globulin levels	https://genetics.opentargets.org/study/GCST90012111	2020			0.650098	0.76	1	0.76	1	GWAS	0.0135905		respiratory	both	unsupported target	FALSE	TRUE	FALSE	FALSE	FALSE	FALSE	FALSE
ADH5-D054990	0.221	ADH5	D054990	Idiopathic Pulmonary Fibrosis	Preclinical		Preclinical	FALSE				FALSE		D004700	Endocrine System Diseases	OTG		Sex hormone-binding globulin levels	https://genetics.opentargets.org/study/GCST90012111	2020			0.650098	0.76	1	0.76	1	GWAS	0.0135905		respiratory	both	unsupported target	FALSE	TRUE	FALSE	FALSE	FALSE	FALSE	FALSE
ADH5-D065626	0.21	ADH5	D065626	Non-alcoholic Fatty Liver Disease	Preclinical		Preclinical	FALSE				FALSE		D004700	Endocrine System Diseases	OTG		Sex hormone-binding globulin levels	https://genetics.opentargets.org/study/GCST90012111	2020			0.650098	0.76	1	0.76	1	GWAS	0.0135905		digestive	both	unsupported target	FALSE	TRUE	FALSE	FALSE	FALSE	FALSE	FALSE
ADIPOQ-D001168	0.35	ADIPOQ	D001168	Arthritis	Preclinical		Preclinical	FALSE				FALSE		D008659	Metabolic Diseases	OTG		Adiponectin levels	https://genetics.opentargets.org/study/GCST000537	2009			0.116388	0.81	1	0.81	1	GWAS	0.13		musculoskeletal	both	unsupported target	TRUE	FALSE	FALSE	FALSE	FALSE	FALSE	FALSE
ADIPOQ-D001172	0.26	ADIPOQ	D001172	Arthritis, Rheumatoid	Preclinical		Preclinical	FALSE				FALSE		D008659	Metabolic Diseases	OTG		Adiponectin levels	https://genetics.opentargets.org/study/GCST000537	2009			0.116388	0.81	1	0.81	1	GWAS	0.13		musculoskeletal, dermatology, immune	gwas	unsupported target	TRUE	FALSE	FALSE	FALSE	FALSE	FALSE	FALSE
ADIPOQ-D002318	0.342	ADIPOQ	D002318	Cardiovascular Diseases	Preclinical		Preclinical	FALSE				FALSE		D008659	Metabolic Diseases	OTG		Adiponectin levels	https://genetics.opentargets.org/study/GCST000537	2009			0.116388	0.81	1	0.81	1	GWAS	0.13		cardiovascular	gwas	unsupported target	TRUE	FALSE	FALSE	FALSE	FALSE	FALSE	FALSE
ADIPOQ-D003920	0.621	ADIPOQ	D003920	Diabetes Mellitus	Preclinical		Preclinical	FALSE				FALSE		D008659	Metabolic Diseases	OTG		Adiponectin levels	https://genetics.opentargets.org/study/GCST000537	2009			0.116388	0.81	1	0.81	1	GWAS	0.13		metabolic, endocrine	both	unsupported target	TRUE	FALSE	FALSE	FALSE	FALSE	FALSE	FALSE
ADIPOQ-D007249	0.269	ADIPOQ	D007249	Inflammation	Preclinical		Preclinical	FALSE				FALSE		D008659	Metabolic Diseases	OTG		Adiponectin levels	https://genetics.opentargets.org/study/GCST000537	2009			0.116388	0.81	1	0.81	1	GWAS	0.13		signs/symptoms	gwas	unsupported target	TRUE	FALSE	FALSE	FALSE	FALSE	FALSE	FALSE
ADIPOQ-D008107	0.292	ADIPOQ	D008107	Liver Diseases	Preclinical		Preclinical	FALSE				FALSE		D008659	Metabolic Diseases	OTG		Adiponectin levels	https://genetics.opentargets.org/study/GCST000537	2009			0.116388	0.81	1	0.81	1	GWAS	0.13		digestive	both	unsupported target	TRUE	FALSE	FALSE	FALSE	FALSE	FALSE	FALSE
ADIPOQ-D009103	0.261	ADIPOQ	D009103	Multiple Sclerosis	Preclinical		Preclinical	FALSE				FALSE		D008659	Metabolic Diseases	OTG		Adiponectin levels	https://genetics.opentargets.org/study/GCST000537	2009			0.116388	0.81	1	0.81	1	GWAS	0.13		neurology, immune	both	unsupported target	TRUE	FALSE	FALSE	FALSE	FALSE	FALSE	FALSE
ADIPOQ-D009765	0.541	ADIPOQ	D009765	Obesity		Preclinical	Preclinical					FALSE		D008659	Metabolic Diseases	OTG		Adiponectin levels	https://genetics.opentargets.org/study/GCST000537	2009			0.116388	0.81	1	0.81	1	GWAS	0.13		metabolic, signs/symptoms	both	unsupported target	TRUE	FALSE	FALSE	FALSE	FALSE	FALSE	FALSE
ADIPOQ-D015212	0.248	ADIPOQ	D015212	Inflammatory Bowel Diseases	Preclinical		Preclinical	FALSE				FALSE		D008659	Metabolic Diseases	OTG		Adiponectin levels	https://genetics.opentargets.org/study/GCST000537	2009			0.116388	0.81	1	0.81	1	GWAS	0.13		digestive	both	unsupported target	TRUE	FALSE	FALSE	FALSE	FALSE	FALSE	FALSE
ADIPOQ-D050197	0.248	ADIPOQ	D050197	Atherosclerosis	Preclinical		Preclinical	FALSE				FALSE		D008659	Metabolic Diseases	OTG		Adiponectin levels	https://genetics.opentargets.org/study/GCST000537	2009			0.116388	0.81	1	0.81	1	GWAS	0.13		cardiovascular	both	unsupported target	TRUE	FALSE	FALSE	FALSE	FALSE	FALSE	FALSE
ADIPOR1-D003924	0.223	ADIPOR1	D003924	Diabetes Mellitus, Type 2		Preclinical	Preclinical					FALSE		D001791	Blood Platelet Disorders	OTG		Mean platelet volume	https://genetics.opentargets.org/study/GCST90002349	2020			0.696468	0.56	1	0.56	1	GWAS			metabolic, endocrine	both	unsupported target	TRUE	TRUE	FALSE	FALSE	FALSE	FALSE	FALSE
ADIPOR1-D006333	0.214	ADIPOR1	D006333	Heart Failure		Preclinical	Preclinical					FALSE		D001791	Blood Platelet Disorders	OTG		Mean platelet volume	https://genetics.opentargets.org/study/GCST90002349	2020			0.696468	0.56	1	0.56	1	GWAS			cardiovascular	both	unsupported target	TRUE	TRUE	FALSE	FALSE	FALSE	FALSE	FALSE
ADIPOR1-D008103	0.213	ADIPOR1	D008103	Liver Cirrhosis		Phase I	Phase I	TRUE				FALSE		D001791	Blood Platelet Disorders	OTG		Mean platelet volume	https://genetics.opentargets.org/study/GCST90002349	2020			0.696468	0.56	1	0.56	1	GWAS			digestive, signs/symptoms	gwas	unsupported target	TRUE	TRUE	FALSE	FALSE	FALSE	FALSE	FALSE
ADIPOR1-D009765	0.216	ADIPOR1	D009765	Obesity	Phase I		Phase I	TRUE	FALSE			FALSE		D001791	Blood Platelet Disorders	OTG		Mean platelet volume	https://genetics.opentargets.org/study/GCST90002349	2020			0.696468	0.56	1	0.56	1	GWAS			metabolic, signs/symptoms	both	unsupported target	TRUE	TRUE	FALSE	FALSE	FALSE	FALSE	FALSE
ADIPOR1-D015352	0.203	ADIPOR1	D015352	Dry Eye Syndromes		Phase III	Phase III	TRUE	TRUE	TRUE		FALSE		D001791	Blood Platelet Disorders	OTG		Mean platelet volume	https://genetics.opentargets.org/study/GCST90002349	2020			0.696468	0.56	1	0.56	1	GWAS			ophthalmology	both	unsupported target	TRUE	TRUE	FALSE	FALSE	FALSE	FALSE	FALSE
ADIPOR1-D065626	0.192	ADIPOR1	D065626	Non-alcoholic Fatty Liver Disease		Phase I	Phase I	TRUE				FALSE		D001791	Blood Platelet Disorders	OTG		Mean platelet volume	https://genetics.opentargets.org/study/GCST90002349	2020			0.696468	0.56	1	0.56	1	GWAS			digestive	both	unsupported target	TRUE	TRUE	FALSE	FALSE	FALSE	FALSE	FALSE
ADIPOR2-D003924	0.234	ADIPOR2	D003924	Diabetes Mellitus, Type 2		Preclinical	Preclinical					FALSE		D000740	Anemia	OTG		Red cell distribution width	https://genetics.opentargets.org/study/GCST007074	2018			0.658545	0.52	1	0.52	1	GWAS			metabolic, endocrine	both	unsupported target	TRUE	TRUE	FALSE	FALSE	FALSE	FALSE	FALSE
ADIPOR2-D006333	0.224	ADIPOR2	D006333	Heart Failure		Preclinical	Preclinical					FALSE		D000740	Anemia	OTG		Red cell distribution width	https://genetics.opentargets.org/study/GCST007074	2018			0.658545	0.52	1	0.52	1	GWAS			cardiovascular	both	unsupported target	TRUE	TRUE	FALSE	FALSE	FALSE	FALSE	FALSE
ADIPOR2-D008103	0.382	ADIPOR2	D008103	Liver Cirrhosis		Phase I	Phase I	TRUE				FALSE		D008218	Lymphocytosis	OTG		Lymphocyte counts	https://genetics.opentargets.org/study/GCST90002316	2020			0.438848	0.73	1	0.73	1	GWAS	0.010843		digestive, signs/symptoms	gwas	unsupported target	TRUE	TRUE	FALSE	FALSE	FALSE	FALSE	FALSE
ADIPOR2-D009765	0.326	ADIPOR2	D009765	Obesity	Phase I		Phase I	TRUE	FALSE			FALSE		D008218	Lymphocytosis	OTG		Lymphocyte counts	https://genetics.opentargets.org/study/GCST90002316	2020			0.438848	0.73	1	0.73	1	GWAS	0.010843		metabolic, signs/symptoms	both	unsupported target	TRUE	TRUE	FALSE	FALSE	FALSE	FALSE	FALSE
ADIPOR2-D015352	0.211	ADIPOR2	D015352	Dry Eye Syndromes		Phase III	Phase III	TRUE	TRUE	TRUE		FALSE		D000740	Anemia	OTG		Red cell distribution width	https://genetics.opentargets.org/study/GCST007074	2018			0.658545	0.52	1	0.52	1	GWAS			ophthalmology	both	unsupported target	TRUE	TRUE	FALSE	FALSE	FALSE	FALSE	FALSE
ADIPOR2-D065626	0.199	ADIPOR2	D065626	Non-alcoholic Fatty Liver Disease		Phase I	Phase I	TRUE				FALSE		D000740	Anemia	OTG		Red cell distribution width	https://genetics.opentargets.org/study/GCST007074	2018			0.658545	0.52	1	0.52	1	GWAS			digestive	both	unsupported target	TRUE	TRUE	FALSE	FALSE	FALSE	FALSE	FALSE
ADK-D007249	0.399	ADK	D007249	Inflammation	Preclinical		Preclinical	FALSE				FALSE		D008607	Intellectual Disability	OMIM		Hypermethioninemia due to adenosine kinase deficiency, 614300 (3), Autosomal recessive	https://omim.org/entry/102750									OMIM			signs/symptoms	gwas	unsupported target	TRUE	TRUE	FALSE	FALSE	TRUE	FALSE	FALSE
ADK-D058186	0.857	ADK	D058186	Acute Kidney Injury	Preclinical		Preclinical	FALSE				FALSE		D051437	Renal Insufficiency	OTG		Serum creatinine levels	https://genetics.opentargets.org/study/GCST90018979	2021			0.743414	0.67	1	0.67	1	GWAS	0.0116		other	gwas	genetically supported target	TRUE	TRUE	FALSE	FALSE	TRUE	FALSE	FALSE
ADM-D000086382	0	ADM	D000086382	COVID-19		Phase I	Phase I	TRUE				FALSE																			infection, respiratory	gwas	unsupported target	TRUE	TRUE	FALSE	FALSE	FALSE	FALSE	FALSE
ADM-D003093	0	ADM	D003093	Colitis, Ulcerative		Phase I	Phase I	TRUE				FALSE																			digestive	both	unsupported target	TRUE	TRUE	FALSE	FALSE	FALSE	FALSE	FALSE
ADM-D003424	0	ADM	D003424	Crohn Disease		Phase I	Phase I	TRUE				FALSE																			digestive	both	unsupported target	TRUE	TRUE	FALSE	FALSE	FALSE	FALSE	FALSE
ADM-D006333	0	ADM	D006333	Heart Failure	Preclinical		Preclinical	FALSE				FALSE																			cardiovascular	both	unsupported target	TRUE	TRUE	FALSE	FALSE	FALSE	FALSE	FALSE
ADM-D009369	0	ADM	D009369	Neoplasms	Preclinical		Preclinical	FALSE				FALSE																			oncology	gwas	unsupported target	TRUE	TRUE	FALSE	FALSE	FALSE	FALSE	FALSE
ADM-D018805	0	ADM	D018805	Sepsis		Phase II	Phase II	TRUE	TRUE			FALSE																			infection, signs/symptoms	gwas	unsupported target	TRUE	TRUE	FALSE	FALSE	FALSE	FALSE	FALSE
ADNP-D000544	0.639	ADNP	D000544	Alzheimer Disease	Phase III		Phase III	TRUE	TRUE	TRUE	FALSE	FALSE		D008607	Intellectual Disability	OMIM		Helsmoortel-van der Aa syndrome, 615873 (3), Autosomal dominant	https://omim.org/entry/611386									OMIM			neurology, psychiatry	both	unsupported target	FALSE	FALSE	FALSE	FALSE	FALSE	FALSE	FALSE
ADNP-D001321	0.734	ADNP	D001321	Autistic Disorder	Phase II		Phase II	TRUE	TRUE	FALSE		FALSE		D008607	Intellectual Disability	OMIM		Helsmoortel-van der Aa syndrome, 615873 (3), Autosomal dominant	https://omim.org/entry/611386									OMIM			psychiatry	both	unsupported target	FALSE	FALSE	FALSE	FALSE	FALSE	FALSE	FALSE
ADNP-D001927	0.493	ADNP	D001927	Brain Diseases	Phase III		Phase III	TRUE	TRUE	TRUE	FALSE	FALSE		D008607	Intellectual Disability	OMIM		Helsmoortel-van der Aa syndrome, 615873 (3), Autosomal dominant	https://omim.org/entry/611386									OMIM			neurology	omim/tcga	unsupported target	FALSE	FALSE	FALSE	FALSE	FALSE	FALSE	FALSE
ADNP-D002545	0.404	ADNP	D002545	Brain Ischemia	Preclinical		Preclinical	FALSE				FALSE		D008607	Intellectual Disability	OMIM		Helsmoortel-van der Aa syndrome, 615873 (3), Autosomal dominant	https://omim.org/entry/611386									OMIM			neurology, cardiovascular	omim/tcga	unsupported target	FALSE	FALSE	FALSE	FALSE	FALSE	FALSE	FALSE
ADNP-D002872	0.365	ADNP	D002872	Chromosome Deletion	Preclinical		Preclinical	FALSE				FALSE		D008607	Intellectual Disability	OMIM		Helsmoortel-van der Aa syndrome, 615873 (3), Autosomal dominant	https://omim.org/entry/611386									OMIM			signs/symptoms	omim/tcga	unsupported target	FALSE	FALSE	FALSE	FALSE	FALSE	FALSE	FALSE
ADNP-D003072	0.629	ADNP	D003072	Cognition Disorders	Phase II		Phase II	TRUE	TRUE	FALSE		FALSE		D008607	Intellectual Disability	OMIM		Helsmoortel-van der Aa syndrome, 615873 (3), Autosomal dominant	https://omim.org/entry/611386									OMIM			psychiatry	both	unsupported target	FALSE	FALSE	FALSE	FALSE	FALSE	FALSE	FALSE
ADNP-D010300	0.415	ADNP	D010300	Parkinson Disease	Phase III		Phase III	TRUE	TRUE	TRUE	FALSE	FALSE		D008607	Intellectual Disability	OMIM		Helsmoortel-van der Aa syndrome, 615873 (3), Autosomal dominant	https://omim.org/entry/611386									OMIM			neurology	both	unsupported target	FALSE	FALSE	FALSE	FALSE	FALSE	FALSE	FALSE
ADNP-D012559	0.633	ADNP	D012559	Schizophrenia	Phase III		Phase III	TRUE	TRUE	TRUE	FALSE	FALSE		D008607	Intellectual Disability	OMIM		Helsmoortel-van der Aa syndrome, 615873 (3), Autosomal dominant	https://omim.org/entry/611386									OMIM			psychiatry	both	unsupported target	FALSE	FALSE	FALSE	FALSE	FALSE	FALSE	FALSE
ADNP-D013494	0.48	ADNP	D013494	Supranuclear Palsy, Progressive	Phase III		Phase III	TRUE	TRUE	TRUE	FALSE	FALSE		D008607	Intellectual Disability	OMIM		Helsmoortel-van der Aa syndrome, 615873 (3), Autosomal dominant	https://omim.org/entry/611386									OMIM			neurology, ophthalmology, signs/symptoms	both	unsupported target	FALSE	FALSE	FALSE	FALSE	FALSE	FALSE	FALSE
ADNP-D020521	0.422	ADNP	D020521	Stroke	Preclinical		Preclinical	FALSE				FALSE		D008607	Intellectual Disability	OMIM		Helsmoortel-van der Aa syndrome, 615873 (3), Autosomal dominant	https://omim.org/entry/611386									OMIM			neurology, cardiovascular	gwas	unsupported target	FALSE	FALSE	FALSE	FALSE	FALSE	FALSE	FALSE
ADORA1-D000544	0.241	ADORA1	D000544	Alzheimer Disease	Preclinical		Preclinical	FALSE				FALSE		D012140	Respiratory Tract Diseases	OTG		Respiratory diseases	https://genetics.opentargets.org/study/GCST007076	2018			0.6472	0.58	1	0.58	1	GWAS			neurology, psychiatry	both	unsupported target	TRUE	TRUE	TRUE	FALSE	FALSE	FALSE	FALSE
ADORA1-D000787	0.415	ADORA1	D000787	Angina Pectoris	Phase II		Phase II	TRUE	TRUE	FALSE		FALSE		D056128	Obesity, Abdominal	OTG		Waist-hip ratio	https://genetics.opentargets.org/study/GCST007067	2018			0.388744	0.57	1	0.57	1	GWAS			cardiovascular, signs/symptoms	gwas	unsupported target	TRUE	TRUE	TRUE	FALSE	FALSE	FALSE	FALSE
ADORA1-D001145	0.341	ADORA1	D001145	Arrhythmias, Cardiac	Preclinical		Preclinical	FALSE				FALSE		D056128	Obesity, Abdominal	OTG		Waist-hip ratio	https://genetics.opentargets.org/study/GCST007067	2018			0.388744	0.57	1	0.57	1	GWAS			cardiovascular, signs/symptoms	both	unsupported target	TRUE	TRUE	TRUE	FALSE	FALSE	FALSE	FALSE
ADORA1-D001172	0.413	ADORA1	D001172	Arthritis, Rheumatoid	Preclinical		Preclinical	FALSE				FALSE		D001249	Asthma	OTG		Asthma	https://genetics.opentargets.org/study/GCST003987	2016			0.344225	0.58	1	0.58	1	GWAS			musculoskeletal, dermatology, immune	gwas	unsupported target	TRUE	TRUE	TRUE	FALSE	FALSE	FALSE	FALSE
ADORA1-D001249	1	ADORA1	D001249	Asthma		Phase II	Phase II	TRUE	TRUE			FALSE		D001249	Asthma	OTG		Asthma	https://genetics.opentargets.org/study/GCST003987	2016			0.344225	0.58	1	0.58	1	GWAS			respiratory, immune	both	genetically supported target	TRUE	TRUE	TRUE	FALSE	FALSE	FALSE	FALSE
ADORA1-D001281	0.327	ADORA1	D001281	Atrial Fibrillation	Phase III		Phase III	TRUE	TRUE	TRUE	FALSE	FALSE		D056128	Obesity, Abdominal	OTG		Waist-hip ratio	https://genetics.opentargets.org/study/GCST007067	2018			0.388744	0.57	1	0.57	1	GWAS			cardiovascular, signs/symptoms	both	unsupported target	TRUE	TRUE	TRUE	FALSE	FALSE	FALSE	FALSE
ADORA1-D002318	0.31	ADORA1	D002318	Cardiovascular Diseases	Preclinical		Preclinical	FALSE				FALSE		D012140	Respiratory Tract Diseases	OTG		Respiratory diseases	https://genetics.opentargets.org/study/GCST007076	2018			0.6472	0.58	1	0.58	1	GWAS			cardiovascular	gwas	unsupported target	TRUE	TRUE	TRUE	FALSE	FALSE	FALSE	FALSE
ADORA1-D002545	0.231	ADORA1	D002545	Brain Ischemia	Preclinical		Preclinical	FALSE				FALSE		D012140	Respiratory Tract Diseases	OTG		Respiratory diseases	https://genetics.opentargets.org/study/GCST007076	2018			0.6472	0.58	1	0.58	1	GWAS			neurology, cardiovascular	omim/tcga	unsupported target	TRUE	TRUE	TRUE	FALSE	FALSE	FALSE	FALSE
ADORA1-D003072	0.036	ADORA1	D003072	Cognition Disorders	Preclinical		Preclinical	FALSE				FALSE		D012140	Respiratory Tract Diseases	OTG		Respiratory diseases	https://genetics.opentargets.org/study/GCST007076	2018			0.6472	0.58	1	0.58	1	GWAS			psychiatry	both	unsupported target	TRUE	TRUE	TRUE	FALSE	FALSE	FALSE	FALSE
ADORA1-D003093	0.223	ADORA1	D003093	Colitis, Ulcerative		Phase II	Phase II	TRUE	TRUE			FALSE		D012140	Respiratory Tract Diseases	OTG		Respiratory diseases	https://genetics.opentargets.org/study/GCST007076	2018			0.6472	0.58	1	0.58	1	GWAS			digestive	both	unsupported target	TRUE	TRUE	TRUE	FALSE	FALSE	FALSE	FALSE
ADORA1-D003863	0.037	ADORA1	D003863	Depression	Preclinical		Preclinical	FALSE				FALSE		D012140	Respiratory Tract Diseases	OTG		Respiratory diseases	https://genetics.opentargets.org/study/GCST007076	2018			0.6472	0.58	1	0.58	1	GWAS			psychiatry	gwas	unsupported target	TRUE	TRUE	TRUE	FALSE	FALSE	FALSE	FALSE
ADORA1-D003924	0.419	ADORA1	D003924	Diabetes Mellitus, Type 2	Phase I		Phase I	TRUE	FALSE			FALSE		D056128	Obesity, Abdominal	OTG		Waist-hip ratio	https://genetics.opentargets.org/study/GCST007067	2018			0.388744	0.57	1	0.57	1	GWAS			metabolic, endocrine	both	unsupported target	TRUE	TRUE	TRUE	FALSE	FALSE	FALSE	FALSE
ADORA1-D005128	0.289	ADORA1	D005128	Eye Diseases	Phase III		Phase III	TRUE	TRUE	TRUE	FALSE	FALSE		D012140	Respiratory Tract Diseases	OTG		Respiratory diseases	https://genetics.opentargets.org/study/GCST007076	2018			0.6472	0.58	1	0.58	1	GWAS			ophthalmology	gwas	unsupported target	TRUE	TRUE	TRUE	FALSE	FALSE	FALSE	FALSE
ADORA1-D005901	0.234	ADORA1	D005901	Glaucoma	Phase III		Phase III	TRUE	TRUE	TRUE	FALSE	FALSE		D012140	Respiratory Tract Diseases	OTG		Respiratory diseases	https://genetics.opentargets.org/study/GCST007076	2018			0.6472	0.58	1	0.58	1	GWAS			ophthalmology	both	unsupported target	TRUE	TRUE	TRUE	FALSE	FALSE	FALSE	FALSE
ADORA1-D005922	0.37	ADORA1	D005922	Glomerulonephritis, IGA	Phase I		Phase I	TRUE	FALSE			FALSE		D001249	Asthma	OTG		Asthma	https://genetics.opentargets.org/study/GCST003987	2016			0.344225	0.58	1	0.58	1	GWAS			immune	both	unsupported target	TRUE	TRUE	TRUE	FALSE	FALSE	FALSE	FALSE
ADORA1-D006261	0.416	ADORA1	D006261	Headache	Phase I		Phase I	TRUE	FALSE			FALSE		D056128	Obesity, Abdominal	OTG		Waist-hip ratio	https://genetics.opentargets.org/study/GCST007067	2018			0.388744	0.57	1	0.57	1	GWAS			signs/symptoms	gwas	unsupported target	TRUE	TRUE	TRUE	FALSE	FALSE	FALSE	FALSE
ADORA1-D006333	0.238	ADORA1	D006333	Heart Failure	Phase II		Phase II	TRUE	TRUE	FALSE		FALSE		D012140	Respiratory Tract Diseases	OTG		Respiratory diseases	https://genetics.opentargets.org/study/GCST007076	2018			0.6472	0.58	1	0.58	1	GWAS			cardiovascular	both	unsupported target	TRUE	TRUE	TRUE	FALSE	FALSE	FALSE	FALSE
ADORA1-D006949	0.402	ADORA1	D006949	Hyperlipidemias	Phase II		Phase II	TRUE	TRUE	FALSE		FALSE		D056128	Obesity, Abdominal	OTG		Waist-hip ratio	https://genetics.opentargets.org/study/GCST007067	2018			0.388744	0.57	1	0.57	1	GWAS			metabolic	both	unsupported target	TRUE	TRUE	TRUE	FALSE	FALSE	FALSE	FALSE
ADORA1-D007022	0.234	ADORA1	D007022	Hypotension	Phase II		Phase II	TRUE	TRUE	FALSE		FALSE		D012140	Respiratory Tract Diseases	OTG		Respiratory diseases	https://genetics.opentargets.org/study/GCST007076	2018			0.6472	0.58	1	0.58	1	GWAS			cardiovascular	omim/tcga	unsupported target	TRUE	TRUE	TRUE	FALSE	FALSE	FALSE	FALSE
ADORA1-D008180	0.406	ADORA1	D008180	Lupus Erythematosus, Systemic	Preclinical		Preclinical	FALSE				FALSE		D001249	Asthma	OTG		Asthma	https://genetics.opentargets.org/study/GCST003987	2016			0.344225	0.58	1	0.58	1	GWAS			dermatology, immune	both	unsupported target	TRUE	TRUE	TRUE	FALSE	FALSE	FALSE	FALSE
ADORA1-D008881	0.244	ADORA1	D008881	Migraine Disorders	Phase II		Phase II	TRUE	TRUE	FALSE		FALSE		D012140	Respiratory Tract Diseases	OTG		Respiratory diseases	https://genetics.opentargets.org/study/GCST007076	2018			0.6472	0.58	1	0.58	1	GWAS			neurology	both	unsupported target	TRUE	TRUE	TRUE	FALSE	FALSE	FALSE	FALSE
ADORA1-D009369	0.304	ADORA1	D009369	Neoplasms	Preclinical		Preclinical	FALSE				FALSE		D012140	Respiratory Tract Diseases	OTG		Respiratory diseases	https://genetics.opentargets.org/study/GCST007076	2018			0.6472	0.58	1	0.58	1	GWAS			oncology	gwas	unsupported target	TRUE	TRUE	TRUE	FALSE	FALSE	FALSE	FALSE
ADORA1-D009437	0.404	ADORA1	D009437	Neuralgia	Phase II		Phase II	TRUE	TRUE	FALSE		FALSE		D056128	Obesity, Abdominal	OTG		Waist-hip ratio	https://genetics.opentargets.org/study/GCST007067	2018			0.388744	0.57	1	0.57	1	GWAS			neurology, signs/symptoms	both	unsupported target	TRUE	TRUE	TRUE	FALSE	FALSE	FALSE	FALSE
ADORA1-D010300	0.407	ADORA1	D010300	Parkinson Disease		Preclinical	Preclinical					FALSE		D056128	Obesity, Abdominal	OTG		Waist-hip ratio	https://genetics.opentargets.org/study/GCST007067	2018			0.388744	0.57	1	0.57	1	GWAS			neurology	both	unsupported target	TRUE	TRUE	TRUE	FALSE	FALSE	FALSE	FALSE
ADORA1-D011565	0.229	ADORA1	D011565	Psoriasis		Phase I	Phase I	TRUE				FALSE		D012140	Respiratory Tract Diseases	OTG		Respiratory diseases	https://genetics.opentargets.org/study/GCST007076	2018			0.6472	0.58	1	0.58	1	GWAS			dermatology	both	unsupported target	TRUE	TRUE	TRUE	FALSE	FALSE	FALSE	FALSE
ADORA1-D015212	0.235	ADORA1	D015212	Inflammatory Bowel Diseases	Preclinical		Preclinical	FALSE				FALSE		D012140	Respiratory Tract Diseases	OTG		Respiratory diseases	https://genetics.opentargets.org/study/GCST007076	2018			0.6472	0.58	1	0.58	1	GWAS			digestive	both	unsupported target	TRUE	TRUE	TRUE	FALSE	FALSE	FALSE	FALSE
ADORA1-D015228	0.385	ADORA1	D015228	Hypertriglyceridemia	Phase I		Phase I	TRUE	FALSE			FALSE		D056128	Obesity, Abdominal	OTG		Waist-hip ratio	https://genetics.opentargets.org/study/GCST007067	2018			0.388744	0.57	1	0.57	1	GWAS			metabolic	both	unsupported target	TRUE	TRUE	TRUE	FALSE	FALSE	FALSE	FALSE
ADORA1-D016553	0.397	ADORA1	D016553	Purpura, Thrombocytopenic, Idiopathic	Preclinical		Preclinical	FALSE				FALSE		D004802	Eosinophilia	OTG		Eosinophil counts	https://genetics.opentargets.org/study/GCST90018733	2021			0.000388802	0.68	1	0.68	1	GWAS			hematology, immune, signs/symptoms	both	unsupported target	TRUE	TRUE	TRUE	FALSE	FALSE	FALSE	FALSE
ADORA1-D018805	0.24	ADORA1	D018805	Sepsis	Preclinical		Preclinical	FALSE				FALSE		D012140	Respiratory Tract Diseases	OTG		Respiratory diseases	https://genetics.opentargets.org/study/GCST007076	2018			0.6472	0.58	1	0.58	1	GWAS			infection, signs/symptoms	gwas	unsupported target	TRUE	TRUE	TRUE	FALSE	FALSE	FALSE	FALSE
ADORA1-D020521	0.244	ADORA1	D020521	Stroke	Preclinical		Preclinical	FALSE				FALSE		D012140	Respiratory Tract Diseases	OTG		Respiratory diseases	https://genetics.opentargets.org/study/GCST007076	2018			0.6472	0.58	1	0.58	1	GWAS			neurology, cardiovascular	gwas	unsupported target	TRUE	TRUE	TRUE	FALSE	FALSE	FALSE	FALSE
ADORA1-D020820	0.459	ADORA1	D020820	Dyskinesias	Preclinical		Preclinical	FALSE				FALSE		D056128	Obesity, Abdominal	OTG		Waist-hip ratio	https://genetics.opentargets.org/study/GCST007067	2018			0.388744	0.57	1	0.57	1	GWAS			neurology, signs/symptoms	omim/tcga	unsupported target	TRUE	TRUE	TRUE	FALSE	FALSE	FALSE	FALSE
ADORA1-D029424	0.8	ADORA1	D029424	Pulmonary Disease, Chronic Obstructive		Phase II	Phase II	TRUE	TRUE			FALSE		D001249	Asthma	OTG		Asthma	https://genetics.opentargets.org/study/GCST003987	2016			0.344225	0.58	1	0.58	1	GWAS			respiratory	both	genetically supported target	TRUE	TRUE	TRUE	FALSE	FALSE	FALSE	FALSE
ADORA1-D051437	0.231	ADORA1	D051437	Renal Insufficiency	Phase II		Phase II	TRUE	TRUE	FALSE		FALSE		D012140	Respiratory Tract Diseases	OTG		Respiratory diseases	https://genetics.opentargets.org/study/GCST007076	2018			0.6472	0.58	1	0.58	1	GWAS			other	both	unsupported target	TRUE	TRUE	TRUE	FALSE	FALSE	FALSE	FALSE
ADORA1-D052801	0.272	ADORA1	D052801	Male Urogenital Diseases	Preclinical		Preclinical	FALSE				FALSE		D012140	Respiratory Tract Diseases	OTG		Respiratory diseases	https://genetics.opentargets.org/study/GCST007076	2018			0.6472	0.58	1	0.58	1	GWAS			other	omim/tcga	unsupported target	TRUE	TRUE	TRUE	FALSE	FALSE	FALSE	FALSE
ADORA1-D065626	0.208	ADORA1	D065626	Non-alcoholic Fatty Liver Disease		Phase I	Phase I	TRUE				FALSE		D012140	Respiratory Tract Diseases	OTG		Respiratory diseases	https://genetics.opentargets.org/study/GCST007076	2018			0.6472	0.58	1	0.58	1	GWAS			digestive	both	unsupported target	TRUE	TRUE	TRUE	FALSE	FALSE	FALSE	FALSE
ADORA2A-D000544	0.395	ADORA2A	D000544	Alzheimer Disease		Preclinical	Preclinical					FALSE		D009901	Optic Nerve Diseases	OTG		Optic cup area	https://genetics.opentargets.org/study/GCST004137	2017			0.0191729	0.6	1	0.6	1	GWAS	0.3191		neurology, psychiatry	both	unsupported target	TRUE	TRUE	TRUE	FALSE	FALSE	FALSE	FALSE
ADORA2A-D000755	0.197	ADORA2A	D000755	Anemia, Sickle Cell	Phase III		Phase III	TRUE	TRUE	TRUE	FALSE	FALSE		D009901	Optic Nerve Diseases	OTG		Optic cup area	https://genetics.opentargets.org/study/GCST004137	2017			0.0191729	0.6	1	0.6	1	GWAS	0.3191		hematology, congenital	both	unsupported target	TRUE	TRUE	TRUE	FALSE	FALSE	FALSE	FALSE
ADORA2A-D001008	0.031	ADORA2A	D001008	Anxiety Disorders		Preclinical	Preclinical					FALSE		D009901	Optic Nerve Diseases	OTG		Optic cup area	https://genetics.opentargets.org/study/GCST004137	2017			0.0191729	0.6	1	0.6	1	GWAS	0.3191		psychiatry	gwas	unsupported target	TRUE	TRUE	TRUE	FALSE	FALSE	FALSE	FALSE
ADORA2A-D001168	0.252	ADORA2A	D001168	Arthritis	Preclinical		Preclinical	FALSE				FALSE		D009901	Optic Nerve Diseases	OTG		Optic cup area	https://genetics.opentargets.org/study/GCST004137	2017			0.0191729	0.6	1	0.6	1	GWAS	0.3191		musculoskeletal	both	unsupported target	TRUE	TRUE	TRUE	FALSE	FALSE	FALSE	FALSE
ADORA2A-D001172	0.212	ADORA2A	D001172	Arthritis, Rheumatoid	Preclinical		Preclinical	FALSE				FALSE		D009901	Optic Nerve Diseases	OTG		Optic cup area	https://genetics.opentargets.org/study/GCST004137	2017			0.0191729	0.6	1	0.6	1	GWAS	0.3191		musculoskeletal, dermatology, immune	gwas	unsupported target	TRUE	TRUE	TRUE	FALSE	FALSE	FALSE	FALSE
ADORA2A-D001249	0.211	ADORA2A	D001249	Asthma	Phase III		Phase III	TRUE	TRUE	TRUE	FALSE	FALSE		D009901	Optic Nerve Diseases	OTG		Optic cup area	https://genetics.opentargets.org/study/GCST004137	2017			0.0191729	0.6	1	0.6	1	GWAS	0.3191		respiratory, immune	both	unsupported target	TRUE	TRUE	TRUE	FALSE	FALSE	FALSE	FALSE
ADORA2A-D001289	0.03	ADORA2A	D001289	Attention Deficit Disorder with Hyperactivity		Preclinical	Preclinical					FALSE		D009901	Optic Nerve Diseases	OTG		Optic cup area	https://genetics.opentargets.org/study/GCST004137	2017			0.0191729	0.6	1	0.6	1	GWAS	0.3191		psychiatry	both	unsupported target	TRUE	TRUE	TRUE	FALSE	FALSE	FALSE	FALSE
ADORA2A-D001327	0.23	ADORA2A	D001327	Autoimmune Diseases	Preclinical		Preclinical	FALSE				FALSE		D009901	Optic Nerve Diseases	OTG		Optic cup area	https://genetics.opentargets.org/study/GCST004137	2017			0.0191729	0.6	1	0.6	1	GWAS	0.3191		immune	both	unsupported target	TRUE	TRUE	TRUE	FALSE	FALSE	FALSE	FALSE
ADORA2A-D001749	0.199	ADORA2A	D001749	Urinary Bladder Neoplasms	Preclinical		Preclinical	FALSE				FALSE		D009901	Optic Nerve Diseases	OTG		Optic cup area	https://genetics.opentargets.org/study/GCST004137	2017			0.0191729	0.6	1	0.6	1	GWAS	0.3191		oncology	both	unsupported target	TRUE	TRUE	TRUE	FALSE	FALSE	FALSE	FALSE
ADORA2A-D001943	0.207	ADORA2A	D001943	Breast Neoplasms		Phase I	Phase I	TRUE				FALSE		D009901	Optic Nerve Diseases	OTG		Optic cup area	https://genetics.opentargets.org/study/GCST004137	2017			0.0191729	0.6	1	0.6	1	GWAS	0.3191		oncology	both	unsupported target	TRUE	TRUE	TRUE	FALSE	FALSE	FALSE	FALSE
ADORA2A-D002289	0.198	ADORA2A	D002289	Carcinoma, Non-Small-Cell Lung		Phase III	Phase III	TRUE	TRUE	TRUE		FALSE		D009901	Optic Nerve Diseases	OTG		Optic cup area	https://genetics.opentargets.org/study/GCST004137	2017			0.0191729	0.6	1	0.6	1	GWAS	0.3191		oncology	both	unsupported target	TRUE	TRUE	TRUE	FALSE	FALSE	FALSE	FALSE
ADORA2A-D003072	0.032	ADORA2A	D003072	Cognition Disorders	Preclinical		Preclinical	FALSE				FALSE		D009901	Optic Nerve Diseases	OTG		Optic cup area	https://genetics.opentargets.org/study/GCST004137	2017			0.0191729	0.6	1	0.6	1	GWAS	0.3191		psychiatry	both	unsupported target	TRUE	TRUE	TRUE	FALSE	FALSE	FALSE	FALSE
ADORA2A-D003093	0.199	ADORA2A	D003093	Colitis, Ulcerative	Phase III		Phase III	TRUE	TRUE	TRUE	FALSE	FALSE		D009901	Optic Nerve Diseases	OTG		Optic cup area	https://genetics.opentargets.org/study/GCST004137	2017			0.0191729	0.6	1	0.6	1	GWAS	0.3191		digestive	both	unsupported target	TRUE	TRUE	TRUE	FALSE	FALSE	FALSE	FALSE
ADORA2A-D003233	0.447	ADORA2A	D003233	Conjunctivitis, Allergic	Phase I		Phase I	TRUE	FALSE			FALSE		D009901	Optic Nerve Diseases	OTG		Optic cup area	https://genetics.opentargets.org/study/GCST004137	2017			0.0191729	0.6	1	0.6	1	GWAS	0.3191		ophthalmology, immune	both	unsupported target	TRUE	TRUE	TRUE	FALSE	FALSE	FALSE	FALSE
ADORA2A-D003863	0.032	ADORA2A	D003863	Depression		Preclinical	Preclinical					FALSE		D009901	Optic Nerve Diseases	OTG		Optic cup area	https://genetics.opentargets.org/study/GCST004137	2017			0.0191729	0.6	1	0.6	1	GWAS	0.3191		psychiatry	gwas	unsupported target	TRUE	TRUE	TRUE	FALSE	FALSE	FALSE	FALSE
ADORA2A-D003876	0.195	ADORA2A	D003876	Dermatitis, Atopic	Preclinical		Preclinical	FALSE				FALSE		D009901	Optic Nerve Diseases	OTG		Optic cup area	https://genetics.opentargets.org/study/GCST004137	2017			0.0191729	0.6	1	0.6	1	GWAS	0.3191		congenital, dermatology, immune	gwas	unsupported target	TRUE	TRUE	TRUE	FALSE	FALSE	FALSE	FALSE
ADORA2A-D003929	0.37	ADORA2A	D003929	Diabetic Neuropathies	Phase II		Phase II	TRUE	TRUE	FALSE		FALSE		D009901	Optic Nerve Diseases	OTG		Optic cup area	https://genetics.opentargets.org/study/GCST004137	2017			0.0191729	0.6	1	0.6	1	GWAS	0.3191		neurology, endocrine	both	unsupported target	TRUE	TRUE	TRUE	FALSE	FALSE	FALSE	FALSE
ADORA2A-D004938	0.198	ADORA2A	D004938	Esophageal Neoplasms		Phase I	Phase I	TRUE				FALSE		D009901	Optic Nerve Diseases	OTG		Optic cup area	https://genetics.opentargets.org/study/GCST004137	2017			0.0191729	0.6	1	0.6	1	GWAS	0.3191		oncology	both	unsupported target	TRUE	TRUE	TRUE	FALSE	FALSE	FALSE	FALSE
ADORA2A-D005128	0.571	ADORA2A	D005128	Eye Diseases	Phase I		Phase I	TRUE	FALSE			FALSE		D009901	Optic Nerve Diseases	OTG		Optic cup area	https://genetics.opentargets.org/study/GCST004137	2017			0.0191729	0.6	1	0.6	1	GWAS	0.3191		ophthalmology	gwas	unsupported target	TRUE	TRUE	TRUE	FALSE	FALSE	FALSE	FALSE
ADORA2A-D005901	0.493	ADORA2A	D005901	Glaucoma	Phase II		Phase II	TRUE	TRUE	FALSE		FALSE		D009901	Optic Nerve Diseases	OTG		Optic cup area	https://genetics.opentargets.org/study/GCST004137	2017			0.0191729	0.6	1	0.6	1	GWAS	0.3191		ophthalmology	both	unsupported target	TRUE	TRUE	TRUE	FALSE	FALSE	FALSE	FALSE
ADORA2A-D006505	0.219	ADORA2A	D006505	Hepatitis	Phase III		Phase III	TRUE	TRUE	TRUE	FALSE	FALSE		D009901	Optic Nerve Diseases	OTG		Optic cup area	https://genetics.opentargets.org/study/GCST004137	2017			0.0191729	0.6	1	0.6	1	GWAS	0.3191		digestive	gwas	unsupported target	TRUE	TRUE	TRUE	FALSE	FALSE	FALSE	FALSE
ADORA2A-D006816	0.384	ADORA2A	D006816	Huntington Disease	Preclinical		Preclinical	FALSE				FALSE		D009901	Optic Nerve Diseases	OTG		Optic cup area	https://genetics.opentargets.org/study/GCST004137	2017			0.0191729	0.6	1	0.6	1	GWAS	0.3191		neurology, congenital, psychiatry	both	unsupported target	TRUE	TRUE	TRUE	FALSE	FALSE	FALSE	FALSE
ADORA2A-D007249	0.217	ADORA2A	D007249	Inflammation	Preclinical		Preclinical	FALSE				FALSE		D009901	Optic Nerve Diseases	OTG		Optic cup area	https://genetics.opentargets.org/study/GCST004137	2017			0.0191729	0.6	1	0.6	1	GWAS	0.3191		signs/symptoms	gwas	unsupported target	TRUE	TRUE	TRUE	FALSE	FALSE	FALSE	FALSE
ADORA2A-D007680	0.204	ADORA2A	D007680	Kidney Neoplasms		Phase II	Phase II	TRUE	TRUE			FALSE		D009901	Optic Nerve Diseases	OTG		Optic cup area	https://genetics.opentargets.org/study/GCST004137	2017			0.0191729	0.6	1	0.6	1	GWAS	0.3191		oncology	both	unsupported target	TRUE	TRUE	TRUE	FALSE	FALSE	FALSE	FALSE
ADORA2A-D008175	0.208	ADORA2A	D008175	Lung Neoplasms	Preclinical		Preclinical	FALSE				FALSE		D009901	Optic Nerve Diseases	OTG		Optic cup area	https://genetics.opentargets.org/study/GCST004137	2017			0.0191729	0.6	1	0.6	1	GWAS	0.3191		oncology	both	unsupported target	TRUE	TRUE	TRUE	FALSE	FALSE	FALSE	FALSE
ADORA2A-D008228	0.214	ADORA2A	D008228	Lymphoma, Non-Hodgkin		Phase II	Phase II	TRUE	TRUE			FALSE		D009901	Optic Nerve Diseases	OTG		Optic cup area	https://genetics.opentargets.org/study/GCST004137	2017			0.0191729	0.6	1	0.6	1	GWAS	0.3191		oncology	both	unsupported target	TRUE	TRUE	TRUE	FALSE	FALSE	FALSE	FALSE
ADORA2A-D009101	0.203	ADORA2A	D009101	Multiple Myeloma		Preclinical	Preclinical					FALSE		D009901	Optic Nerve Diseases	OTG		Optic cup area	https://genetics.opentargets.org/study/GCST004137	2017			0.0191729	0.6	1	0.6	1	GWAS	0.3191		oncology	gwas	unsupported target	TRUE	TRUE	TRUE	FALSE	FALSE	FALSE	FALSE
ADORA2A-D009203	0.211	ADORA2A	D009203	Myocardial Infarction	Phase III		Phase III	TRUE	TRUE	TRUE	FALSE	FALSE		D009901	Optic Nerve Diseases	OTG		Optic cup area	https://genetics.opentargets.org/study/GCST004137	2017			0.0191729	0.6	1	0.6	1	GWAS	0.3191		cardiovascular, signs/symptoms	gwas	unsupported target	TRUE	TRUE	TRUE	FALSE	FALSE	FALSE	FALSE
ADORA2A-D009369	0.246	ADORA2A	D009369	Neoplasms		Phase II	Phase II	TRUE	TRUE			FALSE		D009901	Optic Nerve Diseases	OTG		Optic cup area	https://genetics.opentargets.org/study/GCST004137	2017			0.0191729	0.6	1	0.6	1	GWAS	0.3191		oncology	gwas	unsupported target	TRUE	TRUE	TRUE	FALSE	FALSE	FALSE	FALSE
ADORA2A-D009437	0.374	ADORA2A	D009437	Neuralgia	Phase II		Phase II	TRUE	TRUE	FALSE		FALSE		D009901	Optic Nerve Diseases	OTG		Optic cup area	https://genetics.opentargets.org/study/GCST004137	2017			0.0191729	0.6	1	0.6	1	GWAS	0.3191		neurology, signs/symptoms	both	unsupported target	TRUE	TRUE	TRUE	FALSE	FALSE	FALSE	FALSE
ADORA2A-D010003	0.251	ADORA2A	D010003	Osteoarthritis	Preclinical		Preclinical	FALSE				FALSE		D009901	Optic Nerve Diseases	OTG		Optic cup area	https://genetics.opentargets.org/study/GCST004137	2017			0.0191729	0.6	1	0.6	1	GWAS	0.3191		musculoskeletal	both	unsupported target	TRUE	TRUE	TRUE	FALSE	FALSE	FALSE	FALSE
ADORA2A-D010051	0.202	ADORA2A	D010051	Ovarian Neoplasms		Phase I	Phase I	TRUE				FALSE		D009901	Optic Nerve Diseases	OTG		Optic cup area	https://genetics.opentargets.org/study/GCST004137	2017			0.0191729	0.6	1	0.6	1	GWAS	0.3191		oncology	gwas	unsupported target	TRUE	TRUE	TRUE	FALSE	FALSE	FALSE	FALSE
ADORA2A-D010190	0.202	ADORA2A	D010190	Pancreatic Neoplasms		Phase II	Phase II	TRUE	TRUE			FALSE		D009901	Optic Nerve Diseases	OTG		Optic cup area	https://genetics.opentargets.org/study/GCST004137	2017			0.0191729	0.6	1	0.6	1	GWAS	0.3191		oncology	gwas	unsupported target	TRUE	TRUE	TRUE	FALSE	FALSE	FALSE	FALSE
ADORA2A-D010300	0.392	ADORA2A	D010300	Parkinson Disease		Preclinical	Preclinical					FALSE		D009901	Optic Nerve Diseases	OTG		Optic cup area	https://genetics.opentargets.org/study/GCST004137	2017			0.0191729	0.6	1	0.6	1	GWAS	0.3191		neurology	both	unsupported target	TRUE	TRUE	TRUE	FALSE	FALSE	FALSE	FALSE
ADORA2A-D011471	0.202	ADORA2A	D011471	Prostatic Neoplasms		Phase II	Phase II	TRUE	TRUE			FALSE		D009901	Optic Nerve Diseases	OTG		Optic cup area	https://genetics.opentargets.org/study/GCST004137	2017			0.0191729	0.6	1	0.6	1	GWAS	0.3191		oncology	both	unsupported target	TRUE	TRUE	TRUE	FALSE	FALSE	FALSE	FALSE
ADORA2A-D011565	0.202	ADORA2A	D011565	Psoriasis	Preclinical		Preclinical	FALSE				FALSE		D009901	Optic Nerve Diseases	OTG		Optic cup area	https://genetics.opentargets.org/study/GCST004137	2017			0.0191729	0.6	1	0.6	1	GWAS	0.3191		dermatology	both	unsupported target	TRUE	TRUE	TRUE	FALSE	FALSE	FALSE	FALSE
ADORA2A-D012559	0.032	ADORA2A	D012559	Schizophrenia	Preclinical		Preclinical	FALSE				FALSE		D009901	Optic Nerve Diseases	OTG		Optic cup area	https://genetics.opentargets.org/study/GCST004137	2017			0.0191729	0.6	1	0.6	1	GWAS	0.3191		psychiatry	both	unsupported target	TRUE	TRUE	TRUE	FALSE	FALSE	FALSE	FALSE
ADORA2A-D012893	0.386	ADORA2A	D012893	Sleep Wake Disorders	Preclinical		Preclinical	FALSE				FALSE		D009901	Optic Nerve Diseases	OTG		Optic cup area	https://genetics.opentargets.org/study/GCST004137	2017			0.0191729	0.6	1	0.6	1	GWAS	0.3191		neurology, signs/symptoms, psychiatry	both	unsupported target	TRUE	TRUE	TRUE	FALSE	FALSE	FALSE	FALSE
ADORA2A-D013274	0.201	ADORA2A	D013274	Stomach Neoplasms		Phase I	Phase I	TRUE				FALSE		D009901	Optic Nerve Diseases	OTG		Optic cup area	https://genetics.opentargets.org/study/GCST004137	2017			0.0191729	0.6	1	0.6	1	GWAS	0.3191		oncology	both	unsupported target	TRUE	TRUE	TRUE	FALSE	FALSE	FALSE	FALSE
ADORA2A-D015179	0.209	ADORA2A	D015179	Colorectal Neoplasms		Phase II	Phase II	TRUE	TRUE			FALSE		D009901	Optic Nerve Diseases	OTG		Optic cup area	https://genetics.opentargets.org/study/GCST004137	2017			0.0191729	0.6	1	0.6	1	GWAS	0.3191		oncology	both	unsupported target	TRUE	TRUE	TRUE	FALSE	FALSE	FALSE	FALSE
ADORA2A-D015212	0.206	ADORA2A	D015212	Inflammatory Bowel Diseases	Phase III		Phase III	TRUE	TRUE	TRUE	FALSE	FALSE		D009901	Optic Nerve Diseases	OTG		Optic cup area	https://genetics.opentargets.org/study/GCST004137	2017			0.0191729	0.6	1	0.6	1	GWAS	0.3191		digestive	both	unsupported target	TRUE	TRUE	TRUE	FALSE	FALSE	FALSE	FALSE
ADORA2A-D017719	0.361	ADORA2A	D017719	Diabetic Foot	Phase II		Phase II	TRUE	TRUE	FALSE		FALSE		D009901	Optic Nerve Diseases	OTG		Optic cup area	https://genetics.opentargets.org/study/GCST004137	2017			0.0191729	0.6	1	0.6	1	GWAS	0.3191		cardiovascular, dermatology, endocrine	gwas	unsupported target	TRUE	TRUE	TRUE	FALSE	FALSE	FALSE	FALSE
ADORA2A-D018805	0.209	ADORA2A	D018805	Sepsis	Phase III		Phase III	TRUE	TRUE	TRUE	FALSE	FALSE		D009901	Optic Nerve Diseases	OTG		Optic cup area	https://genetics.opentargets.org/study/GCST004137	2017			0.0191729	0.6	1	0.6	1	GWAS	0.3191		infection, signs/symptoms	gwas	unsupported target	TRUE	TRUE	TRUE	FALSE	FALSE	FALSE	FALSE
ADORA2A-D019966	0.211	ADORA2A	D019966	Substance-Related Disorders	Preclinical		Preclinical	FALSE				FALSE		D009901	Optic Nerve Diseases	OTG		Optic cup area	https://genetics.opentargets.org/study/GCST004137	2017			0.0191729	0.6	1	0.6	1	GWAS	0.3191		psychiatry	gwas	unsupported target	TRUE	TRUE	TRUE	FALSE	FALSE	FALSE	FALSE
ADORA2A-D020820	0.441	ADORA2A	D020820	Dyskinesias	Preclinical		Preclinical	FALSE				FALSE		D009901	Optic Nerve Diseases	OTG		Optic cup area	https://genetics.opentargets.org/study/GCST004137	2017			0.0191729	0.6	1	0.6	1	GWAS	0.3191		neurology, signs/symptoms	omim/tcga	unsupported target	TRUE	TRUE	TRUE	FALSE	FALSE	FALSE	FALSE
ADORA2A-D029424	0.208	ADORA2A	D029424	Pulmonary Disease, Chronic Obstructive	Phase III		Phase III	TRUE	TRUE	TRUE	FALSE	FALSE		D009901	Optic Nerve Diseases	OTG		Optic cup area	https://genetics.opentargets.org/study/GCST004137	2017			0.0191729	0.6	1	0.6	1	GWAS	0.3191		respiratory	both	unsupported target	TRUE	TRUE	TRUE	FALSE	FALSE	FALSE	FALSE
ADORA2A-D050197	0.206	ADORA2A	D050197	Atherosclerosis	Preclinical		Preclinical	FALSE				FALSE		D009901	Optic Nerve Diseases	OTG		Optic cup area	https://genetics.opentargets.org/study/GCST004137	2017			0.0191729	0.6	1	0.6	1	GWAS	0.3191		cardiovascular	both	unsupported target	TRUE	TRUE	TRUE	FALSE	FALSE	FALSE	FALSE
ADORA2A-D065626	0.188	ADORA2A	D065626	Non-alcoholic Fatty Liver Disease		Preclinical	Preclinical					FALSE		D009901	Optic Nerve Diseases	OTG		Optic cup area	https://genetics.opentargets.org/study/GCST004137	2017			0.0191729	0.6	1	0.6	1	GWAS	0.3191		digestive	both	unsupported target	TRUE	TRUE	TRUE	FALSE	FALSE	FALSE	FALSE
ADORA2B-D000755	0	ADORA2B	D000755	Anemia, Sickle Cell	Preclinical		Preclinical	FALSE				FALSE																			hematology, congenital	both	unsupported target	TRUE	TRUE	TRUE	FALSE	FALSE	FALSE	FALSE
ADORA2B-D001249	0	ADORA2B	D001249	Asthma	Phase I		Phase I	TRUE	FALSE			FALSE																			respiratory, immune	both	unsupported target	TRUE	TRUE	TRUE	FALSE	FALSE	FALSE	FALSE
ADORA2B-D001749	0	ADORA2B	D001749	Urinary Bladder Neoplasms	Preclinical		Preclinical	FALSE				FALSE																			oncology	both	unsupported target	TRUE	TRUE	TRUE	FALSE	FALSE	FALSE	FALSE
ADORA2B-D001943	0	ADORA2B	D001943	Breast Neoplasms		Phase II	Phase II	TRUE	TRUE			FALSE																			oncology	both	unsupported target	TRUE	TRUE	TRUE	FALSE	FALSE	FALSE	FALSE
ADORA2B-D002289	0	ADORA2B	D002289	Carcinoma, Non-Small-Cell Lung		Phase III	Phase III	TRUE	TRUE	TRUE		FALSE																			oncology	both	unsupported target	TRUE	TRUE	TRUE	FALSE	FALSE	FALSE	FALSE
ADORA2B-D003072	0	ADORA2B	D003072	Cognition Disorders	Preclinical		Preclinical	FALSE				FALSE																			psychiatry	both	unsupported target	TRUE	TRUE	TRUE	FALSE	FALSE	FALSE	FALSE
ADORA2B-D003093	0	ADORA2B	D003093	Colitis, Ulcerative	Preclinical		Preclinical	FALSE				FALSE																			digestive	both	unsupported target	TRUE	TRUE	TRUE	FALSE	FALSE	FALSE	FALSE
ADORA2B-D003920	0	ADORA2B	D003920	Diabetes Mellitus	Preclinical		Preclinical	FALSE				FALSE																			metabolic, endocrine	both	unsupported target	TRUE	TRUE	TRUE	FALSE	FALSE	FALSE	FALSE
ADORA2B-D003924	0	ADORA2B	D003924	Diabetes Mellitus, Type 2	Preclinical		Preclinical	FALSE				FALSE																			metabolic, endocrine	both	unsupported target	TRUE	TRUE	TRUE	FALSE	FALSE	FALSE	FALSE
ADORA2B-D004938	0	ADORA2B	D004938	Esophageal Neoplasms		Phase I	Phase I	TRUE				FALSE																			oncology	both	unsupported target	TRUE	TRUE	TRUE	FALSE	FALSE	FALSE	FALSE
ADORA2B-D005770	0	ADORA2B	D005770	Gastrointestinal Neoplasms	Preclinical		Preclinical	FALSE				FALSE																			oncology	both	unsupported target	TRUE	TRUE	TRUE	FALSE	FALSE	FALSE	FALSE
ADORA2B-D007680	0	ADORA2B	D007680	Kidney Neoplasms	Preclinical		Preclinical	FALSE				FALSE																			oncology	both	unsupported target	TRUE	TRUE	TRUE	FALSE	FALSE	FALSE	FALSE
ADORA2B-D008175	0	ADORA2B	D008175	Lung Neoplasms	Preclinical		Preclinical	FALSE				FALSE																			oncology	both	unsupported target	TRUE	TRUE	TRUE	FALSE	FALSE	FALSE	FALSE
ADORA2B-D009369	0	ADORA2B	D009369	Neoplasms		Phase I	Phase I	TRUE				FALSE																			oncology	gwas	unsupported target	TRUE	TRUE	TRUE	FALSE	FALSE	FALSE	FALSE
ADORA2B-D010051	0	ADORA2B	D010051	Ovarian Neoplasms		Phase I	Phase I	TRUE				FALSE																			oncology	gwas	unsupported target	TRUE	TRUE	TRUE	FALSE	FALSE	FALSE	FALSE
ADORA2B-D010190	0	ADORA2B	D010190	Pancreatic Neoplasms		Phase II	Phase II	TRUE	TRUE			FALSE																			oncology	gwas	unsupported target	TRUE	TRUE	TRUE	FALSE	FALSE	FALSE	FALSE
ADORA2B-D011471	0	ADORA2B	D011471	Prostatic Neoplasms		Phase II	Phase II	TRUE	TRUE			FALSE																			oncology	both	unsupported target	TRUE	TRUE	TRUE	FALSE	FALSE	FALSE	FALSE
ADORA2B-D012120	0	ADORA2B	D012120	Respiration Disorders	Phase I		Phase I	TRUE	FALSE			FALSE																			respiratory	both	unsupported target	TRUE	TRUE	TRUE	FALSE	FALSE	FALSE	FALSE
ADORA2B-D013274	0	ADORA2B	D013274	Stomach Neoplasms		Phase I	Phase I	TRUE				FALSE																			oncology	both	unsupported target	TRUE	TRUE	TRUE	FALSE	FALSE	FALSE	FALSE
ADORA2B-D015179	0	ADORA2B	D015179	Colorectal Neoplasms		Phase II	Phase II	TRUE	TRUE			FALSE																			oncology	both	unsupported target	TRUE	TRUE	TRUE	FALSE	FALSE	FALSE	FALSE
ADORA2B-D015212	0	ADORA2B	D015212	Inflammatory Bowel Diseases	Preclinical		Preclinical	FALSE				FALSE																			digestive	both	unsupported target	TRUE	TRUE	TRUE	FALSE	FALSE	FALSE	FALSE
ADORA2B-D019337	0	ADORA2B	D019337	Hematologic Neoplasms	Preclinical		Preclinical	FALSE				FALSE																			oncology	gwas	unsupported target	TRUE	TRUE	TRUE	FALSE	FALSE	FALSE	FALSE
ADORA2B-D029424	0	ADORA2B	D029424	Pulmonary Disease, Chronic Obstructive	Preclinical		Preclinical	FALSE				FALSE																			respiratory	both	unsupported target	TRUE	TRUE	TRUE	FALSE	FALSE	FALSE	FALSE
ADORA2B-D048909	0	ADORA2B	D048909	Diabetes Complications	Preclinical		Preclinical	FALSE				FALSE																			endocrine	gwas	unsupported target	TRUE	TRUE	TRUE	FALSE	FALSE	FALSE	FALSE
ADORA2B-D050197	0	ADORA2B	D050197	Atherosclerosis	Preclinical		Preclinical	FALSE				FALSE																			cardiovascular	both	unsupported target	TRUE	TRUE	TRUE	FALSE	FALSE	FALSE	FALSE
ADORA2B-D054990	0	ADORA2B	D054990	Idiopathic Pulmonary Fibrosis		Phase I	Phase I	TRUE				FALSE																			respiratory	both	unsupported target	TRUE	TRUE	TRUE	FALSE	FALSE	FALSE	FALSE
ADORA3-D000086382	0	ADORA3	D000086382	COVID-19	Phase II		Phase II	TRUE	TRUE	FALSE		FALSE																			infection, respiratory	gwas	unsupported target	TRUE	TRUE	TRUE	FALSE	FALSE	FALSE	FALSE
ADORA3-D001172	0	ADORA3	D001172	Arthritis, Rheumatoid		Phase III	Phase III	TRUE	TRUE	TRUE		FALSE																			musculoskeletal, dermatology, immune	gwas	unsupported target	TRUE	TRUE	TRUE	FALSE	FALSE	FALSE	FALSE
ADORA3-D001249	0	ADORA3	D001249	Asthma	Preclinical		Preclinical	FALSE				FALSE																			respiratory, immune	both	unsupported target	TRUE	TRUE	TRUE	FALSE	FALSE	FALSE	FALSE
ADORA3-D001327	0	ADORA3	D001327	Autoimmune Diseases		Preclinical	Preclinical					FALSE																			immune	both	unsupported target	TRUE	TRUE	TRUE	FALSE	FALSE	FALSE	FALSE
ADORA3-D002318	0	ADORA3	D002318	Cardiovascular Diseases	Preclinical		Preclinical	FALSE				FALSE																			cardiovascular	gwas	unsupported target	TRUE	TRUE	TRUE	FALSE	FALSE	FALSE	FALSE
ADORA3-D002545	0	ADORA3	D002545	Brain Ischemia	Phase II		Phase II	TRUE	TRUE	FALSE		FALSE																			neurology, cardiovascular	omim/tcga	unsupported target	TRUE	TRUE	TRUE	FALSE	FALSE	FALSE	FALSE
ADORA3-D003093	0	ADORA3	D003093	Colitis, Ulcerative		Phase II	Phase II	TRUE	TRUE			FALSE																			digestive	both	unsupported target	TRUE	TRUE	TRUE	FALSE	FALSE	FALSE	FALSE
ADORA3-D003424	0	ADORA3	D003424	Crohn Disease	Preclinical		Preclinical	FALSE				FALSE																			digestive	both	unsupported target	TRUE	TRUE	TRUE	FALSE	FALSE	FALSE	FALSE
ADORA3-D005901	0	ADORA3	D005901	Glaucoma		Phase II	Phase II	TRUE	TRUE			FALSE																			ophthalmology	both	unsupported target	TRUE	TRUE	TRUE	FALSE	FALSE	FALSE	FALSE
ADORA3-D005922	0	ADORA3	D005922	Glomerulonephritis, IGA	Phase I		Phase I	TRUE	FALSE			FALSE																			immune	both	unsupported target	TRUE	TRUE	TRUE	FALSE	FALSE	FALSE	FALSE
ADORA3-D006509	0	ADORA3	D006509	Hepatitis B	Phase I		Phase I	TRUE	FALSE			FALSE																			infection, digestive	gwas	unsupported target	TRUE	TRUE	TRUE	FALSE	FALSE	FALSE	FALSE
ADORA3-D006526	0	ADORA3	D006526	Hepatitis C	Phase II		Phase II	TRUE	TRUE	FALSE		FALSE																			infection, digestive	gwas	unsupported target	TRUE	TRUE	TRUE	FALSE	FALSE	FALSE	FALSE
ADORA3-D007154	0	ADORA3	D007154	Immune System Diseases	Preclinical		Preclinical	FALSE				FALSE																			immune	gwas	unsupported target	TRUE	TRUE	TRUE	FALSE	FALSE	FALSE	FALSE
ADORA3-D007172	0	ADORA3	D007172	Erectile Dysfunction		Preclinical	Preclinical					FALSE																			psychiatry	gwas	unsupported target	TRUE	TRUE	TRUE	FALSE	FALSE	FALSE	FALSE
ADORA3-D007249	0	ADORA3	D007249	Inflammation		Preclinical	Preclinical					FALSE																			signs/symptoms	gwas	unsupported target	TRUE	TRUE	TRUE	FALSE	FALSE	FALSE	FALSE
ADORA3-D008113	0	ADORA3	D008113	Liver Neoplasms		Phase III	Phase III	TRUE	TRUE	TRUE		FALSE																			oncology	gwas	unsupported target	TRUE	TRUE	TRUE	FALSE	FALSE	FALSE	FALSE
ADORA3-D008180	0	ADORA3	D008180	Lupus Erythematosus, Systemic	Preclinical		Preclinical	FALSE				FALSE																			dermatology, immune	both	unsupported target	TRUE	TRUE	TRUE	FALSE	FALSE	FALSE	FALSE
ADORA3-D008659	0	ADORA3	D008659	Metabolic Diseases		Preclinical	Preclinical					FALSE																			metabolic	both	unsupported target	TRUE	TRUE	TRUE	FALSE	FALSE	FALSE	FALSE
ADORA3-D009103	0	ADORA3	D009103	Multiple Sclerosis	Preclinical		Preclinical	FALSE				FALSE																			neurology, immune	both	unsupported target	TRUE	TRUE	TRUE	FALSE	FALSE	FALSE	FALSE
ADORA3-D009369	0	ADORA3	D009369	Neoplasms		Preclinical	Preclinical					FALSE																			oncology	gwas	unsupported target	TRUE	TRUE	TRUE	FALSE	FALSE	FALSE	FALSE
ADORA3-D009437	0	ADORA3	D009437	Neuralgia	Preclinical		Preclinical	FALSE				FALSE																			neurology, signs/symptoms	both	unsupported target	TRUE	TRUE	TRUE	FALSE	FALSE	FALSE	FALSE
ADORA3-D009503	0	ADORA3	D009503	Neutropenia	Preclinical		Preclinical	FALSE				FALSE																			hematology	both	unsupported target	TRUE	TRUE	TRUE	FALSE	FALSE	FALSE	FALSE
ADORA3-D010003	0	ADORA3	D010003	Osteoarthritis	Preclinical		Preclinical	FALSE				FALSE																			musculoskeletal	both	unsupported target	TRUE	TRUE	TRUE	FALSE	FALSE	FALSE	FALSE
ADORA3-D011565	0	ADORA3	D011565	Psoriasis		Phase III	Phase III	TRUE	TRUE	TRUE		FALSE																			dermatology	both	unsupported target	TRUE	TRUE	TRUE	FALSE	FALSE	FALSE	FALSE
ADORA3-D012735	0	ADORA3	D012735	Sexual Dysfunction, Physiological	Preclinical		Preclinical	FALSE				FALSE																			other	gwas	unsupported target	TRUE	TRUE	TRUE	FALSE	FALSE	FALSE	FALSE
ADORA3-D013921	0	ADORA3	D013921	Thrombocytopenia	Preclinical		Preclinical	FALSE				FALSE																			hematology	both	unsupported target	TRUE	TRUE	TRUE	FALSE	FALSE	FALSE	FALSE
ADORA3-D014605	0	ADORA3	D014605	Uveitis	Phase II		Phase II	TRUE	TRUE	FALSE		FALSE																			ophthalmology	gwas	unsupported target	TRUE	TRUE	TRUE	FALSE	FALSE	FALSE	FALSE
ADORA3-D015179	0	ADORA3	D015179	Colorectal Neoplasms	Phase II		Phase II	TRUE	TRUE	FALSE		FALSE																			oncology	both	unsupported target	TRUE	TRUE	TRUE	FALSE	FALSE	FALSE	FALSE
ADORA3-D015212	0	ADORA3	D015212	Inflammatory Bowel Diseases	Preclinical		Preclinical	FALSE				FALSE																			digestive	both	unsupported target	TRUE	TRUE	TRUE	FALSE	FALSE	FALSE	FALSE
ADORA3-D015352	0	ADORA3	D015352	Dry Eye Syndromes	Phase III		Phase III	TRUE	TRUE	TRUE	FALSE	FALSE																			ophthalmology	both	unsupported target	TRUE	TRUE	TRUE	FALSE	FALSE	FALSE	FALSE
ADORA3-D016553	0	ADORA3	D016553	Purpura, Thrombocytopenic, Idiopathic	Preclinical		Preclinical	FALSE				FALSE																			hematology, immune, signs/symptoms	both	unsupported target	TRUE	TRUE	TRUE	FALSE	FALSE	FALSE	FALSE
ADORA3-D020018	0	ADORA3	D020018	Sexual Dysfunctions, Psychological	Preclinical		Preclinical	FALSE				FALSE																			psychiatry	gwas	unsupported target	TRUE	TRUE	TRUE	FALSE	FALSE	FALSE	FALSE
ADORA3-D020521	0	ADORA3	D020521	Stroke	Phase II		Phase II	TRUE	TRUE	FALSE		FALSE																			neurology, cardiovascular	gwas	unsupported target	TRUE	TRUE	TRUE	FALSE	FALSE	FALSE	FALSE
ADORA3-D029424	0	ADORA3	D029424	Pulmonary Disease, Chronic Obstructive	Preclinical		Preclinical	FALSE				FALSE																			respiratory	both	unsupported target	TRUE	TRUE	TRUE	FALSE	FALSE	FALSE	FALSE
ADORA3-D065626	0	ADORA3	D065626	Non-alcoholic Fatty Liver Disease		Phase II	Phase II	TRUE	TRUE			FALSE																			digestive	both	unsupported target	TRUE	TRUE	TRUE	FALSE	FALSE	FALSE	FALSE
ADRA1A-D000505	0.209	ADRA1A	D000505	Alopecia		Preclinical	Preclinical					FALSE		D006973	Hypertension	OTG		Diastolic blood pressure	https://genetics.opentargets.org/study/GCST90025981	2021			0.396988	0.81	1	0.81	1	GWAS	0.0120837		dermatology, signs/symptoms	both	unsupported target	TRUE	TRUE	FALSE	FALSE	FALSE	FALSE	FALSE
ADRA1A-D000544	0.225	ADRA1A	D000544	Alzheimer Disease		Preclinical	Preclinical					FALSE		D006973	Hypertension	OTG		Diastolic blood pressure	https://genetics.opentargets.org/study/GCST90025981	2021			0.396988	0.81	1	0.81	1	GWAS	0.0120837		neurology, psychiatry	both	unsupported target	TRUE	TRUE	FALSE	FALSE	FALSE	FALSE	FALSE
ADRA1A-D001008	0.035	ADRA1A	D001008	Anxiety Disorders	Phase I		Phase I	TRUE	FALSE			FALSE		D015415	Biomarkers	OTG		Blood metabolite levels [levulinate (4-oxovalerate]	https://genetics.opentargets.org/study/GCST002443_144	2014			0.740813	0.89	1	0.89	1	GWAS	0.013		psychiatry	gwas	unsupported target	TRUE	TRUE	FALSE	FALSE	FALSE	FALSE	FALSE
ADRA1A-D001289	0.034	ADRA1A	D001289	Attention Deficit Disorder with Hyperactivity	Launched	Launched	Launched	TRUE	TRUE	TRUE	TRUE	FALSE	2019	D015415	Biomarkers	OTG		Blood metabolite levels [levulinate (4-oxovalerate]	https://genetics.opentargets.org/study/GCST002443_144	2014			0.740813	0.89	1	0.89	1	GWAS	0.013		psychiatry	both	unsupported target	TRUE	TRUE	FALSE	FALSE	FALSE	FALSE	FALSE
ADRA1A-D001321	0.033	ADRA1A	D001321	Autistic Disorder		Preclinical	Preclinical					FALSE		D015415	Biomarkers	OTG		Blood metabolite levels [levulinate (4-oxovalerate]	https://genetics.opentargets.org/study/GCST002443_144	2014			0.740813	0.89	1	0.89	1	GWAS	0.013		psychiatry	both	unsupported target	TRUE	TRUE	FALSE	FALSE	FALSE	FALSE	FALSE
ADRA1A-D001763	0.202	ADRA1A	D001763	Blepharoptosis	Launched	Launched	Launched	TRUE	TRUE	TRUE	TRUE	FALSE	2020	D006973	Hypertension	OTG		Diastolic blood pressure	https://genetics.opentargets.org/study/GCST90025981	2021			0.396988	0.81	1	0.81	1	GWAS	0.0120837		ophthalmology	both	unsupported target	TRUE	TRUE	FALSE	FALSE	FALSE	FALSE	FALSE
ADRA1A-D003704	0.231	ADRA1A	D003704	Dementia		Preclinical	Preclinical					FALSE		D006973	Hypertension	OTG		Diastolic blood pressure	https://genetics.opentargets.org/study/GCST90025981	2021			0.396988	0.81	1	0.81	1	GWAS	0.0120837		neurology, psychiatry	both	unsupported target	TRUE	TRUE	FALSE	FALSE	FALSE	FALSE	FALSE
ADRA1A-D003863	0.037	ADRA1A	D003863	Depression	Launched	Launched	Launched	TRUE	TRUE	TRUE	TRUE	FALSE		D015415	Biomarkers	OTG		Blood metabolite levels [levulinate (4-oxovalerate]	https://genetics.opentargets.org/study/GCST002443_144	2014			0.740813	0.89	1	0.89	1	GWAS	0.013		psychiatry	gwas	unsupported target	TRUE	TRUE	FALSE	FALSE	FALSE	FALSE	FALSE
ADRA1A-D003865	0.033	ADRA1A	D003865	Depressive Disorder, Major	Launched	Launched	Launched	TRUE	TRUE	TRUE	TRUE	FALSE		D015415	Biomarkers	OTG		Blood metabolite levels [levulinate (4-oxovalerate]	https://genetics.opentargets.org/study/GCST002443_144	2014			0.740813	0.89	1	0.89	1	GWAS	0.013		psychiatry	gwas	unsupported target	TRUE	TRUE	FALSE	FALSE	FALSE	FALSE	FALSE
ADRA1A-D005901	0.219	ADRA1A	D005901	Glaucoma	Phase I		Phase I	TRUE	FALSE			FALSE		D006973	Hypertension	OTG		Diastolic blood pressure	https://genetics.opentargets.org/study/GCST90025981	2021			0.396988	0.81	1	0.81	1	GWAS	0.0120837		ophthalmology	both	unsupported target	TRUE	TRUE	FALSE	FALSE	FALSE	FALSE	FALSE
ADRA1A-D006333	0.423	ADRA1A	D006333	Heart Failure	Phase III		Phase III	TRUE	TRUE	TRUE	FALSE	FALSE		D006973	Hypertension	OTG		Diastolic blood pressure	https://genetics.opentargets.org/study/GCST90025981	2021			0.396988	0.81	1	0.81	1	GWAS	0.0120837		cardiovascular	both	unsupported target	TRUE	TRUE	FALSE	FALSE	FALSE	FALSE	FALSE
ADRA1A-D006973	1	ADRA1A	D006973	Hypertension	Phase III		Phase III	TRUE	TRUE	TRUE	FALSE	FALSE		D006973	Hypertension	OTG		Diastolic blood pressure	https://genetics.opentargets.org/study/GCST90025981	2021			0.396988	0.81	1	0.81	1	GWAS	0.0120837		cardiovascular	both	genetically supported target	TRUE	TRUE	FALSE	FALSE	FALSE	FALSE	FALSE
ADRA1A-D007022	0.513	ADRA1A	D007022	Hypotension	Launched	Launched	Launched	TRUE	TRUE	TRUE	TRUE	FALSE	2014	D006973	Hypertension	OTG		Diastolic blood pressure	https://genetics.opentargets.org/study/GCST90025981	2021			0.396988	0.81	1	0.81	1	GWAS	0.0120837		cardiovascular	omim/tcga	unsupported target	TRUE	TRUE	FALSE	FALSE	FALSE	FALSE	FALSE
ADRA1A-D009203	0.531	ADRA1A	D009203	Myocardial Infarction	Phase III		Phase III	TRUE	TRUE	TRUE	FALSE	FALSE		D006973	Hypertension	OTG		Diastolic blood pressure	https://genetics.opentargets.org/study/GCST90025981	2021			0.396988	0.81	1	0.81	1	GWAS	0.0120837		cardiovascular, signs/symptoms	gwas	unsupported target	TRUE	TRUE	FALSE	FALSE	FALSE	FALSE	FALSE
ADRA1A-D010300	0.224	ADRA1A	D010300	Parkinson Disease		Preclinical	Preclinical					FALSE		D006973	Hypertension	OTG		Diastolic blood pressure	https://genetics.opentargets.org/study/GCST90025981	2021			0.396988	0.81	1	0.81	1	GWAS	0.0120837		neurology	both	unsupported target	TRUE	TRUE	FALSE	FALSE	FALSE	FALSE	FALSE
ADRA1A-D011470	0.095	ADRA1A	D011470	Prostatic Hyperplasia	Launched	Launched	Launched	TRUE	TRUE	TRUE	TRUE	FALSE		D006973	Hypertension	OTG		Diastolic blood pressure	https://genetics.opentargets.org/study/GCST90025981	2021			0.396988	0.81	1	0.81	1	GWAS	0.0120837		other	gwas	unsupported target	TRUE	TRUE	FALSE	FALSE	FALSE	FALSE	FALSE
ADRA1A-D011595	0.193	ADRA1A	D011595	Psychomotor Agitation		Phase II	Phase II	TRUE	TRUE			FALSE		D006973	Hypertension	OTG		Diastolic blood pressure	https://genetics.opentargets.org/study/GCST90025981	2021			0.396988	0.81	1	0.81	1	GWAS	0.0120837		neurology, signs/symptoms	omim/tcga	unsupported target	TRUE	TRUE	FALSE	FALSE	FALSE	FALSE	FALSE
ADRA1A-D011618	0.034	ADRA1A	D011618	Psychotic Disorders	Phase II		Phase II	TRUE	TRUE	FALSE		FALSE		D015415	Biomarkers	OTG		Blood metabolite levels [levulinate (4-oxovalerate]	https://genetics.opentargets.org/study/GCST002443_144	2014			0.740813	0.89	1	0.89	1	GWAS	0.013		psychiatry	both	unsupported target	TRUE	TRUE	FALSE	FALSE	FALSE	FALSE	FALSE
ADRA1A-D012559	0.036	ADRA1A	D012559	Schizophrenia	Launched	Launched	Launched	TRUE	TRUE	TRUE	TRUE	FALSE		D015415	Biomarkers	OTG		Blood metabolite levels [levulinate (4-oxovalerate]	https://genetics.opentargets.org/study/GCST002443_144	2014			0.740813	0.89	1	0.89	1	GWAS	0.013		psychiatry	both	unsupported target	TRUE	TRUE	FALSE	FALSE	FALSE	FALSE	FALSE
ADRA1A-D012735	0.222	ADRA1A	D012735	Sexual Dysfunction, Physiological	Phase I		Phase I	TRUE	FALSE			FALSE		D006973	Hypertension	OTG		Diastolic blood pressure	https://genetics.opentargets.org/study/GCST90025981	2021			0.396988	0.81	1	0.81	1	GWAS	0.0120837		other	gwas	unsupported target	TRUE	TRUE	FALSE	FALSE	FALSE	FALSE	FALSE
ADRA1A-D012893	0.219	ADRA1A	D012893	Sleep Wake Disorders	Phase II		Phase II	TRUE	TRUE	FALSE		FALSE		D006973	Hypertension	OTG		Diastolic blood pressure	https://genetics.opentargets.org/study/GCST90025981	2021			0.396988	0.81	1	0.81	1	GWAS	0.0120837		neurology, signs/symptoms, psychiatry	both	unsupported target	TRUE	TRUE	FALSE	FALSE	FALSE	FALSE	FALSE
ADRA1A-D013771	0.394	ADRA1A	D013771	Tetralogy of Fallot	Preclinical		Preclinical	FALSE				FALSE		D006973	Hypertension	OTG		Diastolic blood pressure	https://genetics.opentargets.org/study/GCST90025981	2021			0.396988	0.81	1	0.81	1	GWAS	0.0120837		cardiovascular, congenital	both	unsupported target	TRUE	TRUE	FALSE	FALSE	FALSE	FALSE	FALSE
ADRA1A-D014549	0.218	ADRA1A	D014549	Urinary Incontinence	Phase II		Phase II	TRUE	TRUE	FALSE		FALSE		D006973	Hypertension	OTG		Diastolic blood pressure	https://genetics.opentargets.org/study/GCST90025981	2021			0.396988	0.81	1	0.81	1	GWAS	0.0120837		signs/symptoms	gwas	unsupported target	TRUE	TRUE	FALSE	FALSE	FALSE	FALSE	FALSE
ADRA1A-D015470	0.216	ADRA1A	D015470	Leukemia, Myeloid, Acute	Phase I		Phase I	TRUE	FALSE			FALSE		D006973	Hypertension	OTG		Diastolic blood pressure	https://genetics.opentargets.org/study/GCST90025981	2021			0.396988	0.81	1	0.81	1	GWAS	0.0120837		oncology	both	unsupported target	TRUE	TRUE	FALSE	FALSE	FALSE	FALSE	FALSE
ADRA1A-D019970	0.199	ADRA1A	D019970	Cocaine-Related Disorders	Preclinical		Preclinical	FALSE				FALSE		D006973	Hypertension	OTG		Diastolic blood pressure	https://genetics.opentargets.org/study/GCST90025981	2021			0.396988	0.81	1	0.81	1	GWAS	0.0120837		psychiatry	gwas	unsupported target	TRUE	TRUE	FALSE	FALSE	FALSE	FALSE	FALSE
ADRA1A-D020018	0.035	ADRA1A	D020018	Sexual Dysfunctions, Psychological	Phase I		Phase I	TRUE	FALSE			FALSE		D015415	Biomarkers	OTG		Blood metabolite levels [levulinate (4-oxovalerate]	https://genetics.opentargets.org/study/GCST002443_144	2014			0.740813	0.89	1	0.89	1	GWAS	0.013		psychiatry	gwas	unsupported target	TRUE	TRUE	FALSE	FALSE	FALSE	FALSE	FALSE
ADRA1A-D053201	0.198	ADRA1A	D053201	Urinary Bladder, Overactive	Phase I		Phase I	TRUE	FALSE			FALSE		D006973	Hypertension	OTG		Diastolic blood pressure	https://genetics.opentargets.org/study/GCST90025981	2021			0.396988	0.81	1	0.81	1	GWAS	0.0120837		signs/symptoms	gwas	unsupported target	TRUE	TRUE	FALSE	FALSE	FALSE	FALSE	FALSE
ADRA1A-D056912	0.032	ADRA1A	D056912	Binge-Eating Disorder	Launched	Launched	Launched	TRUE	TRUE	TRUE	TRUE	FALSE	2007	D015415	Biomarkers	OTG		Blood metabolite levels [levulinate (4-oxovalerate]	https://genetics.opentargets.org/study/GCST002443_144	2014			0.740813	0.89	1	0.89	1	GWAS	0.013		psychiatry	gwas	unsupported target	TRUE	TRUE	FALSE	FALSE	FALSE	FALSE	FALSE
ADRA1A-D065631	0.211	ADRA1A	D065631	Rhinitis, Allergic	Preclinical		Preclinical	FALSE				FALSE		D006973	Hypertension	OTG		Diastolic blood pressure	https://genetics.opentargets.org/study/GCST90025981	2021			0.396988	0.81	1	0.81	1	GWAS	0.0120837		respiratory, immune	both	unsupported target	TRUE	TRUE	FALSE	FALSE	FALSE	FALSE	FALSE
ADRA1B-D000505	0.317	ADRA1B	D000505	Alopecia		Preclinical	Preclinical					FALSE		D056128	Obesity, Abdominal	Genebass	missenseLC skat continuous both_sexes irnt	Trunk fat-free mass	https://genebass.org/gene/ENSG00000170214/phenotype/continuous-23129-both_sexes-NA-irnt?burdenSet=pLoF&phewasOpts=1&resultLayout=full	2021								GWAS	0.0011132		dermatology, signs/symptoms	both	unsupported target	TRUE	TRUE	TRUE	FALSE	FALSE	FALSE	FALSE
ADRA1B-D007022	0.513	ADRA1B	D007022	Hypotension	Launched	Launched	Launched	TRUE	TRUE	TRUE	TRUE	FALSE	2019	D006973	Hypertension	Genebass	missenseLC skat continuous both_sexes custom	Systolic blood pressure	https://genebass.org/gene/ENSG00000170214/phenotype/continuous-systolic_blood_pressure_custom-both_sexes-NA-custom?burdenSet=pLoF&phewasOpts=1&resultLayout=full	2021								GWAS	0.0017006		cardiovascular	omim/tcga	unsupported target	TRUE	TRUE	TRUE	FALSE	FALSE	FALSE	FALSE
ADRA1B-D012735	0.249	ADRA1B	D012735	Sexual Dysfunction, Physiological	Phase I		Phase I	TRUE	FALSE			FALSE		D007970	Leukopenia	OTG		White blood cell count	https://genetics.opentargets.org/study/GCST007070	2018			0.255014	0.66	1	0.66	1	GWAS			other	gwas	unsupported target	TRUE	TRUE	TRUE	FALSE	FALSE	FALSE	FALSE
ADRA1B-D013771	0.394	ADRA1B	D013771	Tetralogy of Fallot	Preclinical		Preclinical	FALSE				FALSE		D006973	Hypertension	Genebass	missenseLC skat continuous both_sexes custom	Systolic blood pressure	https://genebass.org/gene/ENSG00000170214/phenotype/continuous-systolic_blood_pressure_custom-both_sexes-NA-custom?burdenSet=pLoF&phewasOpts=1&resultLayout=full	2021								GWAS	0.0017006		cardiovascular, congenital	both	unsupported target	TRUE	TRUE	TRUE	FALSE	FALSE	FALSE	FALSE
ADRA1B-D014549	0.411	ADRA1B	D014549	Urinary Incontinence	Phase II		Phase II	TRUE	TRUE	FALSE		FALSE		D056128	Obesity, Abdominal	Genebass	missenseLC skat continuous both_sexes irnt	Trunk fat-free mass	https://genebass.org/gene/ENSG00000170214/phenotype/continuous-23129-both_sexes-NA-irnt?burdenSet=pLoF&phewasOpts=1&resultLayout=full	2021								GWAS	0.0011132		signs/symptoms	gwas	unsupported target	TRUE	TRUE	TRUE	FALSE	FALSE	FALSE	FALSE
ADRA1B-D020018	0.038	ADRA1B	D020018	Sexual Dysfunctions, Psychological	Phase I		Phase I	TRUE	FALSE			FALSE		D007970	Leukopenia	OTG		White blood cell count	https://genetics.opentargets.org/study/GCST007070	2018			0.255014	0.66	1	0.66	1	GWAS			psychiatry	gwas	unsupported target	TRUE	TRUE	TRUE	FALSE	FALSE	FALSE	FALSE
ADRA1B-D065631	0.404	ADRA1B	D065631	Rhinitis, Allergic	Preclinical		Preclinical	FALSE				FALSE		D008232	Lymphoproliferative Disorders	Genebass	missenseLC burden continuous both_sexes irnt	Monocyte count	https://genebass.org/gene/ENSG00000170214/phenotype/continuous-30130-both_sexes-NA-irnt?burdenSet=pLoF&phewasOpts=1&resultLayout=full	2021								GWAS	0.0023604		respiratory, immune	both	unsupported target	TRUE	TRUE	TRUE	FALSE	FALSE	FALSE	FALSE
ADRA1D-D000505	0.209	ADRA1D	D000505	Alopecia		Preclinical	Preclinical					FALSE		D006973	Hypertension	OTG		Pulse pressure	https://genetics.opentargets.org/study/GCST90018970	2021			0.428061	0.85	1	0.85	1	GWAS	0.0104		dermatology, signs/symptoms	both	unsupported target	TRUE	TRUE	TRUE	FALSE	FALSE	FALSE	FALSE
ADRA1D-D001714	0.033	ADRA1D	D001714	Bipolar Disorder	Phase I		Phase I	TRUE	FALSE			FALSE		D018655	Lymphocyte Count	OTG		Lymphocyte count	https://genetics.opentargets.org/study/NEALE2_30120_raw	2018			0.00610231	0.82	1	0.82	1	GWAS	0.104062		psychiatry	gwas	unsupported target	TRUE	TRUE	TRUE	FALSE	FALSE	FALSE	FALSE
ADRA1D-D007022	0.513	ADRA1D	D007022	Hypotension	Launched	Launched	Launched	TRUE	TRUE	TRUE	TRUE	FALSE	2019	D006973	Hypertension	OTG		Pulse pressure	https://genetics.opentargets.org/study/GCST90018970	2021			0.428061	0.85	1	0.85	1	GWAS	0.0104		cardiovascular	omim/tcga	unsupported target	TRUE	TRUE	TRUE	FALSE	FALSE	FALSE	FALSE
ADRA1D-D011470	0.244	ADRA1D	D011470	Prostatic Hyperplasia	Phase II		Phase II	TRUE	TRUE	FALSE		FALSE		D007690	Polycystic Kidney Diseases	OTG		Polycystic kidney | non-cancer illness code, self-reported	https://genetics.opentargets.org/study/NEALE2_20002_1427	2018			0.0201064	0.5	1	0.5	1	GWAS		6.41101	other	gwas	unsupported target	TRUE	TRUE	TRUE	FALSE	FALSE	FALSE	FALSE
ADRA1D-D012559	0.034	ADRA1D	D012559	Schizophrenia	Launched	Launched	Launched	TRUE	TRUE	TRUE	TRUE	FALSE		D006973	Hypertension	OTG		Pulse pressure	https://genetics.opentargets.org/study/GCST90018970	2021			0.428061	0.85	1	0.85	1	GWAS	0.0104		psychiatry	both	unsupported target	TRUE	TRUE	TRUE	FALSE	FALSE	FALSE	FALSE
ADRA1D-D012735	0.513	ADRA1D	D012735	Sexual Dysfunction, Physiological	Phase I		Phase I	TRUE	FALSE			FALSE		D007690	Polycystic Kidney Diseases	OTG		Polycystic kidney | non-cancer illness code, self-reported	https://genetics.opentargets.org/study/NEALE2_20002_1427	2018			0.0201064	0.5	1	0.5	1	GWAS		6.41101	other	gwas	unsupported target	TRUE	TRUE	TRUE	FALSE	FALSE	FALSE	FALSE
ADRA1D-D013771	0.394	ADRA1D	D013771	Tetralogy of Fallot	Preclinical		Preclinical	FALSE				FALSE		D006973	Hypertension	OTG		Pulse pressure	https://genetics.opentargets.org/study/GCST90018970	2021			0.428061	0.85	1	0.85	1	GWAS	0.0104		cardiovascular, congenital	both	unsupported target	TRUE	TRUE	TRUE	FALSE	FALSE	FALSE	FALSE
ADRA1D-D014549	0.598	ADRA1D	D014549	Urinary Incontinence	Phase II		Phase II	TRUE	TRUE	FALSE		FALSE		D007690	Polycystic Kidney Diseases	OTG		Polycystic kidney | non-cancer illness code, self-reported	https://genetics.opentargets.org/study/NEALE2_20002_1427	2018			0.0201064	0.5	1	0.5	1	GWAS		6.41101	signs/symptoms	gwas	unsupported target	TRUE	TRUE	TRUE	FALSE	FALSE	FALSE	FALSE
ADRA1D-D020018	0.034	ADRA1D	D020018	Sexual Dysfunctions, Psychological	Phase I		Phase I	TRUE	FALSE			FALSE		D006973	Hypertension	OTG		Pulse pressure	https://genetics.opentargets.org/study/GCST90018970	2021			0.428061	0.85	1	0.85	1	GWAS	0.0104		psychiatry	gwas	unsupported target	TRUE	TRUE	TRUE	FALSE	FALSE	FALSE	FALSE
ADRA1D-D053201	0.556	ADRA1D	D053201	Urinary Bladder, Overactive	Phase I		Phase I	TRUE	FALSE			FALSE		D007690	Polycystic Kidney Diseases	OTG		Polycystic kidney | non-cancer illness code, self-reported	https://genetics.opentargets.org/study/NEALE2_20002_1427	2018			0.0201064	0.5	1	0.5	1	GWAS		6.41101	signs/symptoms	gwas	unsupported target	TRUE	TRUE	TRUE	FALSE	FALSE	FALSE	FALSE
ADRA1D-D065631	0.211	ADRA1D	D065631	Rhinitis, Allergic	Preclinical		Preclinical	FALSE				FALSE		D006973	Hypertension	OTG		Pulse pressure	https://genetics.opentargets.org/study/GCST90018970	2021			0.428061	0.85	1	0.85	1	GWAS	0.0104		respiratory, immune	both	unsupported target	TRUE	TRUE	TRUE	FALSE	FALSE	FALSE	FALSE
ADRA2A-D000086382	0	ADRA2A	D000086382	COVID-19		Phase III	Phase III	TRUE	TRUE	TRUE		FALSE		C000648548	Coprococcus comes	OTG		C_Clostridia abundance	https://genetics.opentargets.org/study/GCST90011305	2021			0.345468	0.82	1	0.82	1	GWAS	0.0877633		infection, respiratory	gwas	unsupported target	TRUE	TRUE	TRUE	FALSE	FALSE	FALSE	FALSE
ADRA2A-D000437	0.226	ADRA2A	D000437	Alcoholism	Preclinical		Preclinical	FALSE				FALSE		D003920	Diabetes Mellitus	OTG		Hemoglobin A1c levels	https://genetics.opentargets.org/study/GCST90018958	2021			0.145272	0.6	1	0.6	1	GWAS			psychiatry	gwas	unsupported target	TRUE	TRUE	TRUE	FALSE	FALSE	FALSE	FALSE
ADRA2A-D001008	0.035	ADRA2A	D001008	Anxiety Disorders	Phase I		Phase I	TRUE	FALSE			FALSE		D003920	Diabetes Mellitus	OTG		Hemoglobin A1c levels	https://genetics.opentargets.org/study/GCST90018958	2021			0.145272	0.6	1	0.6	1	GWAS			psychiatry	gwas	unsupported target	TRUE	TRUE	TRUE	FALSE	FALSE	FALSE	FALSE
ADRA2A-D001049	0.23	ADRA2A	D001049	Apnea	Phase II		Phase II	TRUE	TRUE	FALSE		FALSE		D003920	Diabetes Mellitus	OTG		Hemoglobin A1c levels	https://genetics.opentargets.org/study/GCST90018958	2021			0.145272	0.6	1	0.6	1	GWAS			respiratory, signs/symptoms	both	unsupported target	TRUE	TRUE	TRUE	FALSE	FALSE	FALSE	FALSE
ADRA2A-D001289	0.034	ADRA2A	D001289	Attention Deficit Disorder with Hyperactivity	Launched	Launched	Launched	TRUE	TRUE	TRUE	TRUE	FALSE		D003920	Diabetes Mellitus	OTG		Hemoglobin A1c levels	https://genetics.opentargets.org/study/GCST90018958	2021			0.145272	0.6	1	0.6	1	GWAS			psychiatry	both	unsupported target	TRUE	TRUE	TRUE	FALSE	FALSE	FALSE	FALSE
ADRA2A-D001321	0.033	ADRA2A	D001321	Autistic Disorder	Phase I		Phase I	TRUE	FALSE			FALSE		D003920	Diabetes Mellitus	OTG		Hemoglobin A1c levels	https://genetics.opentargets.org/study/GCST90018958	2021			0.145272	0.6	1	0.6	1	GWAS			psychiatry	both	unsupported target	TRUE	TRUE	TRUE	FALSE	FALSE	FALSE	FALSE
ADRA2A-D001714	0.034	ADRA2A	D001714	Bipolar Disorder	Launched	Launched	Launched	TRUE	TRUE	TRUE	TRUE	FALSE		D003920	Diabetes Mellitus	OTG		Hemoglobin A1c levels	https://genetics.opentargets.org/study/GCST90018958	2021			0.145272	0.6	1	0.6	1	GWAS			psychiatry	gwas	unsupported target	TRUE	TRUE	TRUE	FALSE	FALSE	FALSE	FALSE
ADRA2A-D001763	0.209	ADRA2A	D001763	Blepharoptosis	Launched	Launched	Launched	TRUE	TRUE	TRUE	TRUE	FALSE	2020	D003920	Diabetes Mellitus	OTG		Hemoglobin A1c levels	https://genetics.opentargets.org/study/GCST90018958	2021			0.145272	0.6	1	0.6	1	GWAS			ophthalmology	both	unsupported target	TRUE	TRUE	TRUE	FALSE	FALSE	FALSE	FALSE
ADRA2A-D003233	0.202	ADRA2A	D003233	Conjunctivitis, Allergic	Phase II		Phase II	TRUE	TRUE	FALSE		FALSE		D003920	Diabetes Mellitus	OTG		Hemoglobin A1c levels	https://genetics.opentargets.org/study/GCST90018958	2021			0.145272	0.6	1	0.6	1	GWAS			ophthalmology, immune	both	unsupported target	TRUE	TRUE	TRUE	FALSE	FALSE	FALSE	FALSE
ADRA2A-D003863	0.037	ADRA2A	D003863	Depression	Preclinical		Preclinical	FALSE				FALSE		D003920	Diabetes Mellitus	OTG		Hemoglobin A1c levels	https://genetics.opentargets.org/study/GCST90018958	2021			0.145272	0.6	1	0.6	1	GWAS			psychiatry	gwas	unsupported target	TRUE	TRUE	TRUE	FALSE	FALSE	FALSE	FALSE
ADRA2A-D003865	0.033	ADRA2A	D003865	Depressive Disorder, Major		Preclinical	Preclinical					FALSE		D003920	Diabetes Mellitus	OTG		Hemoglobin A1c levels	https://genetics.opentargets.org/study/GCST90018958	2021			0.145272	0.6	1	0.6	1	GWAS			psychiatry	gwas	unsupported target	TRUE	TRUE	TRUE	FALSE	FALSE	FALSE	FALSE
ADRA2A-D003929	0.646	ADRA2A	D003929	Diabetic Neuropathies	Phase II		Phase II	TRUE	TRUE	FALSE		FALSE		D003920	Diabetes Mellitus	OTG		Hemoglobin A1c levels	https://genetics.opentargets.org/study/GCST90018958	2021			0.145272	0.6	1	0.6	1	GWAS			neurology, endocrine	both	unsupported target	TRUE	TRUE	TRUE	FALSE	FALSE	FALSE	FALSE
ADRA2A-D004409	0.212	ADRA2A	D004409	Dyskinesia, Drug-Induced	Phase II		Phase II	TRUE	TRUE	FALSE		FALSE		D003920	Diabetes Mellitus	OTG		Hemoglobin A1c levels	https://genetics.opentargets.org/study/GCST90018958	2021			0.145272	0.6	1	0.6	1	GWAS			neurology, signs/symptoms	both	unsupported target	TRUE	TRUE	TRUE	FALSE	FALSE	FALSE	FALSE
ADRA2A-D005128	0.281	ADRA2A	D005128	Eye Diseases	Preclinical		Preclinical	FALSE				FALSE		D003920	Diabetes Mellitus	OTG		Hemoglobin A1c levels	https://genetics.opentargets.org/study/GCST90018958	2021			0.145272	0.6	1	0.6	1	GWAS			ophthalmology	gwas	unsupported target	TRUE	TRUE	TRUE	FALSE	FALSE	FALSE	FALSE
ADRA2A-D005901	0.229	ADRA2A	D005901	Glaucoma	Launched	Launched	Launched	TRUE	TRUE	TRUE	TRUE	FALSE	2020	D003920	Diabetes Mellitus	OTG		Hemoglobin A1c levels	https://genetics.opentargets.org/study/GCST90018958	2021			0.145272	0.6	1	0.6	1	GWAS			ophthalmology	both	unsupported target	TRUE	TRUE	TRUE	FALSE	FALSE	FALSE	FALSE
ADRA2A-D006086	0.218	ADRA2A	D006086	Graft vs Host Disease	Phase III		Phase III	TRUE	TRUE	TRUE	FALSE	TRUE		D003920	Diabetes Mellitus	OTG		Hemoglobin A1c levels	https://genetics.opentargets.org/study/GCST90018958	2021			0.145272	0.6	1	0.6	1	GWAS			immune	gwas	unsupported target	TRUE	TRUE	TRUE	FALSE	FALSE	FALSE	FALSE
ADRA2A-D006973	0.527	ADRA2A	D006973	Hypertension	Launched	Launched	Launched	TRUE	TRUE	TRUE	TRUE	FALSE		D013927	Thrombosis	OTG		Platelet aggregation [epinephrine]	https://genetics.opentargets.org/study/GCST000693_5	2010			0.339566	0.86	1	0.86	1	GWAS			cardiovascular	both	unsupported target	TRUE	TRUE	TRUE	FALSE	FALSE	FALSE	FALSE
ADRA2A-D007022	0.496	ADRA2A	D007022	Hypotension	Phase III		Phase III	TRUE	TRUE	TRUE	FALSE	FALSE		D013927	Thrombosis	OTG		Platelet aggregation [epinephrine]	https://genetics.opentargets.org/study/GCST000693_5	2010			0.339566	0.86	1	0.86	1	GWAS			cardiovascular	omim/tcga	unsupported target	TRUE	TRUE	TRUE	FALSE	FALSE	FALSE	FALSE
ADRA2A-D008593	0.035	ADRA2A	D008593	Menopause	Phase II		Phase II	TRUE	TRUE	FALSE		FALSE		D003920	Diabetes Mellitus	OTG		Hemoglobin A1c levels	https://genetics.opentargets.org/study/GCST90018958	2021			0.145272	0.6	1	0.6	1	GWAS			other	gwas	unsupported target	TRUE	TRUE	TRUE	FALSE	FALSE	FALSE	FALSE
ADRA2A-D009293	0.214	ADRA2A	D009293	Opioid-Related Disorders		Phase II	Phase II	TRUE	TRUE			FALSE		D003920	Diabetes Mellitus	OTG		Hemoglobin A1c levels	https://genetics.opentargets.org/study/GCST90018958	2021			0.145272	0.6	1	0.6	1	GWAS			psychiatry	gwas	unsupported target	TRUE	TRUE	TRUE	FALSE	FALSE	FALSE	FALSE
ADRA2A-D009437	0.22	ADRA2A	D009437	Neuralgia	Phase III		Phase III	TRUE	TRUE	TRUE	FALSE	FALSE		D003920	Diabetes Mellitus	OTG		Hemoglobin A1c levels	https://genetics.opentargets.org/study/GCST90018958	2021			0.145272	0.6	1	0.6	1	GWAS			neurology, signs/symptoms	both	unsupported target	TRUE	TRUE	TRUE	FALSE	FALSE	FALSE	FALSE
ADRA2A-D009771	0.033	ADRA2A	D009771	Obsessive-Compulsive Disorder	Preclinical		Preclinical	FALSE				FALSE		D003920	Diabetes Mellitus	OTG		Hemoglobin A1c levels	https://genetics.opentargets.org/study/GCST90018958	2021			0.145272	0.6	1	0.6	1	GWAS			psychiatry	gwas	unsupported target	TRUE	TRUE	TRUE	FALSE	FALSE	FALSE	FALSE
ADRA2A-D010300	0.502	ADRA2A	D010300	Parkinson Disease	Phase II		Phase II	TRUE	TRUE	FALSE		FALSE		D003920	Diabetes Mellitus	OTG		Hemoglobin A1c levels	https://genetics.opentargets.org/study/GCST90018958	2021			0.145272	0.6	1	0.6	1	GWAS			neurology	both	unsupported target	TRUE	TRUE	TRUE	FALSE	FALSE	FALSE	FALSE
ADRA2A-D011305	0.201	ADRA2A	D011305	Presbyopia		Phase II	Phase II	TRUE	TRUE			FALSE		D003920	Diabetes Mellitus	OTG		Hemoglobin A1c levels	https://genetics.opentargets.org/study/GCST90018958	2021			0.145272	0.6	1	0.6	1	GWAS			ophthalmology	both	unsupported target	TRUE	TRUE	TRUE	FALSE	FALSE	FALSE	FALSE
ADRA2A-D011595	0.199	ADRA2A	D011595	Psychomotor Agitation		Phase III	Phase III	TRUE	TRUE	TRUE		FALSE		D003920	Diabetes Mellitus	OTG		Hemoglobin A1c levels	https://genetics.opentargets.org/study/GCST90018958	2021			0.145272	0.6	1	0.6	1	GWAS			neurology, signs/symptoms	omim/tcga	unsupported target	TRUE	TRUE	TRUE	FALSE	FALSE	FALSE	FALSE
ADRA2A-D012163	0.219	ADRA2A	D012163	Retinal Detachment	Preclinical		Preclinical	FALSE				FALSE		D003920	Diabetes Mellitus	OTG		Hemoglobin A1c levels	https://genetics.opentargets.org/study/GCST90018958	2021			0.145272	0.6	1	0.6	1	GWAS			ophthalmology	gwas	unsupported target	TRUE	TRUE	TRUE	FALSE	FALSE	FALSE	FALSE
ADRA2A-D012174	0.239	ADRA2A	D012174	Retinitis Pigmentosa	Preclinical		Preclinical	FALSE				FALSE		D003920	Diabetes Mellitus	OTG		Hemoglobin A1c levels	https://genetics.opentargets.org/study/GCST90018958	2021			0.145272	0.6	1	0.6	1	GWAS			ophthalmology, congenital	both	unsupported target	TRUE	TRUE	TRUE	FALSE	FALSE	FALSE	FALSE
ADRA2A-D012220	0.226	ADRA2A	D012220	Rhinitis	Preclinical		Preclinical	FALSE				FALSE		D003920	Diabetes Mellitus	OTG		Hemoglobin A1c levels	https://genetics.opentargets.org/study/GCST90018958	2021			0.145272	0.6	1	0.6	1	GWAS			infection, respiratory	gwas	unsupported target	TRUE	TRUE	TRUE	FALSE	FALSE	FALSE	FALSE
ADRA2A-D012393	0.208	ADRA2A	D012393	Rosacea	Launched	Launched	Launched	TRUE	TRUE	TRUE	TRUE	FALSE		D003920	Diabetes Mellitus	OTG		Hemoglobin A1c levels	https://genetics.opentargets.org/study/GCST90018958	2021			0.145272	0.6	1	0.6	1	GWAS			dermatology	gwas	unsupported target	TRUE	TRUE	TRUE	FALSE	FALSE	FALSE	FALSE
ADRA2A-D012559	0.036	ADRA2A	D012559	Schizophrenia	Launched	Launched	Launched	TRUE	TRUE	TRUE	TRUE	FALSE		D003920	Diabetes Mellitus	OTG		Hemoglobin A1c levels	https://genetics.opentargets.org/study/GCST90018958	2021			0.145272	0.6	1	0.6	1	GWAS			psychiatry	both	unsupported target	TRUE	TRUE	TRUE	FALSE	FALSE	FALSE	FALSE
ADRA2A-D013313	0.033	ADRA2A	D013313	Stress Disorders, Post-Traumatic	Preclinical		Preclinical	FALSE				FALSE		D003920	Diabetes Mellitus	OTG		Hemoglobin A1c levels	https://genetics.opentargets.org/study/GCST90018958	2021			0.145272	0.6	1	0.6	1	GWAS			psychiatry	gwas	unsupported target	TRUE	TRUE	TRUE	FALSE	FALSE	FALSE	FALSE
ADRA2A-D015352	0.219	ADRA2A	D015352	Dry Eye Syndromes	Phase III		Phase III	TRUE	TRUE	TRUE	FALSE	TRUE		D003920	Diabetes Mellitus	OTG		Hemoglobin A1c levels	https://genetics.opentargets.org/study/GCST90018958	2021			0.145272	0.6	1	0.6	1	GWAS			ophthalmology	both	unsupported target	TRUE	TRUE	TRUE	FALSE	FALSE	FALSE	FALSE
ADRA2A-D020820	0.275	ADRA2A	D020820	Dyskinesias	Phase II		Phase II	TRUE	TRUE	FALSE		FALSE		D003920	Diabetes Mellitus	OTG		Hemoglobin A1c levels	https://genetics.opentargets.org/study/GCST90018958	2021			0.145272	0.6	1	0.6	1	GWAS			neurology, signs/symptoms	omim/tcga	unsupported target	TRUE	TRUE	TRUE	FALSE	FALSE	FALSE	FALSE
ADRA2B-D000086382	0	ADRA2B	D000086382	COVID-19		Phase I	Phase I	TRUE				FALSE																			infection, respiratory	gwas	unsupported target	TRUE	TRUE	TRUE	FALSE	FALSE	FALSE	FALSE
ADRA2B-D000787	0	ADRA2B	D000787	Angina Pectoris	Preclinical		Preclinical	FALSE				FALSE																			cardiovascular, signs/symptoms	gwas	unsupported target	TRUE	TRUE	TRUE	FALSE	FALSE	FALSE	FALSE
ADRA2B-D001289	0	ADRA2B	D001289	Attention Deficit Disorder with Hyperactivity	Launched	Launched	Launched	TRUE	TRUE	TRUE	TRUE	FALSE																			psychiatry	both	unsupported target	TRUE	TRUE	TRUE	FALSE	FALSE	FALSE	FALSE
ADRA2B-D002318	0	ADRA2B	D002318	Cardiovascular Diseases	Preclinical		Preclinical	FALSE				FALSE																			cardiovascular	gwas	unsupported target	TRUE	TRUE	TRUE	FALSE	FALSE	FALSE	FALSE
ADRA2B-D003715	0	ADRA2B	D003715	Dengue	Preclinical		Preclinical	FALSE				FALSE																			infection	gwas	unsupported target	TRUE	TRUE	TRUE	FALSE	FALSE	FALSE	FALSE
ADRA2B-D003929	0	ADRA2B	D003929	Diabetic Neuropathies	Phase II		Phase II	TRUE	TRUE	FALSE		FALSE																			neurology, endocrine	both	unsupported target	TRUE	TRUE	TRUE	FALSE	FALSE	FALSE	FALSE
ADRA2B-D004409	0	ADRA2B	D004409	Dyskinesia, Drug-Induced	Phase II		Phase II	TRUE	TRUE	FALSE		FALSE																			neurology, signs/symptoms	both	unsupported target	TRUE	TRUE	TRUE	FALSE	FALSE	FALSE	FALSE
ADRA2B-D005356	0	ADRA2B	D005356	Fibromyalgia	Phase II		Phase II	TRUE	TRUE	FALSE		FALSE																			musculoskeletal, neurology	gwas	unsupported target	TRUE	TRUE	TRUE	FALSE	FALSE	FALSE	FALSE
ADRA2B-D006333	0	ADRA2B	D006333	Heart Failure		Phase I	Phase I	TRUE				FALSE																			cardiovascular	both	unsupported target	TRUE	TRUE	TRUE	FALSE	FALSE	FALSE	FALSE
ADRA2B-D006973	0	ADRA2B	D006973	Hypertension	Launched	Launched	Launched	TRUE	TRUE	TRUE	TRUE	FALSE																			cardiovascular	both	unsupported target	TRUE	TRUE	TRUE	FALSE	FALSE	FALSE	FALSE
ADRA2B-D007022	0	ADRA2B	D007022	Hypotension	Phase II		Phase II	TRUE	TRUE	FALSE		FALSE																			cardiovascular	omim/tcga	unsupported target	TRUE	TRUE	TRUE	FALSE	FALSE	FALSE	FALSE
ADRA2B-D008593	0	ADRA2B	D008593	Menopause	Phase II		Phase II	TRUE	TRUE	FALSE		FALSE																			other	gwas	unsupported target	TRUE	TRUE	TRUE	FALSE	FALSE	FALSE	FALSE
ADRA2B-D009437	0	ADRA2B	D009437	Neuralgia	Phase III		Phase III	TRUE	TRUE	TRUE	FALSE	FALSE																			neurology, signs/symptoms	both	unsupported target	TRUE	TRUE	TRUE	FALSE	FALSE	FALSE	FALSE
ADRA2B-D010300	0	ADRA2B	D010300	Parkinson Disease	Phase II		Phase II	TRUE	TRUE	FALSE		FALSE																			neurology	both	unsupported target	TRUE	TRUE	TRUE	FALSE	FALSE	FALSE	FALSE
ADRA2B-D012220	0	ADRA2B	D012220	Rhinitis	Preclinical		Preclinical	FALSE				FALSE																			infection, respiratory	gwas	unsupported target	TRUE	TRUE	TRUE	FALSE	FALSE	FALSE	FALSE
ADRA2B-D018805	0	ADRA2B	D018805	Sepsis	Preclinical		Preclinical	FALSE				FALSE																			infection, signs/symptoms	gwas	unsupported target	TRUE	TRUE	TRUE	FALSE	FALSE	FALSE	FALSE
ADRA2B-D020820	0	ADRA2B	D020820	Dyskinesias	Phase II		Phase II	TRUE	TRUE	FALSE		FALSE																			neurology, signs/symptoms	omim/tcga	unsupported target	TRUE	TRUE	TRUE	FALSE	FALSE	FALSE	FALSE
ADRA2B-D043183	0	ADRA2B	D043183	Irritable Bowel Syndrome	Phase II		Phase II	TRUE	TRUE	FALSE		FALSE																			digestive	gwas	unsupported target	TRUE	TRUE	TRUE	FALSE	FALSE	FALSE	FALSE
ADRA2C-D000544	0.225	ADRA2C	D000544	Alzheimer Disease	Phase II		Phase II	TRUE	TRUE	FALSE		FALSE		D006973	Hypertension	OTG		Systolic blood pressure	https://genetics.opentargets.org/study/GCST007087	2018			0.438827	0.88	1	0.88	1	GWAS			neurology, psychiatry	both	unsupported target	TRUE	TRUE	TRUE	FALSE	FALSE	FALSE	FALSE
ADRA2C-D001289	0.032	ADRA2C	D001289	Attention Deficit Disorder with Hyperactivity	Launched	Launched	Launched	TRUE	TRUE	TRUE	TRUE	FALSE		D006973	Hypertension	OTG		Systolic blood pressure	https://genetics.opentargets.org/study/GCST007087	2018			0.438827	0.88	1	0.88	1	GWAS			psychiatry	both	unsupported target	TRUE	TRUE	TRUE	FALSE	FALSE	FALSE	FALSE
ADRA2C-D003863	0.035	ADRA2C	D003863	Depression	Phase I		Phase I	TRUE	FALSE			FALSE		D006973	Hypertension	OTG		Systolic blood pressure	https://genetics.opentargets.org/study/GCST007087	2018			0.438827	0.88	1	0.88	1	GWAS			psychiatry	gwas	unsupported target	TRUE	TRUE	TRUE	FALSE	FALSE	FALSE	FALSE
ADRA2C-D003929	0.209	ADRA2C	D003929	Diabetic Neuropathies	Phase II		Phase II	TRUE	TRUE	FALSE		FALSE		D007674	Kidney Diseases	OTG		Creatinine (enzymatic) in urine	https://genetics.opentargets.org/study/NEALE2_30510_raw	2018			0.347416	0.86	1	0.86	1	GWAS	80.5096		neurology, endocrine	both	unsupported target	TRUE	TRUE	TRUE	FALSE	FALSE	FALSE	FALSE
ADRA2C-D004409	0.204	ADRA2C	D004409	Dyskinesia, Drug-Induced	Phase II		Phase II	TRUE	TRUE	FALSE		FALSE		D006973	Hypertension	OTG		Systolic blood pressure	https://genetics.opentargets.org/study/GCST007087	2018			0.438827	0.88	1	0.88	1	GWAS			neurology, signs/symptoms	both	unsupported target	TRUE	TRUE	TRUE	FALSE	FALSE	FALSE	FALSE
ADRA2C-D006973	1	ADRA2C	D006973	Hypertension	Launched	Launched	Launched	TRUE	TRUE	TRUE	TRUE	FALSE		D006973	Hypertension	OTG		Systolic blood pressure	https://genetics.opentargets.org/study/GCST007087	2018			0.438827	0.88	1	0.88	1	GWAS			cardiovascular	both	genetically supported target	TRUE	TRUE	TRUE	FALSE	FALSE	FALSE	FALSE
ADRA2C-D007022	0.513	ADRA2C	D007022	Hypotension	Phase II		Phase II	TRUE	TRUE	FALSE		FALSE		D006973	Hypertension	OTG		Systolic blood pressure	https://genetics.opentargets.org/study/GCST007087	2018			0.438827	0.88	1	0.88	1	GWAS			cardiovascular	omim/tcga	unsupported target	TRUE	TRUE	TRUE	FALSE	FALSE	FALSE	FALSE
ADRA2C-D009437	0.212	ADRA2C	D009437	Neuralgia	Phase III		Phase III	TRUE	TRUE	TRUE	FALSE	FALSE		D007674	Kidney Diseases	OTG		Creatinine (enzymatic) in urine	https://genetics.opentargets.org/study/NEALE2_30510_raw	2018			0.347416	0.86	1	0.86	1	GWAS	80.5096		neurology, signs/symptoms	both	unsupported target	TRUE	TRUE	TRUE	FALSE	FALSE	FALSE	FALSE
ADRA2C-D010300	0.224	ADRA2C	D010300	Parkinson Disease	Phase II		Phase II	TRUE	TRUE	FALSE		FALSE		D006973	Hypertension	OTG		Systolic blood pressure	https://genetics.opentargets.org/study/GCST007087	2018			0.438827	0.88	1	0.88	1	GWAS			neurology	both	unsupported target	TRUE	TRUE	TRUE	FALSE	FALSE	FALSE	FALSE
ADRA2C-D011928	0.499	ADRA2C	D011928	Raynaud Disease	Phase II		Phase II	TRUE	TRUE	FALSE		FALSE		D006973	Hypertension	OTG		Systolic blood pressure	https://genetics.opentargets.org/study/GCST007087	2018			0.438827	0.88	1	0.88	1	GWAS			cardiovascular	both	unsupported target	TRUE	TRUE	TRUE	FALSE	FALSE	FALSE	FALSE
ADRA2C-D012220	0.217	ADRA2C	D012220	Rhinitis	Preclinical		Preclinical	FALSE				FALSE		D006973	Hypertension	OTG		Systolic blood pressure	https://genetics.opentargets.org/study/GCST007087	2018			0.438827	0.88	1	0.88	1	GWAS			infection, respiratory	gwas	unsupported target	TRUE	TRUE	TRUE	FALSE	FALSE	FALSE	FALSE
ADRA2C-D012559	0.034	ADRA2C	D012559	Schizophrenia	Phase I		Phase I	TRUE	FALSE			FALSE		D006973	Hypertension	OTG		Systolic blood pressure	https://genetics.opentargets.org/study/GCST007087	2018			0.438827	0.88	1	0.88	1	GWAS			psychiatry	both	unsupported target	TRUE	TRUE	TRUE	FALSE	FALSE	FALSE	FALSE
ADRA2C-D016491	0.518	ADRA2C	D016491	Peripheral Vascular Diseases	Phase II		Phase II	TRUE	TRUE	FALSE		FALSE		D006973	Hypertension	OTG		Systolic blood pressure	https://genetics.opentargets.org/study/GCST007087	2018			0.438827	0.88	1	0.88	1	GWAS			cardiovascular	both	unsupported target	TRUE	TRUE	TRUE	FALSE	FALSE	FALSE	FALSE
ADRA2C-D020820	0.258	ADRA2C	D020820	Dyskinesias	Phase II		Phase II	TRUE	TRUE	FALSE		FALSE		D007674	Kidney Diseases	OTG		Creatinine (enzymatic) in urine	https://genetics.opentargets.org/study/NEALE2_30510_raw	2018			0.347416	0.86	1	0.86	1	GWAS	80.5096		neurology, signs/symptoms	omim/tcga	unsupported target	TRUE	TRUE	TRUE	FALSE	FALSE	FALSE	FALSE
ADRB1-D000544	0.884	ADRB1	D000544	Alzheimer Disease		Phase II	Phase II	TRUE	TRUE			FALSE		D024801	Tauopathies	OTG		Neurofibrillary tangles (SNP x SNP interaction)	https://genetics.opentargets.org/study/GCST010343	2020			0.146577	0.57	1	0.57	1	GWAS			neurology, psychiatry	both	genetically supported target	TRUE	TRUE	TRUE	FALSE	FALSE	FALSE	FALSE
ADRB1-D000787	0.581	ADRB1	D000787	Angina Pectoris	Launched	Launched	Launched	TRUE	TRUE	TRUE	TRUE	FALSE		D007839	Functional Laterality	OTG		Medication use (diuretics)	https://genetics.opentargets.org/study/GCST007928	2019			0.733727	0.82	1	0.82	1	GWAS	0.0531659		cardiovascular, signs/symptoms	gwas	unsupported target	TRUE	TRUE	TRUE	FALSE	FALSE	FALSE	FALSE
ADRB1-D001008	0.319	ADRB1	D001008	Anxiety Disorders	Preclinical		Preclinical	FALSE				FALSE		D007839	Functional Laterality	OTG		Medication use (diuretics)	https://genetics.opentargets.org/study/GCST007928	2019			0.733727	0.82	1	0.82	1	GWAS	0.0531659		psychiatry	gwas	unsupported target	TRUE	TRUE	TRUE	FALSE	FALSE	FALSE	FALSE
ADRB1-D001249	0.264	ADRB1	D001249	Asthma	Phase II		Phase II	TRUE	TRUE	FALSE		FALSE		D002318	Cardiovascular Diseases	OTG		Cardiovascular disease	https://genetics.opentargets.org/study/GCST007072	2018			0.737173	0.83	1	0.83	1	GWAS			respiratory, immune	both	unsupported target	TRUE	TRUE	TRUE	FALSE	FALSE	FALSE	FALSE
ADRB1-D001281	0.79	ADRB1	D001281	Atrial Fibrillation	Launched	Launched	Launched	TRUE	TRUE	TRUE	TRUE	FALSE	2016	D001145	Arrhythmias, Cardiac	OTG		PR interval	https://genetics.opentargets.org/study/GCST010320	2020			0.100831	0.78	1	0.78	1	GWAS	0.6188		cardiovascular, signs/symptoms	both	unsupported target	TRUE	TRUE	TRUE	FALSE	FALSE	FALSE	FALSE
ADRB1-D003550	0.315	ADRB1	D003550	Cystic Fibrosis	Preclinical		Preclinical	FALSE				FALSE		D052456	Hypoalphalipoproteinemias	OTG		HDL cholesterol	https://genetics.opentargets.org/study/GCST006611	2018			0.113205	0.8	1	0.8	1	GWAS	0.0266		digestive, respiratory, congenital	both	unsupported target	TRUE	TRUE	TRUE	FALSE	FALSE	FALSE	FALSE
ADRB1-D003704	0.418	ADRB1	D003704	Dementia		Phase II	Phase II	TRUE	TRUE			FALSE		D024801	Tauopathies	OTG		Neurofibrillary tangles (SNP x SNP interaction)	https://genetics.opentargets.org/study/GCST010343	2020			0.146577	0.57	1	0.57	1	GWAS			neurology, psychiatry	both	unsupported target	TRUE	TRUE	TRUE	FALSE	FALSE	FALSE	FALSE
ADRB1-D004314	0.461	ADRB1	D004314	Down Syndrome	Preclinical		Preclinical	FALSE				FALSE		D001724	Birth Weight	OTG		Birth weight	https://genetics.opentargets.org/study/GCST001758	2012			0.737173	0.83	1	0.83	1	GWAS			neurology, congenital	omim/tcga	unsupported target	TRUE	TRUE	TRUE	FALSE	FALSE	FALSE	FALSE
ADRB1-D004535	0.478	ADRB1	D004535	Ehlers-Danlos Syndrome		Phase III	Phase III	TRUE	TRUE	TRUE		FALSE		D006973	Hypertension	OTG		Hypertensive diseases (excluding secondary)	https://genetics.opentargets.org/study/FINNGEN_R6_FG_HYPERTENSION	2022			0.70239	0.75	1	0.75	1	GWAS		1.07962	cardiovascular, hematology, congenital, dermatology	both	unsupported target	TRUE	TRUE	TRUE	FALSE	FALSE	FALSE	FALSE
ADRB1-D005901	0.252	ADRB1	D005901	Glaucoma	Launched	Launched	Launched	TRUE	TRUE	TRUE	TRUE	FALSE		D002318	Cardiovascular Diseases	OTG		Cardiovascular disease	https://genetics.opentargets.org/study/GCST007072	2018			0.737173	0.83	1	0.83	1	GWAS			ophthalmology	both	unsupported target	TRUE	TRUE	TRUE	FALSE	FALSE	FALSE	FALSE
ADRB1-D006333	0.49	ADRB1	D006333	Heart Failure	Launched	Launched	Launched	TRUE	TRUE	TRUE	TRUE	FALSE	2018	D002318	Cardiovascular Diseases	OTG		Cardiovascular disease	https://genetics.opentargets.org/study/GCST007072	2018			0.737173	0.83	1	0.83	1	GWAS			cardiovascular	both	unsupported target	TRUE	TRUE	TRUE	FALSE	FALSE	FALSE	FALSE
ADRB1-D006949	0.898	ADRB1	D006949	Hyperlipidemias	Phase I		Phase I	TRUE	FALSE			FALSE		D006937	Hypercholesterolemia	OTG		LDL cholesterol	https://genetics.opentargets.org/study/GCST90018961	2021			0.113205	0.8	1	0.8	1	GWAS	0.022		metabolic	both	genetically supported target	TRUE	TRUE	TRUE	FALSE	FALSE	FALSE	FALSE
ADRB1-D006973	1	ADRB1	D006973	Hypertension	Launched	Launched	Launched	TRUE	TRUE	TRUE	TRUE	FALSE		D006973	Hypertension	OTG		Hypertensive diseases (excluding secondary)	https://genetics.opentargets.org/study/FINNGEN_R6_FG_HYPERTENSION	2022			0.70239	0.75	1	0.75	1	GWAS		1.07962	cardiovascular	both	genetically supported target	TRUE	TRUE	TRUE	FALSE	FALSE	FALSE	FALSE
ADRB1-D007022	0.513	ADRB1	D007022	Hypotension	Phase III		Phase III	TRUE	TRUE	TRUE	FALSE	FALSE		D006973	Hypertension	OTG		Hypertensive diseases (excluding secondary)	https://genetics.opentargets.org/study/FINNGEN_R6_FG_HYPERTENSION	2022			0.70239	0.75	1	0.75	1	GWAS		1.07962	cardiovascular	omim/tcga	unsupported target	TRUE	TRUE	TRUE	FALSE	FALSE	FALSE	FALSE
ADRB1-D009203	0.531	ADRB1	D009203	Myocardial Infarction	Phase III		Phase III	TRUE	TRUE	TRUE	FALSE	FALSE		D006973	Hypertension	OTG		Hypertensive diseases (excluding secondary)	https://genetics.opentargets.org/study/FINNGEN_R6_FG_HYPERTENSION	2022			0.70239	0.75	1	0.75	1	GWAS		1.07962	cardiovascular, signs/symptoms	gwas	unsupported target	TRUE	TRUE	TRUE	FALSE	FALSE	FALSE	FALSE
ADRB1-D010300	0.52	ADRB1	D010300	Parkinson Disease		Phase II	Phase II	TRUE	TRUE			FALSE		D024801	Tauopathies	OTG		Neurofibrillary tangles (SNP x SNP interaction)	https://genetics.opentargets.org/study/GCST010343	2020			0.146577	0.57	1	0.57	1	GWAS			neurology	both	unsupported target	TRUE	TRUE	TRUE	FALSE	FALSE	FALSE	FALSE
ADRB1-D013617	0.734	ADRB1	D013617	Tachycardia, Supraventricular	Launched	Launched	Launched	TRUE	TRUE	TRUE	TRUE	FALSE	2016	D001145	Arrhythmias, Cardiac	OTG		PR interval	https://genetics.opentargets.org/study/GCST010320	2020			0.100831	0.78	1	0.78	1	GWAS	0.6188		cardiovascular, signs/symptoms	both	unsupported target	TRUE	TRUE	TRUE	FALSE	FALSE	FALSE	FALSE
ADRB1-D014029	0.296	ADRB1	D014029	Tobacco Use Disorder	Phase II		Phase II	TRUE	TRUE	FALSE		FALSE		D007839	Functional Laterality	OTG		Medication use (diuretics)	https://genetics.opentargets.org/study/GCST007928	2019			0.733727	0.82	1	0.82	1	GWAS	0.0531659		psychiatry	gwas	unsupported target	TRUE	TRUE	TRUE	FALSE	FALSE	FALSE	FALSE
ADRB1-D014693	0.758	ADRB1	D014693	Ventricular Fibrillation	Launched	Launched	Launched	TRUE	TRUE	TRUE	TRUE	FALSE	2015	D001145	Arrhythmias, Cardiac	OTG		PR interval	https://genetics.opentargets.org/study/GCST010320	2020			0.100831	0.78	1	0.78	1	GWAS	0.6188		cardiovascular, signs/symptoms	omim/tcga	unsupported target	TRUE	TRUE	TRUE	FALSE	FALSE	FALSE	FALSE
ADRB1-D017719	0.603	ADRB1	D017719	Diabetic Foot	Phase III		Phase III	TRUE	TRUE	TRUE	FALSE	FALSE		D003924	Diabetes Mellitus, Type 2	OTG		Type 2 diabetes	https://genetics.opentargets.org/study/GCST010557	2020			0.517676	0.78	1	0.78	1	GWAS			cardiovascular, dermatology, endocrine	gwas	unsupported target	TRUE	TRUE	TRUE	FALSE	FALSE	FALSE	FALSE
ADRB1-D020920	0.451	ADRB1	D020920	Dyssomnias		Phase II	Phase II	TRUE	TRUE			FALSE		D001724	Birth Weight	OTG		Birth weight	https://genetics.opentargets.org/study/GCST001758	2012			0.737173	0.83	1	0.83	1	GWAS			neurology, psychiatry	both	unsupported target	TRUE	TRUE	TRUE	FALSE	FALSE	FALSE	FALSE
ADRB1-D020961	0.467	ADRB1	D020961	Lewy Body Disease		Phase II	Phase II	TRUE	TRUE			FALSE		D024801	Tauopathies	OTG		Neurofibrillary tangles (SNP x SNP interaction)	https://genetics.opentargets.org/study/GCST010343	2020			0.146577	0.57	1	0.57	1	GWAS			neurology, psychiatry	both	unsupported target	TRUE	TRUE	TRUE	FALSE	FALSE	FALSE	FALSE
ADRB1-D029424	0.259	ADRB1	D029424	Pulmonary Disease, Chronic Obstructive	Preclinical		Preclinical	FALSE				FALSE		D002318	Cardiovascular Diseases	OTG		Cardiovascular disease	https://genetics.opentargets.org/study/GCST007072	2018			0.737173	0.83	1	0.83	1	GWAS			respiratory	both	unsupported target	TRUE	TRUE	TRUE	FALSE	FALSE	FALSE	FALSE
ADRB1-D029481	0.383	ADRB1	D029481	Bronchitis, Chronic	Preclinical		Preclinical	FALSE				FALSE		D001145	Arrhythmias, Cardiac	OTG		PR interval	https://genetics.opentargets.org/study/GCST010320	2020			0.100831	0.78	1	0.78	1	GWAS	0.6188		infection, respiratory	gwas	unsupported target	TRUE	TRUE	TRUE	FALSE	FALSE	FALSE	FALSE
ADRB1-D055948	0.407	ADRB1	D055948	Sarcopenia	Phase II		Phase II	TRUE	TRUE	FALSE		FALSE		D001724	Birth Weight	OTG		Birth weight	https://genetics.opentargets.org/study/GCST001758	2012			0.737173	0.83	1	0.83	1	GWAS			neurology, signs/symptoms	omim/tcga	unsupported target	TRUE	TRUE	TRUE	FALSE	FALSE	FALSE	FALSE
ADRB1-D058496	0.368	ADRB1	D058496	Smith-Magenis Syndrome	Preclinical		Preclinical	FALSE				TRUE		D024801	Tauopathies	OTG		Neurofibrillary tangles (SNP x SNP interaction)	https://genetics.opentargets.org/study/GCST010343	2020			0.146577	0.57	1	0.57	1	GWAS			neurology, congenital	both	unsupported target	TRUE	TRUE	TRUE	FALSE	FALSE	FALSE	FALSE
ADRB2-D000544	0.343	ADRB2	D000544	Alzheimer Disease		Phase II	Phase II	TRUE	TRUE			FALSE		D014796	Visual Perception	OTG		Ebbinghaus illusion (overestimation)	https://genetics.opentargets.org/study/GCST011568	2020			0.272002	0.88	1	0.88	1	GWAS			neurology, psychiatry	both	unsupported target	TRUE	TRUE	TRUE	FALSE	FALSE	FALSE	FALSE
ADRB2-D001008	0.335	ADRB2	D001008	Anxiety Disorders	Preclinical		Preclinical	FALSE				FALSE		D014796	Visual Perception	OTG		Ebbinghaus illusion (overestimation)	https://genetics.opentargets.org/study/GCST011568	2020			0.272002	0.88	1	0.88	1	GWAS			psychiatry	gwas	unsupported target	TRUE	TRUE	TRUE	FALSE	FALSE	FALSE	FALSE
ADRB2-D001249	1	ADRB2	D001249	Asthma	Launched	Launched	Launched	TRUE	TRUE	TRUE	TRUE	FALSE	2004	D001249	Asthma	OTG		Lung function (FEV1/FVC)	https://genetics.opentargets.org/study/GCST007431	2019			0.153562	0.88	1	0.88	1	GWAS	0.0247		respiratory, immune	both	genetically supported target	TRUE	TRUE	TRUE	FALSE	FALSE	FALSE	FALSE
ADRB2-D001281	0.416	ADRB2	D001281	Atrial Fibrillation	Launched	Launched	Launched	TRUE	TRUE	TRUE	TRUE	FALSE	2021	D006973	Hypertension	OTG		Diastolic blood pressure	https://genetics.opentargets.org/study/GCST90000059	2020			0.0114064	0.91	1	0.91	1	GWAS	0.0377571		cardiovascular, signs/symptoms	both	unsupported target	TRUE	TRUE	TRUE	FALSE	FALSE	FALSE	FALSE
ADRB2-D001932	0.249	ADRB2	D001932	Brain Neoplasms		Preclinical	Preclinical					FALSE		D006402	Hematologic Diseases	OTG		Eosinophil percentage of white cells	https://genetics.opentargets.org/study/GCST004600	2016			0.569222	0.87	1	0.87	1	GWAS	0.0482034		oncology	both	unsupported target	TRUE	TRUE	TRUE	FALSE	FALSE	FALSE	FALSE
ADRB2-D001943	0.251	ADRB2	D001943	Breast Neoplasms		Preclinical	Preclinical					FALSE		D006402	Hematologic Diseases	OTG		Eosinophil percentage of white cells	https://genetics.opentargets.org/study/GCST004600	2016			0.569222	0.87	1	0.87	1	GWAS	0.0482034		oncology	both	unsupported target	TRUE	TRUE	TRUE	FALSE	FALSE	FALSE	FALSE
ADRB2-D003550	0.633	ADRB2	D003550	Cystic Fibrosis	Preclinical		Preclinical	FALSE				FALSE		D001249	Asthma	OTG		Lung function (FEV1/FVC)	https://genetics.opentargets.org/study/GCST007431	2019			0.153562	0.88	1	0.88	1	GWAS	0.0247		digestive, respiratory, congenital	both	unsupported target	TRUE	TRUE	TRUE	FALSE	FALSE	FALSE	FALSE
ADRB2-D003704	0.351	ADRB2	D003704	Dementia		Phase II	Phase II	TRUE	TRUE			FALSE		D014796	Visual Perception	OTG		Ebbinghaus illusion (overestimation)	https://genetics.opentargets.org/study/GCST011568	2020			0.272002	0.88	1	0.88	1	GWAS			neurology, psychiatry	both	unsupported target	TRUE	TRUE	TRUE	FALSE	FALSE	FALSE	FALSE
ADRB2-D003922	0.483	ADRB2	D003922	Diabetes Mellitus, Type 1	Phase II		Phase II	TRUE	TRUE	FALSE		FALSE		D050171	Dyslipidemias	OTG		Apolipoprotein A1 levels	https://genetics.opentargets.org/study/GCST90025955	2021			0.0114064	0.91	1	0.91	1	GWAS	0.0505939		metabolic, endocrine, immune	both	unsupported target	TRUE	TRUE	TRUE	FALSE	FALSE	FALSE	FALSE
ADRB2-D004535	0.478	ADRB2	D004535	Ehlers-Danlos Syndrome		Phase III	Phase III	TRUE	TRUE	TRUE		FALSE		D006402	Hematologic Diseases	OTG		Eosinophil percentage of white cells	https://genetics.opentargets.org/study/GCST004600	2016			0.569222	0.87	1	0.87	1	GWAS	0.0482034		cardiovascular, hematology, congenital, dermatology	both	unsupported target	TRUE	TRUE	TRUE	FALSE	FALSE	FALSE	FALSE
ADRB2-D005901	0.247	ADRB2	D005901	Glaucoma	Launched	Launched	Launched	TRUE	TRUE	TRUE	TRUE	FALSE		D006402	Hematologic Diseases	OTG		Eosinophil percentage of white cells	https://genetics.opentargets.org/study/GCST004600	2016			0.569222	0.87	1	0.87	1	GWAS	0.0482034		ophthalmology	both	unsupported target	TRUE	TRUE	TRUE	FALSE	FALSE	FALSE	FALSE
ADRB2-D005909	0.234	ADRB2	D005909	Glioblastoma		Preclinical	Preclinical					FALSE		D006402	Hematologic Diseases	OTG		Eosinophil percentage of white cells	https://genetics.opentargets.org/study/GCST004600	2016			0.569222	0.87	1	0.87	1	GWAS	0.0482034		oncology	gwas	unsupported target	TRUE	TRUE	TRUE	FALSE	FALSE	FALSE	FALSE
ADRB2-D006333	0.423	ADRB2	D006333	Heart Failure	Launched	Launched	Launched	TRUE	TRUE	TRUE	TRUE	FALSE	2007	D006973	Hypertension	OTG		Diastolic blood pressure	https://genetics.opentargets.org/study/GCST90000059	2020			0.0114064	0.91	1	0.91	1	GWAS	0.0377571		cardiovascular	both	unsupported target	TRUE	TRUE	TRUE	FALSE	FALSE	FALSE	FALSE
ADRB2-D006949	0.89	ADRB2	D006949	Hyperlipidemias	Phase I		Phase I	TRUE	FALSE			FALSE		D050171	Dyslipidemias	OTG		Apolipoprotein A1 levels	https://genetics.opentargets.org/study/GCST90025955	2021			0.0114064	0.91	1	0.91	1	GWAS	0.0505939		metabolic	both	genetically supported target	TRUE	TRUE	TRUE	FALSE	FALSE	FALSE	FALSE
ADRB2-D006973	1	ADRB2	D006973	Hypertension	Launched	Launched	Launched	TRUE	TRUE	TRUE	TRUE	FALSE	2007	D006973	Hypertension	OTG		Diastolic blood pressure	https://genetics.opentargets.org/study/GCST90000059	2020			0.0114064	0.91	1	0.91	1	GWAS	0.0377571		cardiovascular	both	genetically supported target	TRUE	TRUE	TRUE	FALSE	FALSE	FALSE	FALSE
ADRB2-D007003	0.44	ADRB2	D007003	Hypoglycemia	Phase II		Phase II	TRUE	TRUE	FALSE		FALSE		D050171	Dyslipidemias	OTG		Apolipoprotein A1 levels	https://genetics.opentargets.org/study/GCST90025955	2021			0.0114064	0.91	1	0.91	1	GWAS	0.0505939		metabolic	omim/tcga	unsupported target	TRUE	TRUE	TRUE	FALSE	FALSE	FALSE	FALSE
ADRB2-D008175	0.644	ADRB2	D008175	Lung Neoplasms		Preclinical	Preclinical					FALSE		D001249	Asthma	OTG		Lung function (FEV1/FVC)	https://genetics.opentargets.org/study/GCST007431	2019			0.153562	0.88	1	0.88	1	GWAS	0.0247		oncology	both	unsupported target	TRUE	TRUE	TRUE	FALSE	FALSE	FALSE	FALSE
ADRB2-D008527	0.227	ADRB2	D008527	Medulloblastoma		Preclinical	Preclinical					FALSE		D006402	Hematologic Diseases	OTG		Eosinophil percentage of white cells	https://genetics.opentargets.org/study/GCST004600	2016			0.569222	0.87	1	0.87	1	GWAS	0.0482034		oncology	gwas	unsupported target	TRUE	TRUE	TRUE	FALSE	FALSE	FALSE	FALSE
ADRB2-D009203	0.531	ADRB2	D009203	Myocardial Infarction	Phase III		Phase III	TRUE	TRUE	TRUE	FALSE	FALSE		D006973	Hypertension	OTG		Diastolic blood pressure	https://genetics.opentargets.org/study/GCST90000059	2020			0.0114064	0.91	1	0.91	1	GWAS	0.0377571		cardiovascular, signs/symptoms	gwas	unsupported target	TRUE	TRUE	TRUE	FALSE	FALSE	FALSE	FALSE
ADRB2-D009369	0.336	ADRB2	D009369	Neoplasms		Preclinical	Preclinical					FALSE		D006402	Hematologic Diseases	OTG		Eosinophil percentage of white cells	https://genetics.opentargets.org/study/GCST004600	2016			0.569222	0.87	1	0.87	1	GWAS	0.0482034		oncology	gwas	unsupported target	TRUE	TRUE	TRUE	FALSE	FALSE	FALSE	FALSE
ADRB2-D010024	0.455	ADRB2	D010024	Osteoporosis	Preclinical		Preclinical	FALSE				FALSE		D050171	Dyslipidemias	OTG		Apolipoprotein A1 levels	https://genetics.opentargets.org/study/GCST90025955	2021			0.0114064	0.91	1	0.91	1	GWAS	0.0505939		musculoskeletal, metabolic	both	unsupported target	TRUE	TRUE	TRUE	FALSE	FALSE	FALSE	FALSE
ADRB2-D010190	0.24	ADRB2	D010190	Pancreatic Neoplasms	Phase II		Phase II	TRUE	TRUE	FALSE		FALSE		D006402	Hematologic Diseases	OTG		Eosinophil percentage of white cells	https://genetics.opentargets.org/study/GCST004600	2016			0.569222	0.87	1	0.87	1	GWAS	0.0482034		oncology	gwas	unsupported target	TRUE	TRUE	TRUE	FALSE	FALSE	FALSE	FALSE
ADRB2-D010300	0.457	ADRB2	D010300	Parkinson Disease		Phase II	Phase II	TRUE	TRUE			FALSE		D050171	Dyslipidemias	OTG		Apolipoprotein A1 levels	https://genetics.opentargets.org/study/GCST90025955	2021			0.0114064	0.91	1	0.91	1	GWAS	0.0505939		neurology	both	unsupported target	TRUE	TRUE	TRUE	FALSE	FALSE	FALSE	FALSE
ADRB2-D012120	0.616	ADRB2	D012120	Respiration Disorders	Preclinical		Preclinical	FALSE				FALSE		D001249	Asthma	OTG		Lung function (FEV1/FVC)	https://genetics.opentargets.org/study/GCST007431	2019			0.153562	0.88	1	0.88	1	GWAS	0.0247		respiratory	both	unsupported target	TRUE	TRUE	TRUE	FALSE	FALSE	FALSE	FALSE
ADRB2-D014029	0.308	ADRB2	D014029	Tobacco Use Disorder	Phase II		Phase II	TRUE	TRUE	FALSE		FALSE		D014796	Visual Perception	OTG		Ebbinghaus illusion (overestimation)	https://genetics.opentargets.org/study/GCST011568	2020			0.272002	0.88	1	0.88	1	GWAS			psychiatry	gwas	unsupported target	TRUE	TRUE	TRUE	FALSE	FALSE	FALSE	FALSE
ADRB2-D014693	0.399	ADRB2	D014693	Ventricular Fibrillation	Launched	Launched	Launched	TRUE	TRUE	TRUE	TRUE	FALSE	2015	D006973	Hypertension	OTG		Diastolic blood pressure	https://genetics.opentargets.org/study/GCST90000059	2020			0.0114064	0.91	1	0.91	1	GWAS	0.0377571		cardiovascular, signs/symptoms	omim/tcga	unsupported target	TRUE	TRUE	TRUE	FALSE	FALSE	FALSE	FALSE
ADRB2-D015470	0.241	ADRB2	D015470	Leukemia, Myeloid, Acute		Preclinical	Preclinical					FALSE		D006402	Hematologic Diseases	OTG		Eosinophil percentage of white cells	https://genetics.opentargets.org/study/GCST004600	2016			0.569222	0.87	1	0.87	1	GWAS	0.0482034		oncology	both	unsupported target	TRUE	TRUE	TRUE	FALSE	FALSE	FALSE	FALSE
ADRB2-D019337	0.509	ADRB2	D019337	Hematologic Neoplasms		Preclinical	Preclinical					FALSE		D006402	Hematologic Diseases	OTG		Eosinophil percentage of white cells	https://genetics.opentargets.org/study/GCST004600	2016			0.569222	0.87	1	0.87	1	GWAS	0.0482034		oncology	gwas	unsupported target	TRUE	TRUE	TRUE	FALSE	FALSE	FALSE	FALSE
ADRB2-D020920	0.402	ADRB2	D020920	Dyssomnias		Phase II	Phase II	TRUE	TRUE			FALSE		D045262	Reticulocytosis	OTG		High light scatter reticulocyte count	https://genetics.opentargets.org/study/GCST90002385	2020			0.166342	0.67	1	0.67	1	GWAS	0.0174844		neurology, psychiatry	both	unsupported target	TRUE	TRUE	TRUE	FALSE	FALSE	FALSE	FALSE
ADRB2-D020961	0.412	ADRB2	D020961	Lewy Body Disease		Phase II	Phase II	TRUE	TRUE			FALSE		D050171	Dyslipidemias	OTG		Apolipoprotein A1 levels	https://genetics.opentargets.org/study/GCST90025955	2021			0.0114064	0.91	1	0.91	1	GWAS	0.0505939		neurology, psychiatry	both	unsupported target	TRUE	TRUE	TRUE	FALSE	FALSE	FALSE	FALSE
ADRB2-D029424	0.8	ADRB2	D029424	Pulmonary Disease, Chronic Obstructive	Launched	Launched	Launched	TRUE	TRUE	TRUE	TRUE	FALSE	2009	D001249	Asthma	OTG		Lung function (FEV1/FVC)	https://genetics.opentargets.org/study/GCST007431	2019			0.153562	0.88	1	0.88	1	GWAS	0.0247		respiratory	both	genetically supported target	TRUE	TRUE	TRUE	FALSE	FALSE	FALSE	FALSE
ADRB2-D029481	0.754	ADRB2	D029481	Bronchitis, Chronic	Phase III		Phase III	TRUE	TRUE	TRUE	FALSE	FALSE		D001249	Asthma	OTG		Lung function (FEV1/FVC)	https://genetics.opentargets.org/study/GCST007431	2019			0.153562	0.88	1	0.88	1	GWAS	0.0247		infection, respiratory	gwas	unsupported target	TRUE	TRUE	TRUE	FALSE	FALSE	FALSE	FALSE
ADRB2-D050151	0.259	ADRB2	D050151	Subcutaneous Fat	Phase III		Phase III	TRUE	TRUE	TRUE	FALSE	FALSE		D009504	Neutrophils	OTG		Neutrophill count	https://genetics.opentargets.org/study/NEALE2_30140_raw	2018			0.573518	0.88	1	0.88	1	GWAS	0.0394887		other	gwas	unsupported target	TRUE	TRUE	TRUE	FALSE	FALSE	FALSE	FALSE
ADRB2-D055948	0.372	ADRB2	D055948	Sarcopenia	Phase II		Phase II	TRUE	TRUE	FALSE		FALSE		D045262	Reticulocytosis	OTG		High light scatter reticulocyte count	https://genetics.opentargets.org/study/GCST90002385	2020			0.166342	0.67	1	0.67	1	GWAS	0.0174844		neurology, signs/symptoms	omim/tcga	unsupported target	TRUE	TRUE	TRUE	FALSE	FALSE	FALSE	FALSE
ADRB3-D003920	0	ADRB3	D003920	Diabetes Mellitus	Phase I		Phase I	TRUE	FALSE			FALSE																			metabolic, endocrine	both	unsupported target	TRUE	TRUE	TRUE	FALSE	FALSE	FALSE	FALSE
ADRB3-D003924	0	ADRB3	D003924	Diabetes Mellitus, Type 2	Phase II		Phase II	TRUE	TRUE	FALSE		FALSE																			metabolic, endocrine	both	unsupported target	TRUE	TRUE	TRUE	FALSE	FALSE	FALSE	FALSE
ADRB3-D005901	0	ADRB3	D005901	Glaucoma	Preclinical		Preclinical	FALSE				FALSE																			ophthalmology	both	unsupported target	TRUE	TRUE	TRUE	FALSE	FALSE	FALSE	FALSE
ADRB3-D006333	0	ADRB3	D006333	Heart Failure		Phase II	Phase II	TRUE	TRUE			FALSE																			cardiovascular	both	unsupported target	TRUE	TRUE	TRUE	FALSE	FALSE	FALSE	FALSE
ADRB3-D007752	0	ADRB3	D007752	Obstetric Labor, Premature	Preclinical		Preclinical	FALSE				FALSE																			other	gwas	unsupported target	TRUE	TRUE	TRUE	FALSE	FALSE	FALSE	FALSE
ADRB3-D008268	0	ADRB3	D008268	Macular Degeneration		Preclinical	Preclinical					FALSE																			ophthalmology	both	unsupported target	TRUE	TRUE	TRUE	FALSE	FALSE	FALSE	FALSE
ADRB3-D009765	0	ADRB3	D009765	Obesity	Phase II		Phase II	TRUE	TRUE	FALSE		FALSE																			metabolic, signs/symptoms	both	unsupported target	TRUE	TRUE	TRUE	FALSE	FALSE	FALSE	FALSE
ADRB3-D011470	0	ADRB3	D011470	Prostatic Hyperplasia	Phase I		Phase I	TRUE	FALSE			FALSE																			other	gwas	unsupported target	TRUE	TRUE	TRUE	FALSE	FALSE	FALSE	FALSE
ADRB3-D014549	0	ADRB3	D014549	Urinary Incontinence	Launched	Launched	Launched	TRUE	TRUE	TRUE	TRUE	FALSE	2014																		signs/symptoms	gwas	unsupported target	TRUE	TRUE	TRUE	FALSE	FALSE	FALSE	FALSE
ADRB3-D043183	0	ADRB3	D043183	Irritable Bowel Syndrome	Phase II		Phase II	TRUE	TRUE	FALSE		FALSE																			digestive	gwas	unsupported target	TRUE	TRUE	TRUE	FALSE	FALSE	FALSE	FALSE
ADRB3-D053201	0	ADRB3	D053201	Urinary Bladder, Overactive	Launched	Launched	Launched	TRUE	TRUE	TRUE	TRUE	FALSE	2021																		signs/symptoms	gwas	unsupported target	TRUE	TRUE	TRUE	FALSE	FALSE	FALSE	FALSE
AFP-D001172	0.244	AFP	D001172	Arthritis, Rheumatoid	Phase II		Phase II	TRUE	TRUE	FALSE		FALSE		D008661	Metabolism, Inborn Errors	OMIM		Alpha-fetoprotein deficiency, 615969 (3), Autosomal recessive	https://omim.org/entry/104150									OMIM			musculoskeletal, dermatology, immune	gwas	unsupported target	TRUE	FALSE	FALSE	FALSE	FALSE	FALSE	FALSE
AFP-D001943	0.236	AFP	D001943	Breast Neoplasms	Preclinical		Preclinical	FALSE				FALSE		D008661	Metabolism, Inborn Errors	OMIM		Alpha-fetoprotein deficiency, 615969 (3), Autosomal recessive	https://omim.org/entry/104150									OMIM			oncology	both	unsupported target	TRUE	FALSE	FALSE	FALSE	FALSE	FALSE	FALSE
AFP-D003093	0.222	AFP	D003093	Colitis, Ulcerative		Phase I	Phase I	TRUE				FALSE		D008661	Metabolism, Inborn Errors	OMIM		Alpha-fetoprotein deficiency, 615969 (3), Autosomal recessive	https://omim.org/entry/104150									OMIM			digestive	both	unsupported target	TRUE	FALSE	FALSE	FALSE	FALSE	FALSE	FALSE
AFP-D003424	0.228	AFP	D003424	Crohn Disease		Phase I	Phase I	TRUE				FALSE		D008661	Metabolism, Inborn Errors	OMIM		Alpha-fetoprotein deficiency, 615969 (3), Autosomal recessive	https://omim.org/entry/104150									OMIM			digestive	both	unsupported target	TRUE	FALSE	FALSE	FALSE	FALSE	FALSE	FALSE
AFP-D008113	0.232	AFP	D008113	Liver Neoplasms		Phase II	Phase II	TRUE	TRUE			TRUE		D008661	Metabolism, Inborn Errors	OMIM		Alpha-fetoprotein deficiency, 615969 (3), Autosomal recessive	https://omim.org/entry/104150									OMIM			oncology	gwas	unsupported target	TRUE	FALSE	FALSE	FALSE	FALSE	FALSE	FALSE
AFP-D009103	0.245	AFP	D009103	Multiple Sclerosis		Phase I	Phase I	TRUE				FALSE		D008661	Metabolism, Inborn Errors	OMIM		Alpha-fetoprotein deficiency, 615969 (3), Autosomal recessive	https://omim.org/entry/104150									OMIM			neurology, immune	both	unsupported target	TRUE	FALSE	FALSE	FALSE	FALSE	FALSE	FALSE
AFP-D009157	0.259	AFP	D009157	Myasthenia Gravis		Phase I	Phase I	TRUE				FALSE		D008661	Metabolism, Inborn Errors	OMIM		Alpha-fetoprotein deficiency, 615969 (3), Autosomal recessive	https://omim.org/entry/104150									OMIM			oncology	both	unsupported target	TRUE	FALSE	FALSE	FALSE	FALSE	FALSE	FALSE
AFP-D011565	0.228	AFP	D011565	Psoriasis	Phase II		Phase II	TRUE	TRUE	FALSE		FALSE		D008661	Metabolism, Inborn Errors	OMIM		Alpha-fetoprotein deficiency, 615969 (3), Autosomal recessive	https://omim.org/entry/104150									OMIM			dermatology	both	unsupported target	TRUE	FALSE	FALSE	FALSE	FALSE	FALSE	FALSE
AFP-D014605	0.233	AFP	D014605	Uveitis	Phase II		Phase II	TRUE	TRUE	FALSE		FALSE		D008661	Metabolism, Inborn Errors	OMIM		Alpha-fetoprotein deficiency, 615969 (3), Autosomal recessive	https://omim.org/entry/104150									OMIM			ophthalmology	gwas	unsupported target	TRUE	FALSE	FALSE	FALSE	FALSE	FALSE	FALSE
AFP-D050031	0.24	AFP	D050031	Hashimoto Disease		Phase I	Phase I	TRUE				FALSE		D008661	Metabolism, Inborn Errors	OMIM		Alpha-fetoprotein deficiency, 615969 (3), Autosomal recessive	https://omim.org/entry/104150									OMIM			endocrine	gwas	unsupported target	TRUE	FALSE	FALSE	FALSE	FALSE	FALSE	FALSE
AGER-D000544	0.255	AGER	D000544	Alzheimer Disease		Preclinical	Preclinical					FALSE		D006402	Hematologic Diseases	Genebass	missenseLC burden continuous both_sexes irnt	Neutrophill percentage	https://genebass.org/gene/ENSG00000204305/phenotype/continuous-30200-both_sexes-NA-irnt?burdenSet=pLoF&phewasOpts=1&resultLayout=full	2021								GWAS	0.002401		neurology, psychiatry	both	unsupported target	TRUE	TRUE	FALSE	FALSE	FALSE	FALSE	FALSE
AGER-D003072	0.038	AGER	D003072	Cognition Disorders	Preclinical		Preclinical	FALSE				FALSE		D006402	Hematologic Diseases	Genebass	missenseLC burden continuous both_sexes irnt	Neutrophill percentage	https://genebass.org/gene/ENSG00000204305/phenotype/continuous-30200-both_sexes-NA-irnt?burdenSet=pLoF&phewasOpts=1&resultLayout=full	2021								GWAS	0.002401		psychiatry	both	unsupported target	TRUE	TRUE	FALSE	FALSE	FALSE	FALSE	FALSE
AGER-D003928	0.432	AGER	D003928	Diabetic Nephropathies	Preclinical		Preclinical	FALSE				FALSE		D009765	Obesity	Genebass	missenseLC skat continuous both_sexes irnt	Whole body fat-free mass	https://genebass.org/gene/ENSG00000204305/phenotype/continuous-23101-both_sexes-NA-irnt?burdenSet=pLoF&phewasOpts=1&resultLayout=full	2021								GWAS	0.0011803		endocrine	gwas	unsupported target	TRUE	TRUE	FALSE	FALSE	FALSE	FALSE	FALSE
AGER-D003929	0.429	AGER	D003929	Diabetic Neuropathies	Phase II		Phase II	TRUE	TRUE	FALSE		FALSE		D009765	Obesity	Genebass	missenseLC skat continuous both_sexes irnt	Whole body fat-free mass	https://genebass.org/gene/ENSG00000204305/phenotype/continuous-23101-both_sexes-NA-irnt?burdenSet=pLoF&phewasOpts=1&resultLayout=full	2021								GWAS	0.0011803		neurology, endocrine	both	unsupported target	TRUE	TRUE	FALSE	FALSE	FALSE	FALSE	FALSE
AGER-D005128	0.316	AGER	D005128	Eye Diseases	Preclinical		Preclinical	FALSE				FALSE		D006402	Hematologic Diseases	Genebass	missenseLC burden continuous both_sexes irnt	Neutrophill percentage	https://genebass.org/gene/ENSG00000204305/phenotype/continuous-30200-both_sexes-NA-irnt?burdenSet=pLoF&phewasOpts=1&resultLayout=full	2021								GWAS	0.002401		ophthalmology	gwas	unsupported target	TRUE	TRUE	FALSE	FALSE	FALSE	FALSE	FALSE
AGER-D007249	0.388	AGER	D007249	Inflammation	Preclinical		Preclinical	FALSE				FALSE		D009765	Obesity	Genebass	missenseLC skat continuous both_sexes irnt	Whole body fat-free mass	https://genebass.org/gene/ENSG00000204305/phenotype/continuous-23101-both_sexes-NA-irnt?burdenSet=pLoF&phewasOpts=1&resultLayout=full	2021								GWAS	0.0011803		signs/symptoms	gwas	unsupported target	TRUE	TRUE	FALSE	FALSE	FALSE	FALSE	FALSE
AGER-D009369	0.336	AGER	D009369	Neoplasms	Preclinical		Preclinical	FALSE				FALSE		D006402	Hematologic Diseases	Genebass	missenseLC burden continuous both_sexes irnt	Neutrophill percentage	https://genebass.org/gene/ENSG00000204305/phenotype/continuous-30200-both_sexes-NA-irnt?burdenSet=pLoF&phewasOpts=1&resultLayout=full	2021								GWAS	0.002401		oncology	gwas	unsupported target	TRUE	TRUE	FALSE	FALSE	FALSE	FALSE	FALSE
AGER-D009437	0.447	AGER	D009437	Neuralgia	Phase II		Phase II	TRUE	TRUE	FALSE		FALSE		D009765	Obesity	Genebass	missenseLC skat continuous both_sexes irnt	Whole body fat-free mass	https://genebass.org/gene/ENSG00000204305/phenotype/continuous-23101-both_sexes-NA-irnt?burdenSet=pLoF&phewasOpts=1&resultLayout=full	2021								GWAS	0.0011803		neurology, signs/symptoms	both	unsupported target	TRUE	TRUE	FALSE	FALSE	FALSE	FALSE	FALSE
AGER-D010518	0.257	AGER	D010518	Periodontitis	Preclinical		Preclinical	FALSE				FALSE		D006402	Hematologic Diseases	Genebass	missenseLC burden continuous both_sexes irnt	Neutrophill percentage	https://genebass.org/gene/ENSG00000204305/phenotype/continuous-30200-both_sexes-NA-irnt?burdenSet=pLoF&phewasOpts=1&resultLayout=full	2021								GWAS	0.002401		other	both	unsupported target	TRUE	TRUE	FALSE	FALSE	FALSE	FALSE	FALSE
AGER-D016491	0.25	AGER	D016491	Peripheral Vascular Diseases	Preclinical		Preclinical	FALSE				FALSE		D006402	Hematologic Diseases	Genebass	missenseLC burden continuous both_sexes irnt	Neutrophill percentage	https://genebass.org/gene/ENSG00000204305/phenotype/continuous-30200-both_sexes-NA-irnt?burdenSet=pLoF&phewasOpts=1&resultLayout=full	2021								GWAS	0.002401		cardiovascular	both	unsupported target	TRUE	TRUE	FALSE	FALSE	FALSE	FALSE	FALSE
AGER-D018805	0.254	AGER	D018805	Sepsis	Preclinical		Preclinical	FALSE				FALSE		D006402	Hematologic Diseases	Genebass	missenseLC burden continuous both_sexes irnt	Neutrophill percentage	https://genebass.org/gene/ENSG00000204305/phenotype/continuous-30200-both_sexes-NA-irnt?burdenSet=pLoF&phewasOpts=1&resultLayout=full	2021								GWAS	0.002401		infection, signs/symptoms	gwas	unsupported target	TRUE	TRUE	FALSE	FALSE	FALSE	FALSE	FALSE
AGER-D048909	0.464	AGER	D048909	Diabetes Complications	Phase I		Phase I	TRUE	FALSE			FALSE		D009765	Obesity	Genebass	missenseLC skat continuous both_sexes irnt	Whole body fat-free mass	https://genebass.org/gene/ENSG00000204305/phenotype/continuous-23101-both_sexes-NA-irnt?burdenSet=pLoF&phewasOpts=1&resultLayout=full	2021								GWAS	0.0011803		endocrine	gwas	unsupported target	TRUE	TRUE	FALSE	FALSE	FALSE	FALSE	FALSE
AGPAT2-D009369	0.203	AGPAT2	D009369	Neoplasms	Preclinical		Preclinical	FALSE				FALSE		D052497	Lipodystrophy, Congenital Generalized	OMIM		Lipodystrophy, congenital generalized, type 1, 608594 (3), Autosomal recessive	https://omim.org/entry/603100									OMIM			oncology	gwas	unsupported target	TRUE	TRUE	FALSE	FALSE	FALSE	FALSE	FALSE
AGRN-D055948	0.317	AGRN	D055948	Sarcopenia	Preclinical		Preclinical	FALSE				FALSE		D020294	Myasthenic Syndromes, Congenital	OMIM		Myasthenic syndrome, congenital, 8, with pre- and postsynaptic defects, 615120 (3), Autosomal recessive	https://omim.org/entry/103320									OMIM			neurology, signs/symptoms	omim/tcga	unsupported target	TRUE	FALSE	FALSE	FALSE	FALSE	FALSE	FALSE
AGRP-D009765	0.789	AGRP	D009765	Obesity	Phase II		Phase II	TRUE	TRUE	FALSE		FALSE		D056128	Obesity, Abdominal	PICCOLO	Plasma-pQTL	waist_circumference_adjusted_for_bmi_	https://www.ncbi.nlm.nih.gov/pubmed/28448500	2017	1.1e-11	0.93443						GWAS			metabolic, signs/symptoms	both	unsupported target	TRUE	FALSE	FALSE	FALSE	FALSE	FALSE	FALSE
AGRP-D012735	0.191	AGRP	D012735	Sexual Dysfunction, Physiological	Preclinical		Preclinical	FALSE				FALSE		D056128	Obesity, Abdominal	PICCOLO	Plasma-pQTL	waist_circumference_adjusted_for_bmi_	https://www.ncbi.nlm.nih.gov/pubmed/28448500	2017	1.1e-11	0.93443						GWAS			other	gwas	unsupported target	TRUE	FALSE	FALSE	FALSE	FALSE	FALSE	FALSE
AGRP-D020018	0.035	AGRP	D020018	Sexual Dysfunctions, Psychological	Preclinical		Preclinical	FALSE				FALSE		D015415	Biomarkers	PICCOLO	Plasma-pQTL	blood_protein_levels	https://www.ncbi.nlm.nih.gov/pubmed/28240269	2017	1.1e-11	0.94564						GWAS			psychiatry	gwas	unsupported target	TRUE	FALSE	FALSE	FALSE	FALSE	FALSE	FALSE
AGT-D000086382	0	AGT	D000086382	COVID-19	Launched	Launched	Launched	TRUE	TRUE	TRUE	TRUE	FALSE		D000075222	Essential Hypertension	OTG		Essential hypertension	https://genetics.opentargets.org/study/SAIGE_401_1	2018			0.313733	0.76	1	0.76	1	GWAS		1.04216	infection, respiratory	gwas	unsupported target	TRUE	TRUE	FALSE	FALSE	FALSE	FALSE	FALSE
AGT-D002318	1	AGT	D002318	Cardiovascular Diseases		Preclinical	Preclinical					FALSE		D002318	Cardiovascular Diseases	OTG		Cardiovascular disease	https://genetics.opentargets.org/study/GCST007072	2018			0.564986	0.64	1	0.64	1	GWAS			cardiovascular	gwas	genetically supported target	TRUE	TRUE	FALSE	FALSE	FALSE	FALSE	FALSE
AGT-D006333	0.49	AGT	D006333	Heart Failure		Phase II	Phase II	TRUE	TRUE			FALSE		D002318	Cardiovascular Diseases	OTG		Cardiovascular disease	https://genetics.opentargets.org/study/GCST007072	2018			0.564986	0.64	1	0.64	1	GWAS			cardiovascular	both	unsupported target	TRUE	TRUE	FALSE	FALSE	FALSE	FALSE	FALSE
AGT-D006949	0.252	AGT	D006949	Hyperlipidemias	Phase III		Phase III	TRUE	TRUE	TRUE	FALSE	FALSE		D002318	Cardiovascular Diseases	OTG		Cardiovascular disease	https://genetics.opentargets.org/study/GCST007072	2018			0.564986	0.64	1	0.64	1	GWAS			metabolic	both	unsupported target	TRUE	TRUE	FALSE	FALSE	FALSE	FALSE	FALSE
AGT-D006973	1	AGT	D006973	Hypertension	Launched	Launched	Launched	TRUE	TRUE	TRUE	TRUE	FALSE		D006973	Hypertension	OTG		Hypertension	https://genetics.opentargets.org/study/FINNGEN_R6_I9_HYPTENS	2022			0.120426	0.78	1	0.78	1	GWAS		1.08607	cardiovascular	both	genetically supported target	TRUE	TRUE	FALSE	FALSE	FALSE	FALSE	FALSE
AGT-D006976	0.752	AGT	D006976	Hypertension, Pulmonary		Phase II	Phase II	TRUE	TRUE			FALSE		D006973	Hypertension	OTG		Hypertension	https://genetics.opentargets.org/study/FINNGEN_R6_I9_HYPTENS	2022			0.120426	0.78	1	0.78	1	GWAS		1.08607	respiratory, cardiovascular	omim/tcga	unsupported target	TRUE	TRUE	FALSE	FALSE	FALSE	FALSE	FALSE
AGT-D007022	0.513	AGT	D007022	Hypotension	Launched	Launched	Launched	TRUE	TRUE	TRUE	TRUE	FALSE		D006973	Hypertension	OTG		Hypertension	https://genetics.opentargets.org/study/FINNGEN_R6_I9_HYPTENS	2022			0.120426	0.78	1	0.78	1	GWAS		1.08607	cardiovascular	omim/tcga	unsupported target	TRUE	TRUE	FALSE	FALSE	FALSE	FALSE	FALSE
AGT-D008659	0.342	AGT	D008659	Metabolic Diseases	Preclinical		Preclinical	FALSE				FALSE		D002318	Cardiovascular Diseases	OTG		Cardiovascular disease	https://genetics.opentargets.org/study/GCST007072	2018			0.564986	0.64	1	0.64	1	GWAS			metabolic	both	unsupported target	TRUE	TRUE	FALSE	FALSE	FALSE	FALSE	FALSE
AGT-D011225	0.761	AGT	D011225	Pre-Eclampsia	Preclinical		Preclinical	FALSE				FALSE		D006973	Hypertension	OTG		Hypertension	https://genetics.opentargets.org/study/FINNGEN_R6_I9_HYPTENS	2022			0.120426	0.78	1	0.78	1	GWAS		1.08607	other	both	unsupported target	TRUE	TRUE	FALSE	FALSE	FALSE	FALSE	FALSE
AGT-D018805	0.26	AGT	D018805	Sepsis	Launched	Launched	Launched	TRUE	TRUE	TRUE	TRUE	FALSE	2022	D002318	Cardiovascular Diseases	OTG		Cardiovascular disease	https://genetics.opentargets.org/study/GCST007072	2018			0.564986	0.64	1	0.64	1	GWAS			infection, signs/symptoms	gwas	unsupported target	TRUE	TRUE	FALSE	FALSE	FALSE	FALSE	FALSE
AGT-D050197	0.821	AGT	D050197	Atherosclerosis	Preclinical		Preclinical	FALSE				FALSE		D003324	Coronary Artery Disease	OTG		Coronary artery disease	https://genetics.opentargets.org/study/GCST005196	2017			0.439782	0.69	1	0.69	1	GWAS	0.036		cardiovascular	both	genetically supported target	TRUE	TRUE	FALSE	FALSE	FALSE	FALSE	FALSE
AGTR1-D000086382	0	AGTR1	D000086382	COVID-19		Phase III	Phase III	TRUE	TRUE	TRUE		TRUE		D012600	Scoliosis	OTG		Adolescent idiopathic scoliosis	https://genetics.opentargets.org/study/GCST006287	2018			0.000518269	0.69	1	0.69	1	GWAS			infection, respiratory	gwas	unsupported target	TRUE	TRUE	TRUE	FALSE	FALSE	FALSE	FALSE
AGTR1-D000787	0.207	AGTR1	D000787	Angina Pectoris	Preclinical		Preclinical	FALSE				FALSE		D014564	Urogenital Abnormalities	OMIM		Renal tubular dysgenesis, 267430 (3), Autosomal recessive	https://omim.org/entry/106165									OMIM			cardiovascular, signs/symptoms	gwas	unsupported target	TRUE	TRUE	TRUE	FALSE	FALSE	FALSE	FALSE
AGTR1-D003920	0.228	AGTR1	D003920	Diabetes Mellitus	Preclinical		Preclinical	FALSE				FALSE		D014564	Urogenital Abnormalities	OMIM		Renal tubular dysgenesis, 267430 (3), Autosomal recessive	https://omim.org/entry/106165									OMIM			metabolic, endocrine	both	unsupported target	TRUE	TRUE	TRUE	FALSE	FALSE	FALSE	FALSE
AGTR1-D003928	0.513	AGTR1	D003928	Diabetic Nephropathies		Phase II	Phase II	TRUE	TRUE			TRUE		D014564	Urogenital Abnormalities	OMIM		Renal tubular dysgenesis, 267430 (3), Autosomal recessive	https://omim.org/entry/106165									OMIM			endocrine	gwas	unsupported target	TRUE	TRUE	TRUE	FALSE	FALSE	FALSE	FALSE
AGTR1-D005901	0.206	AGTR1	D005901	Glaucoma	Phase II		Phase II	TRUE	TRUE	FALSE		FALSE		D014564	Urogenital Abnormalities	OMIM		Renal tubular dysgenesis, 267430 (3), Autosomal recessive	https://omim.org/entry/106165									OMIM			ophthalmology	both	unsupported target	TRUE	TRUE	TRUE	FALSE	FALSE	FALSE	FALSE
AGTR1-D005922	0.193	AGTR1	D005922	Glomerulonephritis, IGA	Launched	Launched	Launched	TRUE	TRUE	TRUE	TRUE	FALSE		D014564	Urogenital Abnormalities	OMIM		Renal tubular dysgenesis, 267430 (3), Autosomal recessive	https://omim.org/entry/106165									OMIM			immune	both	unsupported target	TRUE	TRUE	TRUE	FALSE	FALSE	FALSE	FALSE
AGTR1-D005923	0.489	AGTR1	D005923	Glomerulosclerosis, Focal Segmental		Phase III	Phase III	TRUE	TRUE	TRUE		TRUE		D014564	Urogenital Abnormalities	OMIM		Renal tubular dysgenesis, 267430 (3), Autosomal recessive	https://omim.org/entry/106165									OMIM			other	both	unsupported target	TRUE	TRUE	TRUE	FALSE	FALSE	FALSE	FALSE
AGTR1-D006333	0.209	AGTR1	D006333	Heart Failure	Launched	Launched	Launched	TRUE	TRUE	TRUE	TRUE	FALSE		D014564	Urogenital Abnormalities	OMIM		Renal tubular dysgenesis, 267430 (3), Autosomal recessive	https://omim.org/entry/106165									OMIM			cardiovascular	both	unsupported target	TRUE	TRUE	TRUE	FALSE	FALSE	FALSE	FALSE
AGTR1-D006973	0.219	AGTR1	D006973	Hypertension	Launched	Launched	Launched	TRUE	TRUE	TRUE	TRUE	TRUE		D014564	Urogenital Abnormalities	OMIM		Renal tubular dysgenesis, 267430 (3), Autosomal recessive	https://omim.org/entry/106165									OMIM			cardiovascular	both	unsupported target	TRUE	TRUE	TRUE	FALSE	FALSE	FALSE	FALSE
AGTR1-D007676	0.588	AGTR1	D007676	Kidney Failure, Chronic	Phase II		Phase II	TRUE	TRUE	FALSE		TRUE		D014564	Urogenital Abnormalities	OMIM		Renal tubular dysgenesis, 267430 (3), Autosomal recessive	https://omim.org/entry/106165									OMIM			other	both	unsupported target	TRUE	TRUE	TRUE	FALSE	FALSE	FALSE	FALSE
AGTR1-D008659	0.245	AGTR1	D008659	Metabolic Diseases	Preclinical		Preclinical	FALSE				FALSE		D014564	Urogenital Abnormalities	OMIM		Renal tubular dysgenesis, 267430 (3), Autosomal recessive	https://omim.org/entry/106165									OMIM			metabolic	both	unsupported target	TRUE	TRUE	TRUE	FALSE	FALSE	FALSE	FALSE
AGTR1-D009369	0.248	AGTR1	D009369	Neoplasms	Preclinical		Preclinical	FALSE				FALSE		D014564	Urogenital Abnormalities	OMIM		Renal tubular dysgenesis, 267430 (3), Autosomal recessive	https://omim.org/entry/106165									OMIM			oncology	gwas	unsupported target	TRUE	TRUE	TRUE	FALSE	FALSE	FALSE	FALSE
AGTR1-D009394	0.833	AGTR1	D009394	Nephritis, Hereditary		Phase II	Phase II	TRUE	TRUE			FALSE		D014564	Urogenital Abnormalities	OMIM		Renal tubular dysgenesis, 267430 (3), Autosomal recessive	https://omim.org/entry/106165									OMIM			congenital, dermatology	both	genetically supported target	TRUE	TRUE	TRUE	FALSE	FALSE	FALSE	FALSE
AGTR1-D009404	0.578	AGTR1	D009404	Nephrotic Syndrome	Preclinical		Preclinical	FALSE				TRUE		D014564	Urogenital Abnormalities	OMIM		Renal tubular dysgenesis, 267430 (3), Autosomal recessive	https://omim.org/entry/106165									OMIM			other	both	unsupported target	TRUE	TRUE	TRUE	FALSE	FALSE	FALSE	FALSE
AGTR1-D011014	0.213	AGTR1	D011014	Pneumonia	Phase II		Phase II	TRUE	TRUE	FALSE		FALSE		D014564	Urogenital Abnormalities	OMIM		Renal tubular dysgenesis, 267430 (3), Autosomal recessive	https://omim.org/entry/106165									OMIM			infection, respiratory	gwas	unsupported target	TRUE	TRUE	TRUE	FALSE	FALSE	FALSE	FALSE
AGTR1-D048909	0.213	AGTR1	D048909	Diabetes Complications	Preclinical		Preclinical	FALSE				FALSE		D014564	Urogenital Abnormalities	OMIM		Renal tubular dysgenesis, 267430 (3), Autosomal recessive	https://omim.org/entry/106165									OMIM			endocrine	gwas	unsupported target	TRUE	TRUE	TRUE	FALSE	FALSE	FALSE	FALSE
AGTR1-D050197	0.207	AGTR1	D050197	Atherosclerosis	Preclinical		Preclinical	FALSE				FALSE		D014564	Urogenital Abnormalities	OMIM		Renal tubular dysgenesis, 267430 (3), Autosomal recessive	https://omim.org/entry/106165									OMIM			cardiovascular	both	unsupported target	TRUE	TRUE	TRUE	FALSE	FALSE	FALSE	FALSE
AGTR1-D065626	0.189	AGTR1	D065626	Non-alcoholic Fatty Liver Disease	Preclinical		Preclinical	FALSE				TRUE		D014564	Urogenital Abnormalities	OMIM		Renal tubular dysgenesis, 267430 (3), Autosomal recessive	https://omim.org/entry/106165									OMIM			digestive	both	unsupported target	TRUE	TRUE	TRUE	FALSE	FALSE	FALSE	FALSE
AGTR2-D000086382	0	AGTR2	D000086382	COVID-19		Phase III	Phase III	TRUE	TRUE	TRUE		TRUE		D006552	Hernia, Inguinal	OTG		Inguinal hernia	https://genetics.opentargets.org/study/FINNGEN_R6_K11_HERING	2022				0.89	1	0.89	1	GWAS		1.05861	infection, respiratory	gwas	unsupported target	TRUE	TRUE	TRUE	FALSE	FALSE	FALSE	FALSE
AGTR2-D002318	0.229	AGTR2	D002318	Cardiovascular Diseases	Preclinical		Preclinical	FALSE				TRUE		D006552	Hernia, Inguinal	OTG		Inguinal hernia	https://genetics.opentargets.org/study/FINNGEN_R6_K11_HERING	2022				0.89	1	0.89	1	GWAS		1.05861	cardiovascular	gwas	unsupported target	TRUE	TRUE	TRUE	FALSE	FALSE	FALSE	FALSE
AGTR2-D002545	0.193	AGTR2	D002545	Brain Ischemia	Preclinical		Preclinical	FALSE				TRUE		D006552	Hernia, Inguinal	OTG		Inguinal hernia	https://genetics.opentargets.org/study/FINNGEN_R6_K11_HERING	2022				0.89	1	0.89	1	GWAS		1.05861	neurology, cardiovascular	omim/tcga	unsupported target	TRUE	TRUE	TRUE	FALSE	FALSE	FALSE	FALSE
AGTR2-D003928	0.188	AGTR2	D003928	Diabetic Nephropathies	Preclinical		Preclinical	FALSE				TRUE		D006552	Hernia, Inguinal	OTG		Inguinal hernia	https://genetics.opentargets.org/study/FINNGEN_R6_K11_HERING	2022				0.89	1	0.89	1	GWAS		1.05861	endocrine	gwas	unsupported target	TRUE	TRUE	TRUE	FALSE	FALSE	FALSE	FALSE
AGTR2-D003929	0.187	AGTR2	D003929	Diabetic Neuropathies	Phase II		Phase II	TRUE	TRUE	FALSE		FALSE		D006552	Hernia, Inguinal	OTG		Inguinal hernia	https://genetics.opentargets.org/study/FINNGEN_R6_K11_HERING	2022				0.89	1	0.89	1	GWAS		1.05861	neurology, endocrine	both	unsupported target	TRUE	TRUE	TRUE	FALSE	FALSE	FALSE	FALSE
AGTR2-D006333	0.197	AGTR2	D006333	Heart Failure	Preclinical		Preclinical	FALSE				TRUE		D006552	Hernia, Inguinal	OTG		Inguinal hernia	https://genetics.opentargets.org/study/FINNGEN_R6_K11_HERING	2022				0.89	1	0.89	1	GWAS		1.05861	cardiovascular	both	unsupported target	TRUE	TRUE	TRUE	FALSE	FALSE	FALSE	FALSE
AGTR2-D006976	0.189	AGTR2	D006976	Hypertension, Pulmonary		Preclinical	Preclinical					TRUE		D006552	Hernia, Inguinal	OTG		Inguinal hernia	https://genetics.opentargets.org/study/FINNGEN_R6_K11_HERING	2022				0.89	1	0.89	1	GWAS		1.05861	respiratory, cardiovascular	omim/tcga	unsupported target	TRUE	TRUE	TRUE	FALSE	FALSE	FALSE	FALSE
AGTR2-D007249	0.352	AGTR2	D007249	Inflammation	Preclinical		Preclinical	FALSE				TRUE		D006552	Hernia, Inguinal	OTG		Inguinal hernia	https://genetics.opentargets.org/study/FINNGEN_R6_K11_HERING	2022				0.89	1	0.89	1	GWAS		1.05861	signs/symptoms	gwas	unsupported target	TRUE	TRUE	TRUE	FALSE	FALSE	FALSE	FALSE
AGTR2-D008659	0.224	AGTR2	D008659	Metabolic Diseases	Phase I		Phase I	TRUE	FALSE			TRUE		D006552	Hernia, Inguinal	OTG		Inguinal hernia	https://genetics.opentargets.org/study/FINNGEN_R6_K11_HERING	2022				0.89	1	0.89	1	GWAS		1.05861	metabolic	both	unsupported target	TRUE	TRUE	TRUE	FALSE	FALSE	FALSE	FALSE
AGTR2-D009103	0.201	AGTR2	D009103	Multiple Sclerosis	Phase II		Phase II	TRUE	TRUE	FALSE		TRUE		D006552	Hernia, Inguinal	OTG		Inguinal hernia	https://genetics.opentargets.org/study/FINNGEN_R6_K11_HERING	2022				0.89	1	0.89	1	GWAS		1.05861	neurology, immune	both	unsupported target	TRUE	TRUE	TRUE	FALSE	FALSE	FALSE	FALSE
AGTR2-D009202	0.196	AGTR2	D009202	Cardiomyopathies	Preclinical		Preclinical	FALSE				TRUE		D006552	Hernia, Inguinal	OTG		Inguinal hernia	https://genetics.opentargets.org/study/FINNGEN_R6_K11_HERING	2022				0.89	1	0.89	1	GWAS		1.05861	cardiovascular	both	unsupported target	TRUE	TRUE	TRUE	FALSE	FALSE	FALSE	FALSE
AGTR2-D009203	0.344	AGTR2	D009203	Myocardial Infarction	Preclinical		Preclinical	FALSE				TRUE		D006552	Hernia, Inguinal	OTG		Inguinal hernia	https://genetics.opentargets.org/study/FINNGEN_R6_K11_HERING	2022				0.89	1	0.89	1	GWAS		1.05861	cardiovascular, signs/symptoms	gwas	unsupported target	TRUE	TRUE	TRUE	FALSE	FALSE	FALSE	FALSE
AGTR2-D009369	0.226	AGTR2	D009369	Neoplasms	Preclinical		Preclinical	FALSE				FALSE		D006552	Hernia, Inguinal	OTG		Inguinal hernia	https://genetics.opentargets.org/study/FINNGEN_R6_K11_HERING	2022				0.89	1	0.89	1	GWAS		1.05861	oncology	gwas	unsupported target	TRUE	TRUE	TRUE	FALSE	FALSE	FALSE	FALSE
AGTR2-D009437	0.327	AGTR2	D009437	Neuralgia		Phase I	Phase I	TRUE				FALSE		D006552	Hernia, Inguinal	OTG		Inguinal hernia	https://genetics.opentargets.org/study/FINNGEN_R6_K11_HERING	2022				0.89	1	0.89	1	GWAS		1.05861	neurology, signs/symptoms	both	unsupported target	TRUE	TRUE	TRUE	FALSE	FALSE	FALSE	FALSE
AGTR2-D010523	0.2	AGTR2	D010523	Peripheral Nervous System Diseases	Phase II		Phase II	TRUE	TRUE	FALSE		FALSE		D006552	Hernia, Inguinal	OTG		Inguinal hernia	https://genetics.opentargets.org/study/FINNGEN_R6_K11_HERING	2022				0.89	1	0.89	1	GWAS		1.05861	neurology	both	unsupported target	TRUE	TRUE	TRUE	FALSE	FALSE	FALSE	FALSE
AGTR2-D012595	0.19	AGTR2	D012595	Scleroderma, Systemic	Phase II		Phase II	TRUE	TRUE	FALSE		TRUE		D006552	Hernia, Inguinal	OTG		Inguinal hernia	https://genetics.opentargets.org/study/FINNGEN_R6_K11_HERING	2022				0.89	1	0.89	1	GWAS		1.05861	dermatology	gwas	unsupported target	TRUE	TRUE	TRUE	FALSE	FALSE	FALSE	FALSE
AGTR2-D020521	0.199	AGTR2	D020521	Stroke	Preclinical		Preclinical	FALSE				TRUE		D006552	Hernia, Inguinal	OTG		Inguinal hernia	https://genetics.opentargets.org/study/FINNGEN_R6_K11_HERING	2022				0.89	1	0.89	1	GWAS		1.05861	neurology, cardiovascular	gwas	unsupported target	TRUE	TRUE	TRUE	FALSE	FALSE	FALSE	FALSE
AGTR2-D045743	0.179	AGTR2	D045743	Scleroderma, Diffuse	Phase II		Phase II	TRUE	TRUE	FALSE		TRUE		D006552	Hernia, Inguinal	OTG		Inguinal hernia	https://genetics.opentargets.org/study/FINNGEN_R6_K11_HERING	2022				0.89	1	0.89	1	GWAS		1.05861	dermatology	gwas	unsupported target	TRUE	TRUE	TRUE	FALSE	FALSE	FALSE	FALSE
AGTR2-D045745	0.189	AGTR2	D045745	Scleroderma, Limited	Phase II		Phase II	TRUE	TRUE	FALSE		TRUE		D006552	Hernia, Inguinal	OTG		Inguinal hernia	https://genetics.opentargets.org/study/FINNGEN_R6_K11_HERING	2022				0.89	1	0.89	1	GWAS		1.05861	dermatology	gwas	unsupported target	TRUE	TRUE	TRUE	FALSE	FALSE	FALSE	FALSE
AGTR2-D051437	0.193	AGTR2	D051437	Renal Insufficiency	Preclinical		Preclinical	FALSE				TRUE		D006552	Hernia, Inguinal	OTG		Inguinal hernia	https://genetics.opentargets.org/study/FINNGEN_R6_K11_HERING	2022				0.89	1	0.89	1	GWAS		1.05861	other	both	unsupported target	TRUE	TRUE	TRUE	FALSE	FALSE	FALSE	FALSE
AGTR2-D051474	0.315	AGTR2	D051474	Neuralgia, Postherpetic	Phase II		Phase II	TRUE	TRUE	FALSE		FALSE		D006552	Hernia, Inguinal	OTG		Inguinal hernia	https://genetics.opentargets.org/study/FINNGEN_R6_K11_HERING	2022				0.89	1	0.89	1	GWAS		1.05861	neurology, signs/symptoms	gwas	unsupported target	TRUE	TRUE	TRUE	FALSE	FALSE	FALSE	FALSE
AGTR2-D054990	0.186	AGTR2	D054990	Idiopathic Pulmonary Fibrosis		Phase II	Phase II	TRUE	TRUE			TRUE		D006552	Hernia, Inguinal	OTG		Inguinal hernia	https://genetics.opentargets.org/study/FINNGEN_R6_K11_HERING	2022				0.89	1	0.89	1	GWAS		1.05861	respiratory	both	unsupported target	TRUE	TRUE	TRUE	FALSE	FALSE	FALSE	FALSE
AGXT-D006959	0.974	AGXT	D006959	Hyperoxaluria		Preclinical	Preclinical					TRUE		D006960	Hyperoxaluria, Primary	OMIM		Hyperoxaluria, primary, type 1, 259900 (3), Autosomal recessive	https://omim.org/entry/604285									OMIM			other	omim/tcga	genetically supported target	FALSE	TRUE	FALSE	FALSE	FALSE	FALSE	FALSE
AGXT-D007249	0.193	AGXT	D007249	Inflammation	Preclinical		Preclinical	FALSE				FALSE		D006960	Hyperoxaluria, Primary	OMIM		Hyperoxaluria, primary, type 1, 259900 (3), Autosomal recessive	https://omim.org/entry/604285									OMIM			signs/symptoms	gwas	unsupported target	FALSE	TRUE	FALSE	FALSE	FALSE	FALSE	FALSE
AHCY-D000544	0.218	AHCY	D000544	Alzheimer Disease	Preclinical		Preclinical	FALSE				FALSE		D000592	Amino Acid Metabolism, Inborn Errors	OMIM		Hypermethioninemia with deficiency of S-adenosylhomocysteine hydrolase, 613752 (3), Autosomal recessive	https://omim.org/entry/180960									OMIM			neurology, psychiatry	both	unsupported target	FALSE	TRUE	FALSE	FALSE	TRUE	FALSE	FALSE
AHR-D000086382	0	AHR	D000086382	COVID-19	Preclinical		Preclinical	FALSE				FALSE		D000419	Albuminuria	OTG		Urinary albumin excretion (no hypertensive medication)	https://genetics.opentargets.org/study/GCST006463	2018			0.632376	0.67	1	0.67	1	GWAS	0.01595		infection, respiratory	gwas	unsupported target	FALSE	TRUE	FALSE	FALSE	FALSE	FALSE	FALSE
AHR-D001749	0.644	AHR	D001749	Urinary Bladder Neoplasms		Phase I	Phase I	TRUE				FALSE		D007674	Kidney Diseases	OTG		Creatinine (enzymatic) in urine	https://genetics.opentargets.org/study/NEALE2_30510_raw	2018			0.632376	0.67	1	0.67	1	GWAS	121.12		oncology	both	unsupported target	FALSE	TRUE	FALSE	FALSE	FALSE	FALSE	FALSE
AHR-D001943	0.484	AHR	D001943	Breast Neoplasms	Preclinical		Preclinical	FALSE				FALSE		D017496	Hypopigmentation	OTG		Skin colour	https://genetics.opentargets.org/study/NEALE2_1717	2018			0.348004	0.81	1	0.81	1	GWAS	0.0132356		oncology	both	unsupported target	FALSE	TRUE	FALSE	FALSE	FALSE	FALSE	FALSE
AHR-D003715	0.234	AHR	D003715	Dengue	Preclinical		Preclinical	FALSE				FALSE		D006402	Hematologic Diseases	OTG		Non-albumin protein levels	https://genetics.opentargets.org/study/GCST005990	2018			0.337427	0.5	1	0.5	1	GWAS			infection	gwas	unsupported target	FALSE	TRUE	FALSE	FALSE	FALSE	FALSE	FALSE
AHR-D003876	0.762	AHR	D003876	Dermatitis, Atopic		Phase III	Phase III	TRUE	TRUE	TRUE		FALSE		D001249	Asthma	OTG		Lung function (FVC)	https://genetics.opentargets.org/study/GCST007081	2018			0.0461798	0.8	1	0.8	1	GWAS			congenital, dermatology, immune	gwas	unsupported target	FALSE	TRUE	FALSE	FALSE	FALSE	FALSE	FALSE
AHR-D007154	0.546	AHR	D007154	Immune System Diseases	Preclinical		Preclinical	FALSE				FALSE		D008232	Lymphoproliferative Disorders	OTG		Monocyte count	https://genetics.opentargets.org/study/GCST90002340	2020			0.0615776	0.74	1	0.74	1	GWAS	0.028498		immune	gwas	unsupported target	FALSE	TRUE	FALSE	FALSE	FALSE	FALSE	FALSE
AHR-D009369	0.518	AHR	D009369	Neoplasms		Phase I	Phase I	TRUE				FALSE		D008545	Melanoma	OTG		Cutaneous malignant melanoma	https://genetics.opentargets.org/study/GCST003061	2015			0.41277	0.76	1	0.76	1	GWAS	0.091		oncology	gwas	unsupported target	FALSE	TRUE	FALSE	FALSE	FALSE	FALSE	FALSE
AHR-D009765	1	AHR	D009765	Obesity	Preclinical		Preclinical	FALSE				FALSE		D009765	Obesity	OTG		Body mass index	https://genetics.opentargets.org/study/GCST009004	2018			0.637036	0.66	1	0.66	1	GWAS	0.0107		metabolic, signs/symptoms	both	genetically supported target	FALSE	TRUE	FALSE	FALSE	FALSE	FALSE	FALSE
AHR-D011565	0.472	AHR	D011565	Psoriasis	Launched	Launched	Launched	TRUE	TRUE	TRUE	TRUE	FALSE	2019	D017496	Hypopigmentation	OTG		Skin colour	https://genetics.opentargets.org/study/NEALE2_1717	2018			0.348004	0.81	1	0.81	1	GWAS	0.0132356		dermatology	both	unsupported target	FALSE	TRUE	FALSE	FALSE	FALSE	FALSE	FALSE
AIFM1-D001943	0.249	AIFM1	D001943	Breast Neoplasms	Phase II		Phase II	TRUE	TRUE	FALSE		FALSE		D040181	Genetic Diseases, X-Linked	OMIM		Deafness, X-linked 5, 300614 (3), X-linked recessive	https://omim.org/entry/300169									OMIM			oncology	both	unsupported target	FALSE	TRUE	FALSE	FALSE	FALSE	FALSE	FALSE
AIFM1-D010190	0.239	AIFM1	D010190	Pancreatic Neoplasms	Phase II		Phase II	TRUE	TRUE	FALSE		FALSE		D040181	Genetic Diseases, X-Linked	OMIM		Deafness, X-linked 5, 300614 (3), X-linked recessive	https://omim.org/entry/300169									OMIM			oncology	gwas	unsupported target	FALSE	TRUE	FALSE	FALSE	FALSE	FALSE	FALSE
AIM2-D009369	0.332	AIM2	D009369	Neoplasms	Preclinical		Preclinical	FALSE				FALSE		D007970	Leukopenia	OTG		White blood cell count	https://genetics.opentargets.org/study/GCST002556	2014			0.772763	0.57	1	0.57	1	GWAS			oncology	gwas	unsupported target	FALSE	FALSE	FALSE	FALSE	FALSE	FALSE	FALSE
AIMP2-D009369	0.223	AIMP2	D009369	Neoplasms	Preclinical		Preclinical	FALSE				FALSE		D000326	Adrenoleukodystrophy	OMIM		Leukodystrophy, hypomyelinating, 17, 618006 (3), Autosomal recessive	https://omim.org/entry/600859									OMIM			oncology	gwas	unsupported target	FALSE	TRUE	FALSE	FALSE	FALSE	FALSE	FALSE
AKR1B1-D001249	0	AKR1B1	D001249	Asthma	Preclinical		Preclinical	FALSE				FALSE																			respiratory, immune	both	unsupported target	FALSE	TRUE	FALSE	FALSE	TRUE	FALSE	FALSE
AKR1B1-D002239	0	AKR1B1	D002239	Carbohydrate Metabolism, Inborn Errors		Phase III	Phase III	TRUE	TRUE	TRUE		TRUE																			congenital, metabolic	omim/tcga	unsupported target	FALSE	TRUE	FALSE	FALSE	TRUE	FALSE	FALSE
AKR1B1-D003924	0	AKR1B1	D003924	Diabetes Mellitus, Type 2	Phase II		Phase II	TRUE	TRUE	FALSE		FALSE																			metabolic, endocrine	both	unsupported target	FALSE	TRUE	FALSE	FALSE	TRUE	FALSE	FALSE
AKR1B1-D003928	0	AKR1B1	D003928	Diabetic Nephropathies	Preclinical		Preclinical	FALSE				FALSE																			endocrine	gwas	unsupported target	FALSE	TRUE	FALSE	FALSE	TRUE	FALSE	FALSE
AKR1B1-D003929	0	AKR1B1	D003929	Diabetic Neuropathies		Phase III	Phase III	TRUE	TRUE	TRUE		FALSE																			neurology, endocrine	both	unsupported target	FALSE	TRUE	FALSE	FALSE	TRUE	FALSE	FALSE
AKR1B1-D003930	0	AKR1B1	D003930	Diabetic Retinopathy		Preclinical	Preclinical					FALSE																			ophthalmology, cardiovascular, endocrine	gwas	unsupported target	FALSE	TRUE	FALSE	FALSE	TRUE	FALSE	FALSE
AKR1B1-D005693	0	AKR1B1	D005693	Galactosemias		Phase III	Phase III	TRUE	TRUE	TRUE		TRUE																			neurology, congenital, metabolic	omim/tcga	unsupported target	FALSE	TRUE	FALSE	FALSE	TRUE	FALSE	FALSE
AKR1B1-D006333	0	AKR1B1	D006333	Heart Failure	Preclinical		Preclinical	FALSE				FALSE																			cardiovascular	both	unsupported target	FALSE	TRUE	FALSE	FALSE	TRUE	FALSE	FALSE
AKR1B1-D009203	0	AKR1B1	D009203	Myocardial Infarction	Preclinical		Preclinical	FALSE				FALSE																			cardiovascular, signs/symptoms	gwas	unsupported target	FALSE	TRUE	FALSE	FALSE	TRUE	FALSE	FALSE
AKR1B1-D009369	0	AKR1B1	D009369	Neoplasms	Preclinical		Preclinical	FALSE				FALSE																			oncology	gwas	unsupported target	FALSE	TRUE	FALSE	FALSE	TRUE	FALSE	FALSE
AKR1B1-D014605	0	AKR1B1	D014605	Uveitis	Preclinical		Preclinical	FALSE				FALSE																			ophthalmology	gwas	unsupported target	FALSE	TRUE	FALSE	FALSE	TRUE	FALSE	FALSE
AKR1B1-D018981	0	AKR1B1	D018981	Congenital Disorders of Glycosylation		Preclinical	Preclinical					TRUE																			congenital, metabolic	both	unsupported target	FALSE	TRUE	FALSE	FALSE	TRUE	FALSE	FALSE
AKR1B1-D048909	0	AKR1B1	D048909	Diabetes Complications	Phase II		Phase II	TRUE	TRUE	FALSE		FALSE																			endocrine	gwas	unsupported target	FALSE	TRUE	FALSE	FALSE	TRUE	FALSE	FALSE
AKR1C3-D004715	0.237	AKR1C3	D004715	Endometriosis	Phase II		Phase II	TRUE	TRUE	FALSE		FALSE		D008659	Metabolic Diseases	OTG		Metabolic traits [SM-13]	https://genetics.opentargets.org/study/GCST001217_6	2011			0.8355	0.62	1	0.62	1	GWAS	0.07		other	gwas	unsupported target	FALSE	TRUE	FALSE	FALSE	TRUE	FALSE	FALSE
AKR1C3-D008113	0.245	AKR1C3	D008113	Liver Neoplasms		Phase II	Phase II	TRUE	TRUE			TRUE		D008659	Metabolic Diseases	OTG		Metabolic traits [SM-13]	https://genetics.opentargets.org/study/GCST001217_6	2011			0.8355	0.62	1	0.62	1	GWAS	0.07		oncology	gwas	unsupported target	FALSE	TRUE	FALSE	FALSE	TRUE	FALSE	FALSE
AKR1C3-D009369	0.334	AKR1C3	D009369	Neoplasms		Phase II	Phase II	TRUE	TRUE			TRUE		D008659	Metabolic Diseases	OTG		Metabolic traits [SM-13]	https://genetics.opentargets.org/study/GCST001217_6	2011			0.8355	0.62	1	0.62	1	GWAS	0.07		oncology	gwas	unsupported target	FALSE	TRUE	FALSE	FALSE	TRUE	FALSE	FALSE
AKR1C3-D011085	0.586	AKR1C3	D011085	Polycystic Ovary Syndrome		Preclinical	Preclinical					FALSE		D004700	Endocrine System Diseases	OTG		Total testosterone levels	https://genetics.opentargets.org/study/GCST90012112	2020			0.27212	0.7	1	0.7	1	GWAS	0.0261725		oncology	gwas	unsupported target	FALSE	TRUE	FALSE	FALSE	TRUE	FALSE	FALSE
AKR1C3-D011471	0.239	AKR1C3	D011471	Prostatic Neoplasms		Phase II	Phase II	TRUE	TRUE			TRUE		D008659	Metabolic Diseases	OTG		Metabolic traits [SM-13]	https://genetics.opentargets.org/study/GCST001217_6	2011			0.8355	0.62	1	0.62	1	GWAS	0.07		oncology	both	unsupported target	FALSE	TRUE	FALSE	FALSE	TRUE	FALSE	FALSE
AKR1C3-D015470	0.241	AKR1C3	D015470	Leukemia, Myeloid, Acute		Phase I	Phase I	TRUE				TRUE		D008659	Metabolic Diseases	OTG		Metabolic traits [SM-13]	https://genetics.opentargets.org/study/GCST001217_6	2011			0.8355	0.62	1	0.62	1	GWAS	0.07		oncology	both	unsupported target	FALSE	TRUE	FALSE	FALSE	TRUE	FALSE	FALSE
AKR1C3-D054198	0.238	AKR1C3	D054198	Precursor Cell Lymphoblastic Leukemia-Lymphoma		Phase II	Phase II	TRUE	TRUE			TRUE		D008659	Metabolic Diseases	OTG		Metabolic traits [SM-13]	https://genetics.opentargets.org/study/GCST001217_6	2011			0.8355	0.62	1	0.62	1	GWAS	0.07		oncology	both	unsupported target	FALSE	TRUE	FALSE	FALSE	TRUE	FALSE	FALSE
AKT1-D000086382	0	AKT1	D000086382	COVID-19		Preclinical	Preclinical					FALSE		D001205	Ascorbic Acid	OTG		Vitamin C levels	https://genetics.opentargets.org/study/GCST011816	2020			0.283481	0.54	1	0.54	1	GWAS	0.04		infection, respiratory	gwas	unsupported target	TRUE	TRUE	FALSE	FALSE	FALSE	FALSE	TRUE
AKT1-D000544	0.254	AKT1	D000544	Alzheimer Disease	Preclinical		Preclinical	FALSE				FALSE		D007970	Leukopenia	OTG		White blood cell count	https://genetics.opentargets.org/study/GCST007070	2018			0.606761	0.68	1	0.68	1	GWAS			neurology, psychiatry	both	unsupported target	TRUE	TRUE	FALSE	FALSE	FALSE	FALSE	TRUE
AKT1-D001650	0.517	AKT1	D001650	Bile Duct Neoplasms	Phase I		Phase I	TRUE	FALSE			FALSE		D016889	Endometrial Neoplasms	PICCOLO	gtex-v6p-pancreas	endometrial_cancer	https://www.ncbi.nlm.nih.gov/pubmed/27135401	2016	7.47e-07	0.969454						GWAS			oncology	both	unsupported target	TRUE	TRUE	FALSE	FALSE	FALSE	FALSE	TRUE
AKT1-D001932	0.547	AKT1	D001932	Brain Neoplasms		Phase III	Phase III	TRUE	TRUE	TRUE		TRUE		D016889	Endometrial Neoplasms	PICCOLO	gtex-v6p-pancreas	endometrial_cancer	https://www.ncbi.nlm.nih.gov/pubmed/27135401	2016	7.47e-07	0.969454						GWAS			oncology	both	unsupported target	TRUE	TRUE	FALSE	FALSE	FALSE	FALSE	TRUE
AKT1-D001943	0.549	AKT1	D001943	Breast Neoplasms		Phase III	Phase III	TRUE	TRUE	TRUE		TRUE		D016889	Endometrial Neoplasms	PICCOLO	gtex-v6p-pancreas	endometrial_cancer	https://www.ncbi.nlm.nih.gov/pubmed/27135401	2016	7.47e-07	0.969454						GWAS			oncology	both	unsupported target	TRUE	TRUE	FALSE	FALSE	FALSE	FALSE	TRUE
AKT1-D002289	0.526	AKT1	D002289	Carcinoma, Non-Small-Cell Lung	Phase II		Phase II	TRUE	TRUE	FALSE		TRUE		D016889	Endometrial Neoplasms	PICCOLO	gtex-v6p-pancreas	endometrial_cancer	https://www.ncbi.nlm.nih.gov/pubmed/27135401	2016	7.47e-07	0.969454						GWAS			oncology	both	unsupported target	TRUE	TRUE	FALSE	FALSE	FALSE	FALSE	TRUE
AKT1-D002318	0.34	AKT1	D002318	Cardiovascular Diseases		Preclinical	Preclinical					FALSE		D007970	Leukopenia	OTG		White blood cell count	https://genetics.opentargets.org/study/GCST007070	2018			0.606761	0.68	1	0.68	1	GWAS			cardiovascular	gwas	unsupported target	TRUE	TRUE	FALSE	FALSE	FALSE	FALSE	TRUE
AKT1-D004535	0.475	AKT1	D004535	Ehlers-Danlos Syndrome		Phase III	Phase III	TRUE	TRUE	TRUE		FALSE		D007970	Leukopenia	OTG		White blood cell count	https://genetics.opentargets.org/study/GCST007070	2018			0.606761	0.68	1	0.68	1	GWAS			cardiovascular, hematology, congenital, dermatology	both	unsupported target	TRUE	TRUE	FALSE	FALSE	FALSE	FALSE	TRUE
AKT1-D004646	0.237	AKT1	D004646	Emphysema	Phase I		Phase I	TRUE	FALSE			FALSE		D007970	Leukopenia	OTG		White blood cell count	https://genetics.opentargets.org/study/GCST007070	2018			0.606761	0.68	1	0.68	1	GWAS			signs/symptoms	both	unsupported target	TRUE	TRUE	FALSE	FALSE	FALSE	FALSE	TRUE
AKT1-D004938	0.527	AKT1	D004938	Esophageal Neoplasms		Phase II	Phase II	TRUE	TRUE			TRUE		D016889	Endometrial Neoplasms	PICCOLO	gtex-v6p-pancreas	endometrial_cancer	https://www.ncbi.nlm.nih.gov/pubmed/27135401	2016	7.47e-07	0.969454						GWAS			oncology	both	unsupported target	TRUE	TRUE	FALSE	FALSE	FALSE	FALSE	TRUE
AKT1-D005128	0.313	AKT1	D005128	Eye Diseases	Preclinical		Preclinical	FALSE				FALSE		D007970	Leukopenia	OTG		White blood cell count	https://genetics.opentargets.org/study/GCST007070	2018			0.606761	0.68	1	0.68	1	GWAS			ophthalmology	gwas	unsupported target	TRUE	TRUE	FALSE	FALSE	FALSE	FALSE	TRUE
AKT1-D005134	0.549	AKT1	D005134	Eye Neoplasms	Preclinical		Preclinical	FALSE				FALSE		D016889	Endometrial Neoplasms	PICCOLO	gtex-v6p-pancreas	endometrial_cancer	https://www.ncbi.nlm.nih.gov/pubmed/27135401	2016	7.47e-07	0.969454						GWAS			oncology	both	unsupported target	TRUE	TRUE	FALSE	FALSE	FALSE	FALSE	TRUE
AKT1-D005770	0.56	AKT1	D005770	Gastrointestinal Neoplasms	Phase I		Phase I	TRUE	FALSE			TRUE		D016889	Endometrial Neoplasms	PICCOLO	gtex-v6p-pancreas	endometrial_cancer	https://www.ncbi.nlm.nih.gov/pubmed/27135401	2016	7.47e-07	0.969454						GWAS			oncology	both	unsupported target	TRUE	TRUE	FALSE	FALSE	FALSE	FALSE	TRUE
AKT1-D005909	0.551	AKT1	D005909	Glioblastoma		Phase III	Phase III	TRUE	TRUE	TRUE		TRUE		D018269	Carcinoma, Endometrioid	PICCOLO	gtex-v6p-pancreas	endometrial_endometrioid_carcinoma	https://www.ncbi.nlm.nih.gov/pubmed/27135401	2016	7.47e-07	0.969454						GWAS			oncology	gwas	unsupported target	TRUE	TRUE	FALSE	FALSE	FALSE	FALSE	TRUE
AKT1-D006258	0.554	AKT1	D006258	Head and Neck Neoplasms	Preclinical		Preclinical	FALSE				FALSE		D016889	Endometrial Neoplasms	PICCOLO	gtex-v6p-pancreas	endometrial_cancer	https://www.ncbi.nlm.nih.gov/pubmed/27135401	2016	7.47e-07	0.969454						GWAS			oncology	both	unsupported target	TRUE	TRUE	FALSE	FALSE	FALSE	FALSE	TRUE
AKT1-D006646	0.439	AKT1	D006646	Histiocytosis, Langerhans-Cell	Phase II		Phase II	TRUE	TRUE	FALSE		FALSE		D007970	Leukopenia	OTG		White blood cell count	https://genetics.opentargets.org/study/GCST007070	2018			0.606761	0.68	1	0.68	1	GWAS			respiratory, hematology	both	unsupported target	TRUE	TRUE	FALSE	FALSE	FALSE	FALSE	TRUE
AKT1-D006689	0.482	AKT1	D006689	Hodgkin Disease	Phase II		Phase II	TRUE	TRUE	FALSE		FALSE		D007970	Leukopenia	OTG		White blood cell count	https://genetics.opentargets.org/study/GCST007070	2018			0.606761	0.68	1	0.68	1	GWAS			oncology	gwas	unsupported target	TRUE	TRUE	FALSE	FALSE	FALSE	FALSE	TRUE
AKT1-D006976	0.234	AKT1	D006976	Hypertension, Pulmonary	Phase I		Phase I	TRUE	FALSE			FALSE		D007970	Leukopenia	OTG		White blood cell count	https://genetics.opentargets.org/study/GCST007070	2018			0.606761	0.68	1	0.68	1	GWAS			respiratory, cardiovascular	omim/tcga	unsupported target	TRUE	TRUE	FALSE	FALSE	FALSE	FALSE	TRUE
AKT1-D007680	0.764	AKT1	D007680	Kidney Neoplasms	Phase II		Phase II	TRUE	TRUE	FALSE		TRUE		D016889	Endometrial Neoplasms	PICCOLO	gtex-v6p-pancreas	endometrial_cancer	https://www.ncbi.nlm.nih.gov/pubmed/27135401	2016	7.47e-07	0.969454						GWAS			oncology	both	unsupported target	TRUE	TRUE	FALSE	FALSE	FALSE	FALSE	TRUE
AKT1-D008113	0.543	AKT1	D008113	Liver Neoplasms	Phase II		Phase II	TRUE	TRUE	FALSE		TRUE		D016889	Endometrial Neoplasms	PICCOLO	gtex-v6p-pancreas	endometrial_cancer	https://www.ncbi.nlm.nih.gov/pubmed/27135401	2016	7.47e-07	0.969454						GWAS			oncology	gwas	unsupported target	TRUE	TRUE	FALSE	FALSE	FALSE	FALSE	TRUE
AKT1-D008175	0.551	AKT1	D008175	Lung Neoplasms	Phase II		Phase II	TRUE	TRUE	FALSE		TRUE		D016889	Endometrial Neoplasms	PICCOLO	gtex-v6p-pancreas	endometrial_cancer	https://www.ncbi.nlm.nih.gov/pubmed/27135401	2016	7.47e-07	0.969454						GWAS			oncology	both	unsupported target	TRUE	TRUE	FALSE	FALSE	FALSE	FALSE	TRUE
AKT1-D008223	0.534	AKT1	D008223	Lymphoma		Phase I	Phase I	TRUE				FALSE		D007970	Leukopenia	OTG		White blood cell count	https://genetics.opentargets.org/study/GCST007070	2018			0.606761	0.68	1	0.68	1	GWAS			oncology	gwas	unsupported target	TRUE	TRUE	FALSE	FALSE	FALSE	FALSE	TRUE
AKT1-D008224	0.449	AKT1	D008224	Lymphoma, Follicular	Phase I		Phase I	TRUE	FALSE			FALSE		D018269	Carcinoma, Endometrioid	PICCOLO	gtex-v6p-pancreas	endometrial_endometrioid_carcinoma	https://www.ncbi.nlm.nih.gov/pubmed/27135401	2016	7.47e-07	0.969454						GWAS			oncology	gwas	unsupported target	TRUE	TRUE	FALSE	FALSE	FALSE	FALSE	TRUE
AKT1-D008228	0.516	AKT1	D008228	Lymphoma, Non-Hodgkin		Phase II	Phase II	TRUE	TRUE			FALSE		D007970	Leukopenia	OTG		White blood cell count	https://genetics.opentargets.org/study/GCST007070	2018			0.606761	0.68	1	0.68	1	GWAS			oncology	both	unsupported target	TRUE	TRUE	FALSE	FALSE	FALSE	FALSE	TRUE
AKT1-D008258	0.469	AKT1	D008258	Waldenstrom Macroglobulinemia	Phase II		Phase II	TRUE	TRUE	FALSE		FALSE		D007970	Leukopenia	OTG		White blood cell count	https://genetics.opentargets.org/study/GCST007070	2018			0.606761	0.68	1	0.68	1	GWAS			oncology	gwas	unsupported target	TRUE	TRUE	FALSE	FALSE	FALSE	FALSE	TRUE
AKT1-D008527	0.542	AKT1	D008527	Medulloblastoma		Phase III	Phase III	TRUE	TRUE	TRUE		TRUE		D018269	Carcinoma, Endometrioid	PICCOLO	gtex-v6p-pancreas	endometrial_endometrioid_carcinoma	https://www.ncbi.nlm.nih.gov/pubmed/27135401	2016	7.47e-07	0.969454						GWAS			oncology	gwas	unsupported target	TRUE	TRUE	FALSE	FALSE	FALSE	FALSE	TRUE
AKT1-D008545	0.482	AKT1	D008545	Melanoma		Phase II	Phase II	TRUE	TRUE			TRUE		D018269	Carcinoma, Endometrioid	PICCOLO	gtex-v6p-pancreas	endometrial_endometrioid_carcinoma	https://www.ncbi.nlm.nih.gov/pubmed/27135401	2016	7.47e-07	0.969454						GWAS			oncology	both	unsupported target	TRUE	TRUE	FALSE	FALSE	FALSE	FALSE	TRUE
AKT1-D008579	0.531	AKT1	D008579	Meningioma		Preclinical	Preclinical					FALSE		D016889	Endometrial Neoplasms	PICCOLO	gtex-v6p-pancreas	endometrial_cancer	https://www.ncbi.nlm.nih.gov/pubmed/27135401	2016	7.47e-07	0.969454						GWAS			oncology	both	unsupported target	TRUE	TRUE	FALSE	FALSE	FALSE	FALSE	TRUE
AKT1-D009101	0.513	AKT1	D009101	Multiple Myeloma	Phase II		Phase II	TRUE	TRUE	FALSE		TRUE		D007970	Leukopenia	OTG		White blood cell count	https://genetics.opentargets.org/study/GCST007070	2018			0.606761	0.68	1	0.68	1	GWAS			oncology	gwas	unsupported target	TRUE	TRUE	FALSE	FALSE	FALSE	FALSE	TRUE
AKT1-D009190	0.547	AKT1	D009190	Myelodysplastic Syndromes	Phase II		Phase II	TRUE	TRUE	FALSE		TRUE		D007970	Leukopenia	OTG		White blood cell count	https://genetics.opentargets.org/study/GCST007070	2018			0.606761	0.68	1	0.68	1	GWAS			hematology	omim/tcga	unsupported target	TRUE	TRUE	FALSE	FALSE	FALSE	FALSE	TRUE
AKT1-D009369	0.571	AKT1	D009369	Neoplasms		Phase II	Phase II	TRUE	TRUE			TRUE		D006223	Hamartoma Syndrome, Multiple	OMIM		Cowden syndrome 6, 615109 (3)	https://omim.org/entry/164730									OMIM			oncology	gwas	unsupported target	TRUE	TRUE	FALSE	FALSE	FALSE	FALSE	TRUE
AKT1-D009442	0.524	AKT1	D009442	Neurilemmoma	Preclinical		Preclinical	FALSE				FALSE		D016889	Endometrial Neoplasms	PICCOLO	gtex-v6p-pancreas	endometrial_cancer	https://www.ncbi.nlm.nih.gov/pubmed/27135401	2016	7.47e-07	0.969454						GWAS			oncology	both	unsupported target	TRUE	TRUE	FALSE	FALSE	FALSE	FALSE	TRUE
AKT1-D009447	0.558	AKT1	D009447	Neuroblastoma	Phase I		Phase I	TRUE	FALSE			FALSE		D018269	Carcinoma, Endometrioid	PICCOLO	gtex-v6p-pancreas	endometrial_endometrioid_carcinoma	https://www.ncbi.nlm.nih.gov/pubmed/27135401	2016	7.47e-07	0.969454						GWAS			oncology	gwas	unsupported target	TRUE	TRUE	FALSE	FALSE	FALSE	FALSE	TRUE
AKT1-D009506	0.486	AKT1	D009506	Nevus		Preclinical	Preclinical					FALSE		D018269	Carcinoma, Endometrioid	PICCOLO	gtex-v6p-pancreas	endometrial_endometrioid_carcinoma	https://www.ncbi.nlm.nih.gov/pubmed/27135401	2016	7.47e-07	0.969454						GWAS			oncology	gwas	unsupported target	TRUE	TRUE	FALSE	FALSE	FALSE	FALSE	TRUE
AKT1-D010051	0.874	AKT1	D010051	Ovarian Neoplasms		Phase II	Phase II	TRUE	TRUE			TRUE		D018269	Carcinoma, Endometrioid	PICCOLO	gtex-v6p-pancreas	endometrial_endometrioid_carcinoma	https://www.ncbi.nlm.nih.gov/pubmed/27135401	2016	7.47e-07	0.969454						GWAS			oncology	gwas	genetically supported target	TRUE	TRUE	FALSE	FALSE	FALSE	FALSE	TRUE
AKT1-D010190	0.637	AKT1	D010190	Pancreatic Neoplasms		Phase II	Phase II	TRUE	TRUE			TRUE		D018269	Carcinoma, Endometrioid	PICCOLO	gtex-v6p-pancreas	endometrial_endometrioid_carcinoma	https://www.ncbi.nlm.nih.gov/pubmed/27135401	2016	7.47e-07	0.969454						GWAS			oncology	gwas	unsupported target	TRUE	TRUE	FALSE	FALSE	FALSE	FALSE	TRUE
AKT1-D010534	0.514	AKT1	D010534	Peritoneal Neoplasms	Phase II		Phase II	TRUE	TRUE	FALSE		FALSE		D016889	Endometrial Neoplasms	PICCOLO	gtex-v6p-pancreas	endometrial_cancer	https://www.ncbi.nlm.nih.gov/pubmed/27135401	2016	7.47e-07	0.969454						GWAS			oncology	omim/tcga	unsupported target	TRUE	TRUE	FALSE	FALSE	FALSE	FALSE	TRUE
AKT1-D011014	0.258	AKT1	D011014	Pneumonia		Preclinical	Preclinical					FALSE		D007970	Leukopenia	OTG		White blood cell count	https://genetics.opentargets.org/study/GCST007070	2018			0.606761	0.68	1	0.68	1	GWAS			infection, respiratory	gwas	unsupported target	TRUE	TRUE	FALSE	FALSE	FALSE	FALSE	TRUE
AKT1-D011471	0.757	AKT1	D011471	Prostatic Neoplasms		Phase III	Phase III	TRUE	TRUE	TRUE		TRUE		D016889	Endometrial Neoplasms	PICCOLO	gtex-v6p-pancreas	endometrial_cancer	https://www.ncbi.nlm.nih.gov/pubmed/27135401	2016	7.47e-07	0.969454						GWAS			oncology	both	unsupported target	TRUE	TRUE	FALSE	FALSE	FALSE	FALSE	TRUE
AKT1-D012878	0.539	AKT1	D012878	Skin Neoplasms	Preclinical		Preclinical	FALSE				FALSE		D016889	Endometrial Neoplasms	PICCOLO	gtex-v6p-pancreas	endometrial_cancer	https://www.ncbi.nlm.nih.gov/pubmed/27135401	2016	7.47e-07	0.969454						GWAS			oncology	gwas	unsupported target	TRUE	TRUE	FALSE	FALSE	FALSE	FALSE	TRUE
AKT1-D013274	0.534	AKT1	D013274	Stomach Neoplasms		Phase II	Phase II	TRUE	TRUE			TRUE		D016889	Endometrial Neoplasms	PICCOLO	gtex-v6p-pancreas	endometrial_cancer	https://www.ncbi.nlm.nih.gov/pubmed/27135401	2016	7.47e-07	0.969454						GWAS			oncology	both	unsupported target	TRUE	TRUE	FALSE	FALSE	FALSE	FALSE	TRUE
AKT1-D013683	0.456	AKT1	D013683	Telangiectasia, Hereditary Hemorrhagic		Preclinical	Preclinical					FALSE		D007970	Leukopenia	OTG		White blood cell count	https://genetics.opentargets.org/study/GCST007070	2018			0.606761	0.68	1	0.68	1	GWAS			cardiovascular, hematology, congenital	omim/tcga	unsupported target	TRUE	TRUE	FALSE	FALSE	FALSE	FALSE	TRUE
AKT1-D014657	0.264	AKT1	D014657	Vasculitis		Preclinical	Preclinical					FALSE		D007970	Leukopenia	OTG		White blood cell count	https://genetics.opentargets.org/study/GCST007070	2018			0.606761	0.68	1	0.68	1	GWAS			cardiovascular	both	unsupported target	TRUE	TRUE	FALSE	FALSE	FALSE	FALSE	TRUE
AKT1-D015179	0.553	AKT1	D015179	Colorectal Neoplasms		Phase II	Phase II	TRUE	TRUE			TRUE		D016889	Endometrial Neoplasms	PICCOLO	gtex-v6p-pancreas	endometrial_cancer	https://www.ncbi.nlm.nih.gov/pubmed/27135401	2016	7.47e-07	0.969454						GWAS			oncology	both	unsupported target	TRUE	TRUE	FALSE	FALSE	FALSE	FALSE	TRUE
AKT1-D015451	0.461	AKT1	D015451	Leukemia, Lymphocytic, Chronic, B-Cell	Phase II		Phase II	TRUE	TRUE	FALSE		TRUE		D018269	Carcinoma, Endometrioid	PICCOLO	gtex-v6p-pancreas	endometrial_endometrioid_carcinoma	https://www.ncbi.nlm.nih.gov/pubmed/27135401	2016	7.47e-07	0.969454						GWAS			oncology	both	unsupported target	TRUE	TRUE	FALSE	FALSE	FALSE	FALSE	TRUE
AKT1-D015464	0.494	AKT1	D015464	Leukemia, Myelogenous, Chronic, BCR-ABL Positive	Phase II		Phase II	TRUE	TRUE	FALSE		FALSE		D007970	Leukopenia	OTG		White blood cell count	https://genetics.opentargets.org/study/GCST007070	2018			0.606761	0.68	1	0.68	1	GWAS			oncology	both	unsupported target	TRUE	TRUE	FALSE	FALSE	FALSE	FALSE	TRUE
AKT1-D015470	0.471	AKT1	D015470	Leukemia, Myeloid, Acute		Phase II	Phase II	TRUE	TRUE			TRUE		D018269	Carcinoma, Endometrioid	PICCOLO	gtex-v6p-pancreas	endometrial_endometrioid_carcinoma	https://www.ncbi.nlm.nih.gov/pubmed/27135401	2016	7.47e-07	0.969454						GWAS			oncology	both	unsupported target	TRUE	TRUE	FALSE	FALSE	FALSE	FALSE	TRUE
AKT1-D015477	0.445	AKT1	D015477	Leukemia, Myelomonocytic, Chronic	Phase II		Phase II	TRUE	TRUE	FALSE		FALSE		D007970	Leukopenia	OTG		White blood cell count	https://genetics.opentargets.org/study/GCST007070	2018			0.606761	0.68	1	0.68	1	GWAS			oncology	both	unsupported target	TRUE	TRUE	FALSE	FALSE	FALSE	FALSE	TRUE
AKT1-D016399	0.488	AKT1	D016399	Lymphoma, T-Cell	Phase II		Phase II	TRUE	TRUE	FALSE		FALSE		D007970	Leukopenia	OTG		White blood cell count	https://genetics.opentargets.org/study/GCST007070	2018			0.606761	0.68	1	0.68	1	GWAS			oncology	both	unsupported target	TRUE	TRUE	FALSE	FALSE	FALSE	FALSE	TRUE
AKT1-D016403	0.454	AKT1	D016403	Lymphoma, Large B-Cell, Diffuse		Phase III	Phase III	TRUE	TRUE	TRUE		FALSE		D018269	Carcinoma, Endometrioid	PICCOLO	gtex-v6p-pancreas	endometrial_endometrioid_carcinoma	https://www.ncbi.nlm.nih.gov/pubmed/27135401	2016	7.47e-07	0.969454						GWAS			oncology	gwas	unsupported target	TRUE	TRUE	FALSE	FALSE	FALSE	FALSE	TRUE
AKT1-D016518	0.618	AKT1	D016518	Neurofibromatosis 2		Phase III	Phase III	TRUE	TRUE	TRUE		FALSE		D006223	Hamartoma Syndrome, Multiple	OMIM		Cowden syndrome 6, 615109 (3)	https://omim.org/entry/164730									OMIM			oncology	both	unsupported target	TRUE	TRUE	FALSE	FALSE	FALSE	FALSE	TRUE
AKT1-D016889	1	AKT1	D016889	Endometrial Neoplasms	Phase II		Phase II	TRUE	TRUE	FALSE		FALSE		D016889	Endometrial Neoplasms	PICCOLO	gtex-v6p-pancreas	endometrial_cancer	https://www.ncbi.nlm.nih.gov/pubmed/27135401	2016	7.47e-07	0.969454						GWAS			oncology	gwas	genetically supported target	TRUE	TRUE	FALSE	FALSE	FALSE	FALSE	TRUE
AKT1-D017492	0.209	AKT1	D017492	Keratosis, Seborrheic		Phase II	Phase II	TRUE	TRUE			FALSE		D007970	Leukopenia	OTG		White blood cell count	https://genetics.opentargets.org/study/GCST007070	2018			0.606761	0.68	1	0.68	1	GWAS			dermatology	gwas	unsupported target	TRUE	TRUE	FALSE	FALSE	FALSE	FALSE	TRUE
AKT1-D018316	0.523	AKT1	D018316	Gliosarcoma	Phase I		Phase I	TRUE	FALSE			FALSE		D018269	Carcinoma, Endometrioid	PICCOLO	gtex-v6p-pancreas	endometrial_endometrioid_carcinoma	https://www.ncbi.nlm.nih.gov/pubmed/27135401	2016	7.47e-07	0.969454						GWAS			oncology	gwas	unsupported target	TRUE	TRUE	FALSE	FALSE	FALSE	FALSE	TRUE
AKT1-D019337	0.535	AKT1	D019337	Hematologic Neoplasms	Phase II		Phase II	TRUE	TRUE	FALSE		TRUE		D016889	Endometrial Neoplasms	PICCOLO	gtex-v6p-pancreas	endometrial_cancer	https://www.ncbi.nlm.nih.gov/pubmed/27135401	2016	7.47e-07	0.969454						GWAS			oncology	gwas	unsupported target	TRUE	TRUE	FALSE	FALSE	FALSE	FALSE	TRUE
AKT1-D048909	0.642	AKT1	D048909	Diabetes Complications	Preclinical		Preclinical	FALSE				FALSE		D004700	Endocrine System Diseases	OTG		Testosterone levels	https://genetics.opentargets.org/study/GCST011518	2021			0.608943	0.6	1	0.6	1	GWAS			endocrine	gwas	unsupported target	TRUE	TRUE	FALSE	FALSE	FALSE	FALSE	TRUE
AKT1-D054198	0.468	AKT1	D054198	Precursor Cell Lymphoblastic Leukemia-Lymphoma	Phase II		Phase II	TRUE	TRUE	FALSE		FALSE		D007970	Leukopenia	OTG		White blood cell count	https://genetics.opentargets.org/study/GCST007070	2018			0.606761	0.68	1	0.68	1	GWAS			oncology	both	unsupported target	TRUE	TRUE	FALSE	FALSE	FALSE	FALSE	TRUE
AKT2-D000755	0.395	AKT2	D000755	Anemia, Sickle Cell	Preclinical		Preclinical	FALSE				FALSE		D008218	Lymphocytosis	OTG		Lymphocyte counts	https://genetics.opentargets.org/study/GCST90002320	2020			0.063175	0.64	1	0.64	1	GWAS			hematology, congenital	both	unsupported target	TRUE	TRUE	FALSE	FALSE	FALSE	FALSE	TRUE
AKT2-D001932	0.206	AKT2	D001932	Brain Neoplasms	Preclinical		Preclinical	FALSE				FALSE		D051437	Renal Insufficiency	OTG		Creatinine levels	https://genetics.opentargets.org/study/GCST90025946	2021			0.163307	0.5	1	0.5	1	GWAS	0.0191206		oncology	both	unsupported target	TRUE	TRUE	FALSE	FALSE	FALSE	FALSE	TRUE
AKT2-D001943	0.207	AKT2	D001943	Breast Neoplasms	Phase I		Phase I	TRUE	FALSE			FALSE		D051437	Renal Insufficiency	OTG		Creatinine levels	https://genetics.opentargets.org/study/GCST90025946	2021			0.163307	0.5	1	0.5	1	GWAS	0.0191206		oncology	both	unsupported target	TRUE	TRUE	FALSE	FALSE	FALSE	FALSE	TRUE
AKT2-D002289	0.198	AKT2	D002289	Carcinoma, Non-Small-Cell Lung	Phase I		Phase I	TRUE	FALSE			FALSE		D051437	Renal Insufficiency	OTG		Creatinine levels	https://genetics.opentargets.org/study/GCST90025946	2021			0.163307	0.5	1	0.5	1	GWAS	0.0191206		oncology	both	unsupported target	TRUE	TRUE	FALSE	FALSE	FALSE	FALSE	TRUE
AKT2-D002583	0.516	AKT2	D002583	Uterine Cervical Neoplasms	Phase I		Phase I	TRUE	FALSE			FALSE		D051437	Renal Insufficiency	OTG		Creatinine levels	https://genetics.opentargets.org/study/GCST90025946	2021			0.163307	0.5	1	0.5	1	GWAS	0.0191206		oncology	gwas	unsupported target	TRUE	TRUE	FALSE	FALSE	FALSE	FALSE	TRUE
AKT2-D005909	0.198	AKT2	D005909	Glioblastoma	Preclinical		Preclinical	FALSE				FALSE		D051437	Renal Insufficiency	OTG		Creatinine levels	https://genetics.opentargets.org/study/GCST90025946	2021			0.163307	0.5	1	0.5	1	GWAS	0.0191206		oncology	gwas	unsupported target	TRUE	TRUE	FALSE	FALSE	FALSE	FALSE	TRUE
AKT2-D006223	0.221	AKT2	D006223	Hamartoma Syndrome, Multiple	Preclinical		Preclinical	FALSE				FALSE		D051437	Renal Insufficiency	OTG		Creatinine levels	https://genetics.opentargets.org/study/GCST90025946	2021			0.163307	0.5	1	0.5	1	GWAS	0.0191206		oncology	omim/tcga	unsupported target	TRUE	TRUE	FALSE	FALSE	FALSE	FALSE	TRUE
AKT2-D006258	0.21	AKT2	D006258	Head and Neck Neoplasms	Preclinical		Preclinical	FALSE				FALSE		D051437	Renal Insufficiency	OTG		Creatinine levels	https://genetics.opentargets.org/study/GCST90025946	2021			0.163307	0.5	1	0.5	1	GWAS	0.0191206		oncology	both	unsupported target	TRUE	TRUE	FALSE	FALSE	FALSE	FALSE	TRUE
AKT2-D008113	0.205	AKT2	D008113	Liver Neoplasms		Phase I	Phase I	TRUE				FALSE		D051437	Renal Insufficiency	OTG		Creatinine levels	https://genetics.opentargets.org/study/GCST90025946	2021			0.163307	0.5	1	0.5	1	GWAS	0.0191206		oncology	gwas	unsupported target	TRUE	TRUE	FALSE	FALSE	FALSE	FALSE	TRUE
AKT2-D008223	0.399	AKT2	D008223	Lymphoma	Phase I		Phase I	TRUE	FALSE			FALSE		D008218	Lymphocytosis	OTG		Lymphocyte counts	https://genetics.opentargets.org/study/GCST90002320	2020			0.063175	0.64	1	0.64	1	GWAS			oncology	gwas	unsupported target	TRUE	TRUE	FALSE	FALSE	FALSE	FALSE	TRUE
AKT2-D008527	0.194	AKT2	D008527	Medulloblastoma	Preclinical		Preclinical	FALSE				FALSE		D051437	Renal Insufficiency	OTG		Creatinine levels	https://genetics.opentargets.org/study/GCST90025946	2021			0.163307	0.5	1	0.5	1	GWAS	0.0191206		oncology	gwas	unsupported target	TRUE	TRUE	FALSE	FALSE	FALSE	FALSE	TRUE
AKT2-D009369	0.246	AKT2	D009369	Neoplasms		Phase II	Phase II	TRUE	TRUE			FALSE		D051437	Renal Insufficiency	OTG		Creatinine levels	https://genetics.opentargets.org/study/GCST90025946	2021			0.163307	0.5	1	0.5	1	GWAS	0.0191206		oncology	gwas	unsupported target	TRUE	TRUE	FALSE	FALSE	FALSE	FALSE	TRUE
AKT2-D009506	0.211	AKT2	D009506	Nevus		Phase II	Phase II	TRUE	TRUE			FALSE		D051437	Renal Insufficiency	OTG		Creatinine levels	https://genetics.opentargets.org/study/GCST90025946	2021			0.163307	0.5	1	0.5	1	GWAS	0.0191206		oncology	gwas	unsupported target	TRUE	TRUE	FALSE	FALSE	FALSE	FALSE	TRUE
AKT2-D010051	0.52	AKT2	D010051	Ovarian Neoplasms	Phase I		Phase I	TRUE	FALSE			FALSE		D051437	Renal Insufficiency	OTG		Creatinine levels	https://genetics.opentargets.org/study/GCST90025946	2021			0.163307	0.5	1	0.5	1	GWAS	0.0191206		oncology	gwas	unsupported target	TRUE	TRUE	FALSE	FALSE	FALSE	FALSE	TRUE
AKT2-D015179	0.209	AKT2	D015179	Colorectal Neoplasms	Phase I		Phase I	TRUE	FALSE			FALSE		D051437	Renal Insufficiency	OTG		Creatinine levels	https://genetics.opentargets.org/study/GCST90025946	2021			0.163307	0.5	1	0.5	1	GWAS	0.0191206		oncology	both	unsupported target	TRUE	TRUE	FALSE	FALSE	FALSE	FALSE	TRUE
AKT2-D016889	0.504	AKT2	D016889	Endometrial Neoplasms	Phase I		Phase I	TRUE	FALSE			FALSE		D051437	Renal Insufficiency	OTG		Creatinine levels	https://genetics.opentargets.org/study/GCST90025946	2021			0.163307	0.5	1	0.5	1	GWAS	0.0191206		oncology	gwas	unsupported target	TRUE	TRUE	FALSE	FALSE	FALSE	FALSE	TRUE
AKT2-D019337	0.402	AKT2	D019337	Hematologic Neoplasms	Preclinical		Preclinical	FALSE				FALSE		D008218	Lymphocytosis	OTG		Lymphocyte counts	https://genetics.opentargets.org/study/GCST90002320	2020			0.063175	0.64	1	0.64	1	GWAS			oncology	gwas	unsupported target	TRUE	TRUE	FALSE	FALSE	FALSE	FALSE	TRUE
AKT3-D001943	0.428	AKT3	D001943	Breast Neoplasms		Phase I	Phase I	TRUE				FALSE		D005910	Glioma	OTG		Non-glioblastoma glioma	https://genetics.opentargets.org/study/GCST004348	2017			0.161062	0.92	1	0.92	1	GWAS			oncology	both	unsupported target	TRUE	TRUE	FALSE	FALSE	FALSE	FALSE	TRUE
AKT3-D008175	0.43	AKT3	D008175	Lung Neoplasms	Phase I		Phase I	TRUE	FALSE			FALSE		D005910	Glioma	OTG		Non-glioblastoma glioma	https://genetics.opentargets.org/study/GCST004348	2017			0.161062	0.92	1	0.92	1	GWAS			oncology	both	unsupported target	TRUE	TRUE	FALSE	FALSE	FALSE	FALSE	TRUE
AKT3-D008223	0.782	AKT3	D008223	Lymphoma		Phase I	Phase I	TRUE				FALSE		D008232	Lymphoproliferative Disorders	OTG		Monocyte count	https://genetics.opentargets.org/study/GCST90002340	2020			0.878711	0.95	1	0.95	1	GWAS	0.021525		oncology	gwas	unsupported target	TRUE	TRUE	FALSE	FALSE	FALSE	FALSE	TRUE
AKT3-D008545	0.769	AKT3	D008545	Melanoma	Preclinical		Preclinical	FALSE				FALSE		D005910	Glioma	OTG		Non-glioblastoma glioma	https://genetics.opentargets.org/study/GCST004348	2017			0.161062	0.92	1	0.92	1	GWAS			oncology	both	unsupported target	TRUE	TRUE	FALSE	FALSE	FALSE	FALSE	TRUE
AKT3-D009369	0.513	AKT3	D009369	Neoplasms		Phase I	Phase I	TRUE				FALSE		D005910	Glioma	OTG		Non-glioblastoma glioma	https://genetics.opentargets.org/study/GCST004348	2017			0.161062	0.92	1	0.92	1	GWAS			oncology	gwas	unsupported target	TRUE	TRUE	FALSE	FALSE	FALSE	FALSE	TRUE
AKT3-D013274	0.415	AKT3	D013274	Stomach Neoplasms		Phase I	Phase I	TRUE				FALSE		D005910	Glioma	OTG		Non-glioblastoma glioma	https://genetics.opentargets.org/study/GCST004348	2017			0.161062	0.92	1	0.92	1	GWAS			oncology	both	unsupported target	TRUE	TRUE	FALSE	FALSE	FALSE	FALSE	TRUE
ALAS1-D011164	0.424	ALAS1	D011164	Porphyrias	Launched	Launched	Launched	TRUE	TRUE	TRUE	TRUE	TRUE	2021	D015228	Hypertriglyceridemia	Genebass	missenseLC skat continuous both_sexes irnt	Triglycerides	https://genebass.org/gene/ENSG00000023330/phenotype/continuous-30870-both_sexes-NA-irnt?burdenSet=pLoF&phewasOpts=1&resultLayout=full	2021								GWAS	0.0022578		metabolic	omim/tcga	unsupported target	FALSE	FALSE	FALSE	FALSE	FALSE	FALSE	FALSE
ALB-D001327	0.298	ALB	D001327	Autoimmune Diseases	Preclinical		Preclinical	FALSE				FALSE		D006402	Hematologic Diseases	OMIM		Analbuminemia, 616000 (3), Autosomal recessive	https://omim.org/entry/103600									OMIM			immune	both	unsupported target	TRUE	TRUE	FALSE	FALSE	FALSE	FALSE	FALSE
ALB-D001943	0.251	ALB	D001943	Breast Neoplasms		Phase II	Phase II	TRUE	TRUE			FALSE		D006402	Hematologic Diseases	OMIM		Analbuminemia, 616000 (3), Autosomal recessive	https://omim.org/entry/103600									OMIM			oncology	both	unsupported target	TRUE	TRUE	FALSE	FALSE	FALSE	FALSE	FALSE
ALB-D002289	0.233	ALB	D002289	Carcinoma, Non-Small-Cell Lung		Phase II	Phase II	TRUE	TRUE			FALSE		D006402	Hematologic Diseases	OMIM		Analbuminemia, 616000 (3), Autosomal recessive	https://omim.org/entry/103600									OMIM			oncology	both	unsupported target	TRUE	TRUE	FALSE	FALSE	FALSE	FALSE	FALSE
ALB-D003882	0.226	ALB	D003882	Dermatomyositis	Phase I		Phase I	TRUE	FALSE			FALSE		D006402	Hematologic Diseases	OMIM		Analbuminemia, 616000 (3), Autosomal recessive	https://omim.org/entry/103600									OMIM			musculoskeletal, neurology, dermatology	both	unsupported target	TRUE	TRUE	FALSE	FALSE	FALSE	FALSE	FALSE
ALB-D003924	0.454	ALB	D003924	Diabetes Mellitus, Type 2	Phase I		Phase I	TRUE	FALSE			FALSE		D006937	Hypercholesterolemia	Genebass	pLoF burden continuous both_sexes irnt	Cholesterol	https://genebass.org/gene/ENSG00000163631/phenotype/continuous-30690-both_sexes-NA-irnt?burdenSet=pLoF&phewasOpts=1&resultLayout=full	2021								GWAS	0.026899		metabolic, endocrine	both	unsupported target	TRUE	TRUE	FALSE	FALSE	FALSE	FALSE	FALSE
ALB-D007249	0.27	ALB	D007249	Inflammation	Preclinical		Preclinical	FALSE				FALSE		D006402	Hematologic Diseases	OMIM		Analbuminemia, 616000 (3), Autosomal recessive	https://omim.org/entry/103600									OMIM			signs/symptoms	gwas	unsupported target	TRUE	TRUE	FALSE	FALSE	FALSE	FALSE	FALSE
ALB-D008228	0.519	ALB	D008228	Lymphoma, Non-Hodgkin	Preclinical		Preclinical	FALSE				FALSE		D006402	Hematologic Diseases	OMIM		Analbuminemia, 616000 (3), Autosomal recessive	https://omim.org/entry/103600									OMIM			oncology	both	unsupported target	TRUE	TRUE	FALSE	FALSE	FALSE	FALSE	FALSE
ALB-D009101	0.516	ALB	D009101	Multiple Myeloma		Phase II	Phase II	TRUE	TRUE			FALSE		D006402	Hematologic Diseases	OMIM		Analbuminemia, 616000 (3), Autosomal recessive	https://omim.org/entry/103600									OMIM			oncology	gwas	unsupported target	TRUE	TRUE	FALSE	FALSE	FALSE	FALSE	FALSE
ALB-D009157	0.28	ALB	D009157	Myasthenia Gravis		Phase I	Phase I	TRUE				FALSE		D006402	Hematologic Diseases	OMIM		Analbuminemia, 616000 (3), Autosomal recessive	https://omim.org/entry/103600									OMIM			oncology	both	unsupported target	TRUE	TRUE	FALSE	FALSE	FALSE	FALSE	FALSE
ALB-D009369	0.336	ALB	D009369	Neoplasms		Phase II	Phase II	TRUE	TRUE			FALSE		D006402	Hematologic Diseases	OMIM		Analbuminemia, 616000 (3), Autosomal recessive	https://omim.org/entry/103600									OMIM			oncology	gwas	unsupported target	TRUE	TRUE	FALSE	FALSE	FALSE	FALSE	FALSE
ALB-D009765	0.436	ALB	D009765	Obesity	Phase I		Phase I	TRUE	FALSE			FALSE		D006937	Hypercholesterolemia	Genebass	pLoF burden continuous both_sexes irnt	Cholesterol	https://genebass.org/gene/ENSG00000163631/phenotype/continuous-30690-both_sexes-NA-irnt?burdenSet=pLoF&phewasOpts=1&resultLayout=full	2021								GWAS	0.026899		metabolic, signs/symptoms	both	unsupported target	TRUE	TRUE	FALSE	FALSE	FALSE	FALSE	FALSE
ALB-D010051	0.24	ALB	D010051	Ovarian Neoplasms		Phase II	Phase II	TRUE	TRUE			FALSE		D006402	Hematologic Diseases	OMIM		Analbuminemia, 616000 (3), Autosomal recessive	https://omim.org/entry/103600									OMIM			oncology	gwas	unsupported target	TRUE	TRUE	FALSE	FALSE	FALSE	FALSE	FALSE
ALB-D010190	0.24	ALB	D010190	Pancreatic Neoplasms		Phase II	Phase II	TRUE	TRUE			FALSE		D006402	Hematologic Diseases	OMIM		Analbuminemia, 616000 (3), Autosomal recessive	https://omim.org/entry/103600									OMIM			oncology	gwas	unsupported target	TRUE	TRUE	FALSE	FALSE	FALSE	FALSE	FALSE
ALB-D011471	0.24	ALB	D011471	Prostatic Neoplasms		Phase I	Phase I	TRUE				FALSE		D006402	Hematologic Diseases	OMIM		Analbuminemia, 616000 (3), Autosomal recessive	https://omim.org/entry/103600									OMIM			oncology	both	unsupported target	TRUE	TRUE	FALSE	FALSE	FALSE	FALSE	FALSE
ALB-D011565	0.241	ALB	D011565	Psoriasis		Phase II	Phase II	TRUE	TRUE			FALSE		D006402	Hematologic Diseases	OMIM		Analbuminemia, 616000 (3), Autosomal recessive	https://omim.org/entry/103600									OMIM			dermatology	both	unsupported target	TRUE	TRUE	FALSE	FALSE	FALSE	FALSE	FALSE
ALB-D013167	0.225	ALB	D013167	Spondylitis, Ankylosing		Phase II	Phase II	TRUE	TRUE			FALSE		D006402	Hematologic Diseases	OMIM		Analbuminemia, 616000 (3), Autosomal recessive	https://omim.org/entry/103600									OMIM			musculoskeletal	both	unsupported target	TRUE	TRUE	FALSE	FALSE	FALSE	FALSE	FALSE
ALB-D014605	0.247	ALB	D014605	Uveitis		Phase II	Phase II	TRUE	TRUE			FALSE		D006402	Hematologic Diseases	OMIM		Analbuminemia, 616000 (3), Autosomal recessive	https://omim.org/entry/103600									OMIM			ophthalmology	gwas	unsupported target	TRUE	TRUE	FALSE	FALSE	FALSE	FALSE	FALSE
ALB-D015535	0.219	ALB	D015535	Arthritis, Psoriatic		Phase II	Phase II	TRUE	TRUE			FALSE		D006402	Hematologic Diseases	OMIM		Analbuminemia, 616000 (3), Autosomal recessive	https://omim.org/entry/103600									OMIM			musculoskeletal, dermatology	both	unsupported target	TRUE	TRUE	FALSE	FALSE	FALSE	FALSE	FALSE
ALB-D017497	0.21	ALB	D017497	Hidradenitis Suppurativa		Phase II	Phase II	TRUE	TRUE			FALSE		D006402	Hematologic Diseases	OMIM		Analbuminemia, 616000 (3), Autosomal recessive	https://omim.org/entry/103600									OMIM			infection, dermatology	both	unsupported target	TRUE	TRUE	FALSE	FALSE	FALSE	FALSE	FALSE
ALB-D019337	0.509	ALB	D019337	Hematologic Neoplasms	Preclinical		Preclinical	FALSE				FALSE		D006402	Hematologic Diseases	OMIM		Analbuminemia, 616000 (3), Autosomal recessive	https://omim.org/entry/103600									OMIM			oncology	gwas	unsupported target	TRUE	TRUE	FALSE	FALSE	FALSE	FALSE	FALSE
ALB-D054198	0.47	ALB	D054198	Precursor Cell Lymphoblastic Leukemia-Lymphoma	Preclinical		Preclinical	FALSE				FALSE		D006402	Hematologic Diseases	OMIM		Analbuminemia, 616000 (3), Autosomal recessive	https://omim.org/entry/103600									OMIM			oncology	both	unsupported target	TRUE	TRUE	FALSE	FALSE	FALSE	FALSE	FALSE
ALCAM-D001943	1	ALCAM	D001943	Breast Neoplasms		Phase II	Phase II	TRUE	TRUE			FALSE		D001943	Breast Neoplasms	OTG		Breast cancer	https://genetics.opentargets.org/study/GCST009665	2019			0.105953	1	1	1	1	GWAS		1.21574	oncology	both	genetically supported target	TRUE	FALSE	FALSE	FALSE	FALSE	FALSE	FALSE
ALCAM-D009369	0.513	ALCAM	D009369	Neoplasms		Phase II	Phase II	TRUE	TRUE			FALSE		D001943	Breast Neoplasms	OTG		Breast cancer	https://genetics.opentargets.org/study/GCST009665	2019			0.105953	1	1	1	1	GWAS		1.21574	oncology	gwas	unsupported target	TRUE	FALSE	FALSE	FALSE	FALSE	FALSE	FALSE
ALDH1A1-D000437	0	ALDH1A1	D000437	Alcoholism	Launched	Launched	Launched	TRUE	TRUE	TRUE	TRUE	FALSE																			psychiatry	gwas	unsupported target	FALSE	TRUE	FALSE	FALSE	FALSE	FALSE	FALSE
ALDH1A1-D001932	0	ALDH1A1	D001932	Brain Neoplasms		Preclinical	Preclinical					FALSE																			oncology	both	unsupported target	FALSE	TRUE	FALSE	FALSE	FALSE	FALSE	FALSE
ALDH1A1-D001943	0	ALDH1A1	D001943	Breast Neoplasms		Preclinical	Preclinical					FALSE																			oncology	both	unsupported target	FALSE	TRUE	FALSE	FALSE	FALSE	FALSE	FALSE
ALDH1A1-D002289	0	ALDH1A1	D002289	Carcinoma, Non-Small-Cell Lung		Preclinical	Preclinical					FALSE																			oncology	both	unsupported target	FALSE	TRUE	FALSE	FALSE	FALSE	FALSE	FALSE
ALDH1A1-D005909	0	ALDH1A1	D005909	Glioblastoma		Preclinical	Preclinical					FALSE																			oncology	gwas	unsupported target	FALSE	TRUE	FALSE	FALSE	FALSE	FALSE	FALSE
ALDH1A1-D008175	0	ALDH1A1	D008175	Lung Neoplasms	Preclinical		Preclinical	FALSE				FALSE																			oncology	both	unsupported target	FALSE	TRUE	FALSE	FALSE	FALSE	FALSE	FALSE
ALDH1A1-D008527	0	ALDH1A1	D008527	Medulloblastoma		Preclinical	Preclinical					FALSE																			oncology	gwas	unsupported target	FALSE	TRUE	FALSE	FALSE	FALSE	FALSE	FALSE
ALDH1A1-D008545	0	ALDH1A1	D008545	Melanoma		Preclinical	Preclinical					FALSE																			oncology	both	unsupported target	FALSE	TRUE	FALSE	FALSE	FALSE	FALSE	FALSE
ALDH1A1-D008659	0	ALDH1A1	D008659	Metabolic Diseases	Preclinical		Preclinical	FALSE				FALSE																			metabolic	both	unsupported target	FALSE	TRUE	FALSE	FALSE	FALSE	FALSE	FALSE
ALDH1A1-D009190	0	ALDH1A1	D009190	Myelodysplastic Syndromes		Preclinical	Preclinical					FALSE																			hematology	omim/tcga	unsupported target	FALSE	TRUE	FALSE	FALSE	FALSE	FALSE	FALSE
ALDH1A1-D009369	0	ALDH1A1	D009369	Neoplasms		Phase I	Phase I	TRUE				FALSE																			oncology	gwas	unsupported target	FALSE	TRUE	FALSE	FALSE	FALSE	FALSE	FALSE
ALDH1A1-D010190	0	ALDH1A1	D010190	Pancreatic Neoplasms	Preclinical		Preclinical	FALSE				FALSE																			oncology	gwas	unsupported target	FALSE	TRUE	FALSE	FALSE	FALSE	FALSE	FALSE
ALDH1A1-D012516	0	ALDH1A1	D012516	Osteosarcoma		Preclinical	Preclinical					FALSE																			oncology	both	unsupported target	FALSE	TRUE	FALSE	FALSE	FALSE	FALSE	FALSE
ALDH1A1-D013274	0	ALDH1A1	D013274	Stomach Neoplasms	Preclinical		Preclinical	FALSE				FALSE																			oncology	both	unsupported target	FALSE	TRUE	FALSE	FALSE	FALSE	FALSE	FALSE
ALDH1A1-D015470	0	ALDH1A1	D015470	Leukemia, Myeloid, Acute		Preclinical	Preclinical					FALSE																			oncology	both	unsupported target	FALSE	TRUE	FALSE	FALSE	FALSE	FALSE	FALSE
ALDH1A1-D019337	0	ALDH1A1	D019337	Hematologic Neoplasms		Preclinical	Preclinical					FALSE																			oncology	gwas	unsupported target	FALSE	TRUE	FALSE	FALSE	FALSE	FALSE	FALSE
ALDH2-D000435	0.807	ALDH2	D000435	Alcoholic Intoxication	Preclinical		Preclinical	FALSE				TRUE		D008104	Liver Cirrhosis, Alcoholic	OTG		Cirrhosis	https://genetics.opentargets.org/study/GCST90018826	2021			0	0.81	1	0.81	1	GWAS	0.2797		psychiatry	gwas	genetically supported target	FALSE	TRUE	FALSE	FALSE	TRUE	FALSE	FALSE
ALDH2-D000437	0.844	ALDH2	D000437	Alcoholism		Phase I	Phase I	TRUE				FALSE		D008104	Liver Cirrhosis, Alcoholic	OTG		Cirrhosis	https://genetics.opentargets.org/study/GCST90018826	2021			0	0.81	1	0.81	1	GWAS	0.2797		psychiatry	gwas	genetically supported target	FALSE	TRUE	FALSE	FALSE	TRUE	FALSE	FALSE
ALDH2-D003928	0.505	ALDH2	D003928	Diabetic Nephropathies	Preclinical		Preclinical	FALSE				FALSE		D006111	Graves Disease	OTG		Graves' disease	https://genetics.opentargets.org/study/GCST90018847	2021			0	0.81	1	0.81	1	GWAS			endocrine	gwas	unsupported target	FALSE	TRUE	FALSE	FALSE	TRUE	FALSE	FALSE
ALDH2-D004485	0.381	ALDH2	D004485	Eczema	Preclinical		Preclinical	FALSE				FALSE		D006073	Gout	OTG		Serum uric acid levels	https://genetics.opentargets.org/study/GCST90018977	2021			0	0.81	1	0.81	1	GWAS	0.0718		dermatology	both	unsupported target	FALSE	TRUE	FALSE	FALSE	TRUE	FALSE	FALSE
ALDH2-D005199	0.77	ALDH2	D005199	Fanconi Anemia		Phase II	Phase II	TRUE	TRUE			FALSE		D000740	Anemia	OTG		Mean corpuscular volume	https://genetics.opentargets.org/study/GCST004004	2016			0	0.8	1	0.8	1	GWAS			hematology, congenital, metabolic	both	unsupported target	FALSE	TRUE	FALSE	FALSE	TRUE	FALSE	FALSE
ALDH2-D006333	0.454	ALDH2	D006333	Heart Failure	Preclinical		Preclinical	FALSE				FALSE		D009203	Myocardial Infarction	OTG		Myocardial infarction	https://genetics.opentargets.org/study/GCST90018877	2021			0	0.81	1	0.81	1	GWAS	0.3344		cardiovascular	both	unsupported target	FALSE	TRUE	FALSE	FALSE	TRUE	FALSE	FALSE
ALDH2-D006976	0.752	ALDH2	D006976	Hypertension, Pulmonary	Preclinical		Preclinical	FALSE				FALSE		D006973	Hypertension	OTG		Systolic blood pressure	https://genetics.opentargets.org/study/GCST90018972	2021			0	0.81	1	0.81	1	GWAS	0.0616		respiratory, cardiovascular	omim/tcga	unsupported target	FALSE	TRUE	FALSE	FALSE	TRUE	FALSE	FALSE
ALDH2-D009203	1	ALDH2	D009203	Myocardial Infarction	Preclinical		Preclinical	FALSE				FALSE		D009203	Myocardial Infarction	OTG		Myocardial infarction	https://genetics.opentargets.org/study/GCST90018877	2021			0	0.81	1	0.81	1	GWAS	0.3344		cardiovascular, signs/symptoms	gwas	genetically supported target	FALSE	TRUE	FALSE	FALSE	TRUE	FALSE	FALSE
ALDH2-D009293	0.736	ALDH2	D009293	Opioid-Related Disorders	Preclinical		Preclinical	FALSE				FALSE		D008104	Liver Cirrhosis, Alcoholic	OTG		Cirrhosis	https://genetics.opentargets.org/study/GCST90018826	2021			0	0.81	1	0.81	1	GWAS	0.2797		psychiatry	gwas	unsupported target	FALSE	TRUE	FALSE	FALSE	TRUE	FALSE	FALSE
ALDH2-D014029	0.72	ALDH2	D014029	Tobacco Use Disorder	Phase I		Phase I	TRUE	FALSE			FALSE		D008104	Liver Cirrhosis, Alcoholic	OTG		Cirrhosis	https://genetics.opentargets.org/study/GCST90018826	2021			0	0.81	1	0.81	1	GWAS	0.2797		psychiatry	gwas	unsupported target	FALSE	TRUE	FALSE	FALSE	TRUE	FALSE	FALSE
ALDH2-D016491	0.518	ALDH2	D016491	Peripheral Vascular Diseases	Phase I		Phase I	TRUE	FALSE			FALSE		D006973	Hypertension	OTG		Systolic blood pressure	https://genetics.opentargets.org/study/GCST90018972	2021			0	0.81	1	0.81	1	GWAS	0.0616		cardiovascular	both	unsupported target	FALSE	TRUE	FALSE	FALSE	TRUE	FALSE	FALSE
ALDH2-D019966	0.785	ALDH2	D019966	Substance-Related Disorders	Preclinical		Preclinical	FALSE				FALSE		D008104	Liver Cirrhosis, Alcoholic	OTG		Cirrhosis	https://genetics.opentargets.org/study/GCST90018826	2021			0	0.81	1	0.81	1	GWAS	0.2797		psychiatry	gwas	unsupported target	FALSE	TRUE	FALSE	FALSE	TRUE	FALSE	FALSE
ALDH2-D019970	0.717	ALDH2	D019970	Cocaine-Related Disorders	Preclinical		Preclinical	FALSE				FALSE		D008104	Liver Cirrhosis, Alcoholic	OTG		Cirrhosis	https://genetics.opentargets.org/study/GCST90018826	2021			0	0.81	1	0.81	1	GWAS	0.2797		psychiatry	gwas	unsupported target	FALSE	TRUE	FALSE	FALSE	TRUE	FALSE	FALSE
ALDH2-D019973	0.851	ALDH2	D019973	Alcohol-Related Disorders	Phase II		Phase II	TRUE	TRUE	FALSE		TRUE		D008104	Liver Cirrhosis, Alcoholic	OTG		Cirrhosis	https://genetics.opentargets.org/study/GCST90018826	2021			0	0.81	1	0.81	1	GWAS	0.2797		psychiatry	gwas	genetically supported target	FALSE	TRUE	FALSE	FALSE	TRUE	FALSE	FALSE
ALDH2-D051437	0.244	ALDH2	D051437	Renal Insufficiency		Phase I	Phase I	TRUE				FALSE		D008659	Metabolic Diseases	PICCOLO	Mono-naive	c-reactive_protein_levels_or_ldl-cholesterol_levels_	https://www.ncbi.nlm.nih.gov/pubmed/27286809	2016	3.85e-06	0.913508						GWAS			other	both	unsupported target	FALSE	TRUE	FALSE	FALSE	TRUE	FALSE	FALSE
ALDH2-D065626	0.601	ALDH2	D065626	Non-alcoholic Fatty Liver Disease	Preclinical		Preclinical	FALSE				FALSE		D008107	Liver Diseases	OTG		Gamma glutamyl transpeptidase	https://genetics.opentargets.org/study/GCST90018734	2021			0	0.78	1	0.78	1	GWAS	0.174555		digestive	both	unsupported target	FALSE	TRUE	FALSE	FALSE	TRUE	FALSE	FALSE
ALK-D001650	0.421	ALK	D001650	Bile Duct Neoplasms	Phase II		Phase II	TRUE	TRUE	FALSE		FALSE		D003093	Colitis, Ulcerative	OTG		Ulcerative colitis	https://genetics.opentargets.org/study/GCST000964	2011			0.931621	0.65	1	0.65	1	GWAS		1.2	oncology	both	unsupported target	TRUE	TRUE	FALSE	FALSE	FALSE	FALSE	TRUE
ALK-D001749	0.205	ALK	D001749	Urinary Bladder Neoplasms	Phase II		Phase II	TRUE	TRUE	FALSE		FALSE		D024801	Tauopathies	OTG		Neurofibrillary tangles (SNP x SNP interaction)	https://genetics.opentargets.org/study/GCST010343	2020			0.379548	0.58	1	0.58	1	GWAS			oncology	both	unsupported target	TRUE	TRUE	FALSE	FALSE	FALSE	FALSE	TRUE
ALK-D001932	0.401	ALK	D001932	Brain Neoplasms		Phase II	Phase II	TRUE	TRUE			TRUE		D024801	Tauopathies	OTG		Neurofibrillary tangles (SNP x SNP interaction)	https://genetics.opentargets.org/study/GCST010343	2020			0.379548	0.58	1	0.58	1	GWAS			oncology	both	unsupported target	TRUE	TRUE	FALSE	FALSE	FALSE	FALSE	TRUE
ALK-D001943	0.214	ALK	D001943	Breast Neoplasms	Phase II		Phase II	TRUE	TRUE	FALSE		FALSE		D024801	Tauopathies	OTG		Neurofibrillary tangles (SNP x SNP interaction)	https://genetics.opentargets.org/study/GCST010343	2020			0.379548	0.58	1	0.58	1	GWAS			oncology	both	unsupported target	TRUE	TRUE	FALSE	FALSE	FALSE	FALSE	TRUE
ALK-D002276	0.205	ALK	D002276	Carcinoid Tumor	Phase II		Phase II	TRUE	TRUE	FALSE		FALSE		D024801	Tauopathies	OTG		Neurofibrillary tangles (SNP x SNP interaction)	https://genetics.opentargets.org/study/GCST010343	2020			0.379548	0.58	1	0.58	1	GWAS			oncology	gwas	unsupported target	TRUE	TRUE	FALSE	FALSE	FALSE	FALSE	TRUE
ALK-D002289	0.204	ALK	D002289	Carcinoma, Non-Small-Cell Lung	Launched	Launched	Launched	TRUE	TRUE	TRUE	TRUE	TRUE	2019	D024801	Tauopathies	OTG		Neurofibrillary tangles (SNP x SNP interaction)	https://genetics.opentargets.org/study/GCST010343	2020			0.379548	0.58	1	0.58	1	GWAS			oncology	both	unsupported target	TRUE	TRUE	FALSE	FALSE	FALSE	FALSE	TRUE
ALK-D005909	0.204	ALK	D005909	Glioblastoma		Phase II	Phase II	TRUE	TRUE			TRUE		D024801	Tauopathies	OTG		Neurofibrillary tangles (SNP x SNP interaction)	https://genetics.opentargets.org/study/GCST010343	2020			0.379548	0.58	1	0.58	1	GWAS			oncology	gwas	unsupported target	TRUE	TRUE	FALSE	FALSE	FALSE	FALSE	TRUE
ALK-D006258	0.217	ALK	D006258	Head and Neck Neoplasms	Phase II		Phase II	TRUE	TRUE	FALSE		FALSE		D024801	Tauopathies	OTG		Neurofibrillary tangles (SNP x SNP interaction)	https://genetics.opentargets.org/study/GCST010343	2020			0.379548	0.58	1	0.58	1	GWAS			oncology	both	unsupported target	TRUE	TRUE	FALSE	FALSE	FALSE	FALSE	TRUE
ALK-D007680	0.21	ALK	D007680	Kidney Neoplasms	Phase I		Phase I	TRUE	FALSE			FALSE		D024801	Tauopathies	OTG		Neurofibrillary tangles (SNP x SNP interaction)	https://genetics.opentargets.org/study/GCST010343	2020			0.379548	0.58	1	0.58	1	GWAS			oncology	both	unsupported target	TRUE	TRUE	FALSE	FALSE	FALSE	FALSE	TRUE
ALK-D007890	0.201	ALK	D007890	Leiomyosarcoma	Phase II		Phase II	TRUE	TRUE	FALSE		FALSE		D024801	Tauopathies	OTG		Neurofibrillary tangles (SNP x SNP interaction)	https://genetics.opentargets.org/study/GCST010343	2020			0.379548	0.58	1	0.58	1	GWAS			oncology	gwas	unsupported target	TRUE	TRUE	FALSE	FALSE	FALSE	FALSE	TRUE
ALK-D008113	0.443	ALK	D008113	Liver Neoplasms	Phase I		Phase I	TRUE	FALSE			FALSE		D003093	Colitis, Ulcerative	OTG		Ulcerative colitis	https://genetics.opentargets.org/study/GCST000964	2011			0.931621	0.65	1	0.65	1	GWAS		1.2	oncology	gwas	unsupported target	TRUE	TRUE	FALSE	FALSE	FALSE	FALSE	TRUE
ALK-D008175	0.215	ALK	D008175	Lung Neoplasms	Preclinical		Preclinical	FALSE				FALSE		D024801	Tauopathies	OTG		Neurofibrillary tangles (SNP x SNP interaction)	https://genetics.opentargets.org/study/GCST010343	2020			0.379548	0.58	1	0.58	1	GWAS			oncology	both	unsupported target	TRUE	TRUE	FALSE	FALSE	FALSE	FALSE	TRUE
ALK-D008223	0.227	ALK	D008223	Lymphoma	Phase II		Phase II	TRUE	TRUE	FALSE		TRUE		D024801	Tauopathies	OTG		Neurofibrillary tangles (SNP x SNP interaction)	https://genetics.opentargets.org/study/GCST010343	2020			0.379548	0.58	1	0.58	1	GWAS			oncology	gwas	unsupported target	TRUE	TRUE	FALSE	FALSE	FALSE	FALSE	TRUE
ALK-D008228	0.221	ALK	D008228	Lymphoma, Non-Hodgkin		Phase II	Phase II	TRUE	TRUE			FALSE		D024801	Tauopathies	OTG		Neurofibrillary tangles (SNP x SNP interaction)	https://genetics.opentargets.org/study/GCST010343	2020			0.379548	0.58	1	0.58	1	GWAS			oncology	both	unsupported target	TRUE	TRUE	FALSE	FALSE	FALSE	FALSE	TRUE
ALK-D008527	0.2	ALK	D008527	Medulloblastoma		Phase II	Phase II	TRUE	TRUE			TRUE		D024801	Tauopathies	OTG		Neurofibrillary tangles (SNP x SNP interaction)	https://genetics.opentargets.org/study/GCST010343	2020			0.379548	0.58	1	0.58	1	GWAS			oncology	gwas	unsupported target	TRUE	TRUE	FALSE	FALSE	FALSE	FALSE	TRUE
ALK-D008545	0.216	ALK	D008545	Melanoma	Phase II		Phase II	TRUE	TRUE	FALSE		FALSE		D024801	Tauopathies	OTG		Neurofibrillary tangles (SNP x SNP interaction)	https://genetics.opentargets.org/study/GCST010343	2020			0.379548	0.58	1	0.58	1	GWAS			oncology	both	unsupported target	TRUE	TRUE	FALSE	FALSE	FALSE	FALSE	TRUE
ALK-D009369	0.259	ALK	D009369	Neoplasms	Launched	Launched	Launched	TRUE	TRUE	TRUE	TRUE	TRUE		D024801	Tauopathies	OTG		Neurofibrillary tangles (SNP x SNP interaction)	https://genetics.opentargets.org/study/GCST010343	2020			0.379548	0.58	1	0.58	1	GWAS			oncology	gwas	unsupported target	TRUE	TRUE	FALSE	FALSE	FALSE	FALSE	TRUE
ALK-D009447	0.208	ALK	D009447	Neuroblastoma		Phase II	Phase II	TRUE	TRUE			FALSE		D024801	Tauopathies	OTG		Neurofibrillary tangles (SNP x SNP interaction)	https://genetics.opentargets.org/study/GCST010343	2020			0.379548	0.58	1	0.58	1	GWAS			oncology	gwas	unsupported target	TRUE	TRUE	FALSE	FALSE	FALSE	FALSE	TRUE
ALK-D010051	0.208	ALK	D010051	Ovarian Neoplasms	Phase II		Phase II	TRUE	TRUE	FALSE		FALSE		D024801	Tauopathies	OTG		Neurofibrillary tangles (SNP x SNP interaction)	https://genetics.opentargets.org/study/GCST010343	2020			0.379548	0.58	1	0.58	1	GWAS			oncology	gwas	unsupported target	TRUE	TRUE	FALSE	FALSE	FALSE	FALSE	TRUE
ALK-D010190	0.437	ALK	D010190	Pancreatic Neoplasms		Phase II	Phase II	TRUE	TRUE			FALSE		D003093	Colitis, Ulcerative	OTG		Ulcerative colitis	https://genetics.opentargets.org/study/GCST000964	2011			0.931621	0.65	1	0.65	1	GWAS		1.2	oncology	gwas	unsupported target	TRUE	TRUE	FALSE	FALSE	FALSE	FALSE	TRUE
ALK-D011471	0.208	ALK	D011471	Prostatic Neoplasms	Phase I		Phase I	TRUE	FALSE			FALSE		D024801	Tauopathies	OTG		Neurofibrillary tangles (SNP x SNP interaction)	https://genetics.opentargets.org/study/GCST010343	2020			0.379548	0.58	1	0.58	1	GWAS			oncology	both	unsupported target	TRUE	TRUE	FALSE	FALSE	FALSE	FALSE	TRUE
ALK-D013274	0.465	ALK	D013274	Stomach Neoplasms	Phase I		Phase I	TRUE	FALSE			FALSE		D003093	Colitis, Ulcerative	OTG		Ulcerative colitis	https://genetics.opentargets.org/study/GCST000964	2011			0.931621	0.65	1	0.65	1	GWAS		1.2	oncology	both	unsupported target	TRUE	TRUE	FALSE	FALSE	FALSE	FALSE	TRUE
ALK-D013964	0.207	ALK	D013964	Thyroid Neoplasms	Phase II		Phase II	TRUE	TRUE	FALSE		FALSE		D024801	Tauopathies	OTG		Neurofibrillary tangles (SNP x SNP interaction)	https://genetics.opentargets.org/study/GCST010343	2020			0.379548	0.58	1	0.58	1	GWAS			oncology	both	unsupported target	TRUE	TRUE	FALSE	FALSE	FALSE	FALSE	TRUE
ALK-D015179	0.687	ALK	D015179	Colorectal Neoplasms		Preclinical	Preclinical					FALSE		D003093	Colitis, Ulcerative	OTG		Ulcerative colitis	https://genetics.opentargets.org/study/GCST000964	2011			0.931621	0.65	1	0.65	1	GWAS		1.2	oncology	both	unsupported target	TRUE	TRUE	FALSE	FALSE	FALSE	FALSE	TRUE
ALK-D016393	0.218	ALK	D016393	Lymphoma, B-Cell	Phase I		Phase I	TRUE	FALSE			FALSE		D024801	Tauopathies	OTG		Neurofibrillary tangles (SNP x SNP interaction)	https://genetics.opentargets.org/study/GCST010343	2020			0.379548	0.58	1	0.58	1	GWAS			oncology	both	unsupported target	TRUE	TRUE	FALSE	FALSE	FALSE	FALSE	TRUE
ALK-D016543	0.405	ALK	D016543	Central Nervous System Neoplasms		Phase II	Phase II	TRUE	TRUE			TRUE		D024801	Tauopathies	OTG		Neurofibrillary tangles (SNP x SNP interaction)	https://genetics.opentargets.org/study/GCST010343	2020			0.379548	0.58	1	0.58	1	GWAS			oncology	both	unsupported target	TRUE	TRUE	FALSE	FALSE	FALSE	FALSE	TRUE
ALK-D017728	0.195	ALK	D017728	Lymphoma, Large-Cell, Anaplastic	Launched	Launched	Launched	TRUE	TRUE	TRUE	TRUE	TRUE	2022	D024801	Tauopathies	OTG		Neurofibrillary tangles (SNP x SNP interaction)	https://genetics.opentargets.org/study/GCST010343	2020			0.379548	0.58	1	0.58	1	GWAS			oncology	omim/tcga	unsupported target	TRUE	TRUE	FALSE	FALSE	FALSE	FALSE	TRUE
ALK-D019337	0.208	ALK	D019337	Hematologic Neoplasms	Phase II		Phase II	TRUE	TRUE	FALSE		TRUE		D024801	Tauopathies	OTG		Neurofibrillary tangles (SNP x SNP interaction)	https://genetics.opentargets.org/study/GCST010343	2020			0.379548	0.58	1	0.58	1	GWAS			oncology	gwas	unsupported target	TRUE	TRUE	FALSE	FALSE	FALSE	FALSE	TRUE
ALK-D055752	0.2	ALK	D055752	Small Cell Lung Carcinoma	Phase II		Phase II	TRUE	TRUE	FALSE		FALSE		D024801	Tauopathies	OTG		Neurofibrillary tangles (SNP x SNP interaction)	https://genetics.opentargets.org/study/GCST010343	2020			0.379548	0.58	1	0.58	1	GWAS			oncology	both	unsupported target	TRUE	TRUE	FALSE	FALSE	FALSE	FALSE	TRUE
ALKBH3-D011471	0.207	ALKBH3	D011471	Prostatic Neoplasms	Preclinical		Preclinical	FALSE				FALSE		D009765	Obesity	OTG		Body mass index	https://genetics.opentargets.org/study/GCST007039	2018			0.439949	0.56	1	0.56	1	GWAS			oncology	both	unsupported target	FALSE	TRUE	FALSE	FALSE	FALSE	FALSE	FALSE
ALKBH5-D009369	0.333	ALKBH5	D009369	Neoplasms	Preclinical		Preclinical	FALSE				FALSE		D001778	Blood Coagulation Disorders	OTG		Hematocrit	https://genetics.opentargets.org/study/GCST90002304	2020			0.186558	0.51	1	0.51	1	GWAS	0.014305		oncology	gwas	unsupported target	FALSE	TRUE	FALSE	FALSE	FALSE	FALSE	FALSE
ALOX12-D003922	0	ALOX12	D003922	Diabetes Mellitus, Type 1		Preclinical	Preclinical					TRUE																			metabolic, endocrine, immune	both	unsupported target	TRUE	TRUE	FALSE	FALSE	TRUE	FALSE	FALSE
ALOX12-D007249	0	ALOX12	D007249	Inflammation		Preclinical	Preclinical					FALSE																			signs/symptoms	gwas	unsupported target	TRUE	TRUE	FALSE	FALSE	TRUE	FALSE	FALSE
ALOX12-D013921	0	ALOX12	D013921	Thrombocytopenia		Phase I	Phase I	TRUE				TRUE																			hematology	both	unsupported target	TRUE	TRUE	FALSE	FALSE	TRUE	FALSE	FALSE
ALOX15-D000690	0.232	ALOX15	D000690	Amyotrophic Lateral Sclerosis		Phase II	Phase II	TRUE	TRUE			FALSE		D006402	Hematologic Diseases	OTG		Eosinophil percentage of white cells	https://genetics.opentargets.org/study/GCST004600	2016			0.0160161	0.61	1	0.61	1	GWAS	0.163099		neurology, metabolic	both	unsupported target	TRUE	TRUE	FALSE	FALSE	TRUE	FALSE	FALSE
ALOX15-D001321	0.036	ALOX15	D001321	Autistic Disorder	Phase II		Phase II	TRUE	TRUE	FALSE		TRUE		D006402	Hematologic Diseases	OTG		Eosinophil percentage of white cells	https://genetics.opentargets.org/study/GCST004600	2016			0.0160161	0.61	1	0.61	1	GWAS	0.163099		psychiatry	both	unsupported target	TRUE	TRUE	FALSE	FALSE	TRUE	FALSE	FALSE
ALOX15-D002526	0.307	ALOX15	D002526	Cerebellar Diseases	Phase II		Phase II	TRUE	TRUE	FALSE		TRUE		D006402	Hematologic Diseases	OTG		Eosinophil percentage of white cells	https://genetics.opentargets.org/study/GCST004600	2016			0.0160161	0.61	1	0.61	1	GWAS	0.163099		neurology	omim/tcga	unsupported target	TRUE	TRUE	FALSE	FALSE	TRUE	FALSE	FALSE
ALOX15-D003920	0.291	ALOX15	D003920	Diabetes Mellitus	Preclinical		Preclinical	FALSE				FALSE		D006402	Hematologic Diseases	OTG		Eosinophil percentage of white cells	https://genetics.opentargets.org/study/GCST004600	2016			0.0160161	0.61	1	0.61	1	GWAS	0.163099		metabolic, endocrine	both	unsupported target	TRUE	TRUE	FALSE	FALSE	TRUE	FALSE	FALSE
ALOX15-D004485	1	ALOX15	D004485	Eczema	Preclinical		Preclinical	FALSE				FALSE		D004485	Eczema	OTG		Eczema	https://genetics.opentargets.org/study/GCST007075	2018			0.0160182	0.51	1	0.51	1	GWAS			dermatology	both	genetically supported target	TRUE	TRUE	FALSE	FALSE	TRUE	FALSE	FALSE
ALOX15-D004827	0.269	ALOX15	D004827	Epilepsy		Phase III	Phase III	TRUE	TRUE	TRUE		TRUE		D006402	Hematologic Diseases	OTG		Eosinophil percentage of white cells	https://genetics.opentargets.org/study/GCST004600	2016			0.0160161	0.61	1	0.61	1	GWAS	0.163099		neurology	both	unsupported target	TRUE	TRUE	FALSE	FALSE	TRUE	FALSE	FALSE
ALOX15-D005621	0.218	ALOX15	D005621	Friedreich Ataxia		Phase III	Phase III	TRUE	TRUE	TRUE		TRUE		D006402	Hematologic Diseases	OTG		Eosinophil percentage of white cells	https://genetics.opentargets.org/study/GCST004600	2016			0.0160161	0.61	1	0.61	1	GWAS	0.163099		neurology, congenital, metabolic	omim/tcga	unsupported target	TRUE	TRUE	FALSE	FALSE	TRUE	FALSE	FALSE
ALOX15-D006816	0.245	ALOX15	D006816	Huntington Disease	Preclinical		Preclinical	FALSE				TRUE		D006402	Hematologic Diseases	OTG		Eosinophil percentage of white cells	https://genetics.opentargets.org/study/GCST004600	2016			0.0160161	0.61	1	0.61	1	GWAS	0.163099		neurology, congenital, psychiatry	both	unsupported target	TRUE	TRUE	FALSE	FALSE	TRUE	FALSE	FALSE
ALOX15-D007249	0.35	ALOX15	D007249	Inflammation	Preclinical		Preclinical	FALSE				FALSE		D009298	Nasal Polyps	OTG		Nasal polyps	https://genetics.opentargets.org/study/GCST007443	2019			0.0160161	0.51	1	0.51	1	GWAS		3.125	signs/symptoms	gwas	unsupported target	TRUE	TRUE	FALSE	FALSE	TRUE	FALSE	FALSE
ALOX15-D007888	0.242	ALOX15	D007888	Leigh Disease		Phase III	Phase III	TRUE	TRUE	TRUE		TRUE		D006402	Hematologic Diseases	OTG		Eosinophil percentage of white cells	https://genetics.opentargets.org/study/GCST004600	2016			0.0160161	0.61	1	0.61	1	GWAS	0.163099		neurology, congenital, metabolic	both	unsupported target	TRUE	TRUE	FALSE	FALSE	TRUE	FALSE	FALSE
ALOX15-D008659	0.329	ALOX15	D008659	Metabolic Diseases	Preclinical		Preclinical	FALSE				FALSE		D006402	Hematologic Diseases	OTG		Eosinophil percentage of white cells	https://genetics.opentargets.org/study/GCST004600	2016			0.0160161	0.61	1	0.61	1	GWAS	0.163099		metabolic	both	unsupported target	TRUE	TRUE	FALSE	FALSE	TRUE	FALSE	FALSE
ALOX15-D009369	0.336	ALOX15	D009369	Neoplasms	Preclinical		Preclinical	FALSE				FALSE		D006402	Hematologic Diseases	OTG		Eosinophil percentage of white cells	https://genetics.opentargets.org/study/GCST004600	2016			0.0160161	0.61	1	0.61	1	GWAS	0.163099		oncology	gwas	unsupported target	TRUE	TRUE	FALSE	FALSE	TRUE	FALSE	FALSE
ALOX15-D010300	0.253	ALOX15	D010300	Parkinson Disease		Phase I	Phase I	TRUE				TRUE		D006402	Hematologic Diseases	OTG		Eosinophil percentage of white cells	https://genetics.opentargets.org/study/GCST004600	2016			0.0160161	0.61	1	0.61	1	GWAS	0.163099		neurology	both	unsupported target	TRUE	TRUE	FALSE	FALSE	TRUE	FALSE	FALSE
ALOX15-D012120	0.619	ALOX15	D012120	Respiration Disorders	Preclinical		Preclinical	FALSE				FALSE		D012130	Respiratory Hypersensitivity	OTG		Allergic rhinitis	https://genetics.opentargets.org/study/GCST009719	2019			0.0160161	0.51	1	0.51	1	GWAS		1.29149	respiratory	both	unsupported target	TRUE	TRUE	FALSE	FALSE	TRUE	FALSE	FALSE
ALOX15-D015518	0.25	ALOX15	D015518	Rett Syndrome	Phase II		Phase II	TRUE	TRUE	FALSE		TRUE		D006402	Hematologic Diseases	OTG		Eosinophil percentage of white cells	https://genetics.opentargets.org/study/GCST004600	2016			0.0160161	0.61	1	0.61	1	GWAS	0.163099		neurology, congenital	omim/tcga	unsupported target	TRUE	TRUE	FALSE	FALSE	TRUE	FALSE	FALSE
ALOX15-D028361	0.259	ALOX15	D028361	Mitochondrial Diseases		Phase II	Phase II	TRUE	TRUE			TRUE		D006402	Hematologic Diseases	OTG		Eosinophil percentage of white cells	https://genetics.opentargets.org/study/GCST004600	2016			0.0160161	0.61	1	0.61	1	GWAS	0.163099		metabolic	both	unsupported target	TRUE	TRUE	FALSE	FALSE	TRUE	FALSE	FALSE
ALOX15-D034381	0.693	ALOX15	D034381	Hearing Loss	Phase II		Phase II	TRUE	TRUE	FALSE		TRUE		D012852	Sinusitis	OTG		Chronic rhinosinusitis	https://genetics.opentargets.org/study/GCST007444	2019			0.0160161	0.51	1	0.51	1	GWAS		1.5625	neurology, signs/symptoms	both	unsupported target	TRUE	TRUE	FALSE	FALSE	TRUE	FALSE	FALSE
ALOX15-D065626	0.216	ALOX15	D065626	Non-alcoholic Fatty Liver Disease	Preclinical		Preclinical	FALSE				TRUE		D006402	Hematologic Diseases	OTG		Eosinophil percentage of white cells	https://genetics.opentargets.org/study/GCST004600	2016			0.0160161	0.61	1	0.61	1	GWAS	0.163099		digestive	both	unsupported target	TRUE	TRUE	FALSE	FALSE	TRUE	FALSE	FALSE
ALOX5-D001249	0.227	ALOX5	D001249	Asthma	Launched	Launched	Launched	TRUE	TRUE	TRUE	TRUE	FALSE	2007	D000740	Anemia	OTG		Mean corpuscular hemoglobin	https://genetics.opentargets.org/study/GCST007068	2018			0.202936	0.64	1	0.64	1	GWAS			respiratory, immune	both	unsupported target	TRUE	TRUE	FALSE	FALSE	TRUE	FALSE	FALSE
ALOX5-D002318	0.527	ALOX5	D002318	Cardiovascular Diseases	Preclinical		Preclinical	FALSE				FALSE		D006973	Hypertension	OTG		Diastolic blood pressure	https://genetics.opentargets.org/study/GCST90025981	2021			0.183925	0.53	1	0.53	1	GWAS	0.0151987		cardiovascular	gwas	unsupported target	TRUE	TRUE	FALSE	FALSE	TRUE	FALSE	FALSE
ALOX5-D003093	0.211	ALOX5	D003093	Colitis, Ulcerative	Phase I		Phase I	TRUE	FALSE			FALSE		D000740	Anemia	OTG		Mean corpuscular hemoglobin	https://genetics.opentargets.org/study/GCST007068	2018			0.202936	0.64	1	0.64	1	GWAS			digestive	both	unsupported target	TRUE	TRUE	FALSE	FALSE	TRUE	FALSE	FALSE
ALOX5-D003424	0.216	ALOX5	D003424	Crohn Disease	Phase I		Phase I	TRUE	FALSE			FALSE		D000740	Anemia	OTG		Mean corpuscular hemoglobin	https://genetics.opentargets.org/study/GCST007068	2018			0.202936	0.64	1	0.64	1	GWAS			digestive	both	unsupported target	TRUE	TRUE	FALSE	FALSE	TRUE	FALSE	FALSE
ALOX5-D003876	0.207	ALOX5	D003876	Dermatitis, Atopic	Preclinical		Preclinical	FALSE				FALSE		D000740	Anemia	OTG		Mean corpuscular hemoglobin	https://genetics.opentargets.org/study/GCST007068	2018			0.202936	0.64	1	0.64	1	GWAS			congenital, dermatology, immune	gwas	unsupported target	TRUE	TRUE	FALSE	FALSE	TRUE	FALSE	FALSE
ALOX5-D003920	0.248	ALOX5	D003920	Diabetes Mellitus	Preclinical		Preclinical	FALSE				FALSE		D000740	Anemia	OTG		Mean corpuscular hemoglobin	https://genetics.opentargets.org/study/GCST007068	2018			0.202936	0.64	1	0.64	1	GWAS			metabolic, endocrine	both	unsupported target	TRUE	TRUE	FALSE	FALSE	TRUE	FALSE	FALSE
ALOX5-D004485	0.219	ALOX5	D004485	Eczema	Preclinical		Preclinical	FALSE				FALSE		D000740	Anemia	OTG		Mean corpuscular hemoglobin	https://genetics.opentargets.org/study/GCST007068	2018			0.202936	0.64	1	0.64	1	GWAS			dermatology	both	unsupported target	TRUE	TRUE	FALSE	FALSE	TRUE	FALSE	FALSE
ALOX5-D006937	0.213	ALOX5	D006937	Hypercholesterolemia		Preclinical	Preclinical					FALSE		D000740	Anemia	OTG		Mean corpuscular hemoglobin	https://genetics.opentargets.org/study/GCST007068	2018			0.202936	0.64	1	0.64	1	GWAS			metabolic	both	unsupported target	TRUE	TRUE	FALSE	FALSE	TRUE	FALSE	FALSE
ALOX5-D006949	0.22	ALOX5	D006949	Hyperlipidemias		Preclinical	Preclinical					FALSE		D000740	Anemia	OTG		Mean corpuscular hemoglobin	https://genetics.opentargets.org/study/GCST007068	2018			0.202936	0.64	1	0.64	1	GWAS			metabolic	both	unsupported target	TRUE	TRUE	FALSE	FALSE	TRUE	FALSE	FALSE
ALOX5-D006967	0.241	ALOX5	D006967	Hypersensitivity	Preclinical		Preclinical	FALSE				FALSE		D000740	Anemia	OTG		Mean corpuscular hemoglobin	https://genetics.opentargets.org/study/GCST007068	2018			0.202936	0.64	1	0.64	1	GWAS			immune	gwas	unsupported target	TRUE	TRUE	FALSE	FALSE	TRUE	FALSE	FALSE
ALOX5-D007249	0.235	ALOX5	D007249	Inflammation	Preclinical		Preclinical	FALSE				FALSE		D000740	Anemia	OTG		Mean corpuscular hemoglobin	https://genetics.opentargets.org/study/GCST007068	2018			0.202936	0.64	1	0.64	1	GWAS			signs/symptoms	gwas	unsupported target	TRUE	TRUE	FALSE	FALSE	TRUE	FALSE	FALSE
ALOX5-D012220	0.218	ALOX5	D012220	Rhinitis	Phase II		Phase II	TRUE	TRUE	FALSE		FALSE		D000740	Anemia	OTG		Mean corpuscular hemoglobin	https://genetics.opentargets.org/study/GCST007068	2018			0.202936	0.64	1	0.64	1	GWAS			infection, respiratory	gwas	unsupported target	TRUE	TRUE	FALSE	FALSE	TRUE	FALSE	FALSE
ALOX5-D015228	0.206	ALOX5	D015228	Hypertriglyceridemia		Phase II	Phase II	TRUE	TRUE			FALSE		D000740	Anemia	OTG		Mean corpuscular hemoglobin	https://genetics.opentargets.org/study/GCST007068	2018			0.202936	0.64	1	0.64	1	GWAS			metabolic	both	unsupported target	TRUE	TRUE	FALSE	FALSE	TRUE	FALSE	FALSE
ALOX5-D029424	0.224	ALOX5	D029424	Pulmonary Disease, Chronic Obstructive	Launched	Launched	Launched	TRUE	TRUE	TRUE	TRUE	FALSE	2007	D000740	Anemia	OTG		Mean corpuscular hemoglobin	https://genetics.opentargets.org/study/GCST007068	2018			0.202936	0.64	1	0.64	1	GWAS			respiratory	both	unsupported target	TRUE	TRUE	FALSE	FALSE	TRUE	FALSE	FALSE
ALOX5-D043183	0.233	ALOX5	D043183	Irritable Bowel Syndrome	Phase I		Phase I	TRUE	FALSE			FALSE		D000740	Anemia	OTG		Mean corpuscular hemoglobin	https://genetics.opentargets.org/study/GCST007068	2018			0.202936	0.64	1	0.64	1	GWAS			digestive	gwas	unsupported target	TRUE	TRUE	FALSE	FALSE	TRUE	FALSE	FALSE
ALOX5-D050197	0.516	ALOX5	D050197	Atherosclerosis		Phase II	Phase II	TRUE	TRUE			FALSE		D006973	Hypertension	OTG		Diastolic blood pressure	https://genetics.opentargets.org/study/GCST90025981	2021			0.183925	0.53	1	0.53	1	GWAS	0.0151987		cardiovascular	both	unsupported target	TRUE	TRUE	FALSE	FALSE	TRUE	FALSE	FALSE
ALOX5-D051437	0.218	ALOX5	D051437	Renal Insufficiency		Phase II	Phase II	TRUE	TRUE			FALSE		D000740	Anemia	OTG		Mean corpuscular hemoglobin	https://genetics.opentargets.org/study/GCST007068	2018			0.202936	0.64	1	0.64	1	GWAS			other	both	unsupported target	TRUE	TRUE	FALSE	FALSE	TRUE	FALSE	FALSE
ALOX5-D054990	0.208	ALOX5	D054990	Idiopathic Pulmonary Fibrosis		Phase II	Phase II	TRUE	TRUE			FALSE		D000740	Anemia	OTG		Mean corpuscular hemoglobin	https://genetics.opentargets.org/study/GCST007068	2018			0.202936	0.64	1	0.64	1	GWAS			respiratory	both	unsupported target	TRUE	TRUE	FALSE	FALSE	TRUE	FALSE	FALSE
ALOX5-D065626	0.199	ALOX5	D065626	Non-alcoholic Fatty Liver Disease		Phase II	Phase II	TRUE	TRUE			FALSE		D000740	Anemia	OTG		Mean corpuscular hemoglobin	https://genetics.opentargets.org/study/GCST007068	2018			0.202936	0.64	1	0.64	1	GWAS			digestive	both	unsupported target	TRUE	TRUE	FALSE	FALSE	TRUE	FALSE	FALSE
ALOX5-D065631	0.211	ALOX5	D065631	Rhinitis, Allergic	Phase II		Phase II	TRUE	TRUE	FALSE		FALSE		D000740	Anemia	OTG		Mean corpuscular hemoglobin	https://genetics.opentargets.org/study/GCST007068	2018			0.202936	0.64	1	0.64	1	GWAS			respiratory, immune	both	unsupported target	TRUE	TRUE	FALSE	FALSE	TRUE	FALSE	FALSE
ALOX5AP-D001249	0.032	ALOX5AP	D001249	Asthma	Phase II		Phase II	TRUE	TRUE	FALSE		FALSE		D001714	Bipolar Disorder	OTG		Bipolar I disorder	https://genetics.opentargets.org/study/GCST012464	2021			0.445985	0.83	1	0.83	1	GWAS		1.06748	respiratory, immune	both	unsupported target	TRUE	TRUE	FALSE	FALSE	FALSE	FALSE	FALSE
ALOX5AP-D002318	0.037	ALOX5AP	D002318	Cardiovascular Diseases	Phase II		Phase II	TRUE	TRUE	FALSE		FALSE		D001714	Bipolar Disorder	OTG		Bipolar I disorder	https://genetics.opentargets.org/study/GCST012464	2021			0.445985	0.83	1	0.83	1	GWAS		1.06748	cardiovascular	gwas	unsupported target	TRUE	TRUE	FALSE	FALSE	FALSE	FALSE	FALSE
ALOX5AP-D005128	0.035	ALOX5AP	D005128	Eye Diseases	Preclinical		Preclinical	FALSE				FALSE		D001714	Bipolar Disorder	OTG		Bipolar I disorder	https://genetics.opentargets.org/study/GCST012464	2021			0.445985	0.83	1	0.83	1	GWAS		1.06748	ophthalmology	gwas	unsupported target	TRUE	TRUE	FALSE	FALSE	FALSE	FALSE	FALSE
ALOX5AP-D007249	0.032	ALOX5AP	D007249	Inflammation	Preclinical		Preclinical	FALSE				FALSE		D001714	Bipolar Disorder	OTG		Bipolar I disorder	https://genetics.opentargets.org/study/GCST012464	2021			0.445985	0.83	1	0.83	1	GWAS		1.06748	signs/symptoms	gwas	unsupported target	TRUE	TRUE	FALSE	FALSE	FALSE	FALSE	FALSE
ALOX5AP-D009203	0.032	ALOX5AP	D009203	Myocardial Infarction	Phase III		Phase III	TRUE	TRUE	TRUE	FALSE	FALSE		D001714	Bipolar Disorder	OTG		Bipolar I disorder	https://genetics.opentargets.org/study/GCST012464	2021			0.445985	0.83	1	0.83	1	GWAS		1.06748	cardiovascular, signs/symptoms	gwas	unsupported target	TRUE	TRUE	FALSE	FALSE	FALSE	FALSE	FALSE
ALOX5AP-D012871	0.035	ALOX5AP	D012871	Skin Diseases	Preclinical		Preclinical	FALSE				FALSE		D001714	Bipolar Disorder	OTG		Bipolar I disorder	https://genetics.opentargets.org/study/GCST012464	2021			0.445985	0.83	1	0.83	1	GWAS		1.06748	dermatology	gwas	unsupported target	TRUE	TRUE	FALSE	FALSE	FALSE	FALSE	FALSE
ALOX5AP-D029424	0.031	ALOX5AP	D029424	Pulmonary Disease, Chronic Obstructive	Phase II		Phase II	TRUE	TRUE	FALSE		FALSE		D001714	Bipolar Disorder	OTG		Bipolar I disorder	https://genetics.opentargets.org/study/GCST012464	2021			0.445985	0.83	1	0.83	1	GWAS		1.06748	respiratory	both	unsupported target	TRUE	TRUE	FALSE	FALSE	FALSE	FALSE	FALSE
ALPL-D007014	1	ALPL	D007014	Hypophosphatasia	Launched	Launched	Launched	TRUE	TRUE	TRUE	TRUE	TRUE		D007014	Hypophosphatasia	OMIM		Odontohypophosphatasia, 146300 (3), Autosomal dominant, Autosomal recessive	https://omim.org/entry/171760									OMIM			congenital, metabolic	both	genetically supported target	TRUE	TRUE	FALSE	FALSE	FALSE	FALSE	FALSE
ALPL-D017253	0.431	ALPL	D017253	Neurofibromatoses	Preclinical		Preclinical	FALSE				TRUE		D009461	Neurologic Manifestations	OTG		Pallidum volume	https://genetics.opentargets.org/study/GCST009667	2019			0.333377	0.83	1	0.83	1	GWAS	5.876		oncology	omim/tcga	unsupported target	TRUE	TRUE	FALSE	FALSE	FALSE	FALSE	FALSE
ALPL-D061205	0.794	ALPL	D061205	Vascular Calcification		Phase I	Phase I	TRUE				FALSE		D002128	Calcium Metabolism Disorders	OTG		Calcium levels	https://genetics.opentargets.org/study/GCST012398	2021			0.420891	0.6	1	0.6	1	GWAS	0.002386		metabolic	omim/tcga	unsupported target	TRUE	TRUE	FALSE	FALSE	FALSE	FALSE	FALSE
ALPP-D000544	0.036	ALPP	D000544	Alzheimer Disease	Phase I		Phase I	TRUE	FALSE			FALSE		D015415	Biomarkers	OTG		Blood protein levels [ALPPL2, 6706_18_3]	https://genetics.opentargets.org/study/GCST006585_63	2018			0.371283	0.74	1	0.74	1	GWAS	0.192167		neurology, psychiatry	both	unsupported target	TRUE	TRUE	FALSE	FALSE	FALSE	FALSE	FALSE
ALPP-D001172	0.037	ALPP	D001172	Arthritis, Rheumatoid	Phase I		Phase I	TRUE	FALSE			FALSE		D015415	Biomarkers	OTG		Blood protein levels [ALPPL2, 6706_18_3]	https://genetics.opentargets.org/study/GCST006585_63	2018			0.371283	0.74	1	0.74	1	GWAS	0.192167		musculoskeletal, dermatology, immune	gwas	unsupported target	TRUE	TRUE	FALSE	FALSE	FALSE	FALSE	FALSE
ALPP-D001249	0.036	ALPP	D001249	Asthma	Phase I		Phase I	TRUE	FALSE			FALSE		D015415	Biomarkers	OTG		Blood protein levels [ALPPL2, 6706_18_3]	https://genetics.opentargets.org/study/GCST006585_63	2018			0.371283	0.74	1	0.74	1	GWAS	0.192167		respiratory, immune	both	unsupported target	TRUE	TRUE	FALSE	FALSE	FALSE	FALSE	FALSE
ALPP-D007249	0.038	ALPP	D007249	Inflammation	Preclinical		Preclinical	FALSE				FALSE		D015415	Biomarkers	OTG		Blood protein levels [ALPPL2, 6706_18_3]	https://genetics.opentargets.org/study/GCST006585_63	2018			0.371283	0.74	1	0.74	1	GWAS	0.192167		signs/symptoms	gwas	unsupported target	TRUE	TRUE	FALSE	FALSE	FALSE	FALSE	FALSE
ALPP-D009103	0.037	ALPP	D009103	Multiple Sclerosis	Phase I		Phase I	TRUE	FALSE			FALSE		D015415	Biomarkers	OTG		Blood protein levels [ALPPL2, 6706_18_3]	https://genetics.opentargets.org/study/GCST006585_63	2018			0.371283	0.74	1	0.74	1	GWAS	0.192167		neurology, immune	both	unsupported target	TRUE	TRUE	FALSE	FALSE	FALSE	FALSE	FALSE
ALPP-D010051	0.034	ALPP	D010051	Ovarian Neoplasms		Preclinical	Preclinical					FALSE		D015415	Biomarkers	OTG		Blood protein levels [ALPPL2, 6706_18_3]	https://genetics.opentargets.org/study/GCST006585_63	2018			0.371283	0.74	1	0.74	1	GWAS	0.192167		oncology	gwas	unsupported target	TRUE	TRUE	FALSE	FALSE	FALSE	FALSE	FALSE
ALPP-D013167	0.032	ALPP	D013167	Spondylitis, Ankylosing	Phase I		Phase I	TRUE	FALSE			FALSE		D015415	Biomarkers	OTG		Blood protein levels [ALPPL2, 6706_18_3]	https://genetics.opentargets.org/study/GCST006585_63	2018			0.371283	0.74	1	0.74	1	GWAS	0.192167		musculoskeletal	both	unsupported target	TRUE	TRUE	FALSE	FALSE	FALSE	FALSE	FALSE
ALPP-D013736	0.033	ALPP	D013736	Testicular Neoplasms		Preclinical	Preclinical					FALSE		D015415	Biomarkers	OTG		Blood protein levels [ALPPL2, 6706_18_3]	https://genetics.opentargets.org/study/GCST006585_63	2018			0.371283	0.74	1	0.74	1	GWAS	0.192167		oncology	both	unsupported target	TRUE	TRUE	FALSE	FALSE	FALSE	FALSE	FALSE
ALPP-D016889	0.033	ALPP	D016889	Endometrial Neoplasms	Preclinical		Preclinical	FALSE				FALSE		D015415	Biomarkers	OTG		Blood protein levels [ALPPL2, 6706_18_3]	https://genetics.opentargets.org/study/GCST006585_63	2018			0.371283	0.74	1	0.74	1	GWAS	0.192167		oncology	gwas	unsupported target	TRUE	TRUE	FALSE	FALSE	FALSE	FALSE	FALSE
ALPP-D029424	0.036	ALPP	D029424	Pulmonary Disease, Chronic Obstructive	Phase I		Phase I	TRUE	FALSE			FALSE		D015415	Biomarkers	OTG		Blood protein levels [ALPPL2, 6706_18_3]	https://genetics.opentargets.org/study/GCST006585_63	2018			0.371283	0.74	1	0.74	1	GWAS	0.192167		respiratory	both	unsupported target	TRUE	TRUE	FALSE	FALSE	FALSE	FALSE	FALSE
ALPP-D050197	0.035	ALPP	D050197	Atherosclerosis	Phase I		Phase I	TRUE	FALSE			FALSE		D015415	Biomarkers	OTG		Blood protein levels [ALPPL2, 6706_18_3]	https://genetics.opentargets.org/study/GCST006585_63	2018			0.371283	0.74	1	0.74	1	GWAS	0.192167		cardiovascular	both	unsupported target	TRUE	TRUE	FALSE	FALSE	FALSE	FALSE	FALSE
AMHR2-D002583	0.494	AMHR2	D002583	Uterine Cervical Neoplasms		Phase I	Phase I	TRUE				TRUE		D058490	Disorder of Sex Development, 46,XY	OMIM		Persistent Mullerian duct syndrome, type II, 261550 (3), Autosomal recessive	https://omim.org/entry/600956									OMIM			oncology	gwas	unsupported target	TRUE	TRUE	FALSE	FALSE	FALSE	FALSE	TRUE
AMHR2-D009369	0.229	AMHR2	D009369	Neoplasms		Preclinical	Preclinical					FALSE		D058490	Disorder of Sex Development, 46,XY	OMIM		Persistent Mullerian duct syndrome, type II, 261550 (3), Autosomal recessive	https://omim.org/entry/600956									OMIM			oncology	gwas	unsupported target	TRUE	TRUE	FALSE	FALSE	FALSE	FALSE	TRUE
AMHR2-D010051	0.729	AMHR2	D010051	Ovarian Neoplasms		Phase I	Phase I	TRUE				TRUE		D058490	Disorder of Sex Development, 46,XY	OMIM		Persistent Mullerian duct syndrome, type II, 261550 (3), Autosomal recessive	https://omim.org/entry/600956									OMIM			oncology	gwas	unsupported target	TRUE	TRUE	FALSE	FALSE	FALSE	FALSE	TRUE
AMHR2-D015179	0.199	AMHR2	D015179	Colorectal Neoplasms		Phase II	Phase II	TRUE	TRUE			TRUE		D058490	Disorder of Sex Development, 46,XY	OMIM		Persistent Mullerian duct syndrome, type II, 261550 (3), Autosomal recessive	https://omim.org/entry/600956									OMIM			oncology	both	unsupported target	TRUE	TRUE	FALSE	FALSE	FALSE	FALSE	TRUE
AMHR2-D016889	0.483	AMHR2	D016889	Endometrial Neoplasms		Phase I	Phase I	TRUE				TRUE		D058490	Disorder of Sex Development, 46,XY	OMIM		Persistent Mullerian duct syndrome, type II, 261550 (3), Autosomal recessive	https://omim.org/entry/600956									OMIM			oncology	gwas	unsupported target	TRUE	TRUE	FALSE	FALSE	FALSE	FALSE	TRUE
AMIGO2-D008175	0	AMIGO2	D008175	Lung Neoplasms	Preclinical		Preclinical	FALSE				FALSE																			oncology	both	unsupported target	TRUE	FALSE	FALSE	FALSE	FALSE	FALSE	FALSE
AMIGO2-D009369	0	AMIGO2	D009369	Neoplasms		Preclinical	Preclinical					FALSE																			oncology	gwas	unsupported target	TRUE	FALSE	FALSE	FALSE	FALSE	FALSE	FALSE
AMOT-D005128	0	AMOT	D005128	Eye Diseases	Preclinical		Preclinical	FALSE				FALSE																			ophthalmology	gwas	unsupported target	TRUE	FALSE	FALSE	FALSE	FALSE	FALSE	FALSE
AMOT-D009369	0	AMOT	D009369	Neoplasms	Preclinical		Preclinical	FALSE				FALSE																			oncology	gwas	unsupported target	TRUE	FALSE	FALSE	FALSE	FALSE	FALSE	FALSE
AMY2A-D007251	0	AMY2A	D007251	Influenza, Human		Phase II	Phase II	TRUE	TRUE			FALSE																			infection, respiratory	gwas	unsupported target	TRUE	TRUE	FALSE	FALSE	TRUE	FALSE	FALSE
AMY2A-D010182	0	AMY2A	D010182	Pancreatic Diseases	Phase III		Phase III	TRUE	TRUE	TRUE	FALSE	FALSE																			digestive	both	unsupported target	TRUE	TRUE	FALSE	FALSE	TRUE	FALSE	FALSE
ANG-D005128	0.267	ANG	D005128	Eye Diseases	Phase I		Phase I	TRUE	FALSE			FALSE		D003922	Diabetes Mellitus, Type 1	OMIM		Amyotrophic lateral sclerosis 9, 611895 (3)	https://omim.org/entry/105850									OMIM			ophthalmology	gwas	unsupported target	TRUE	TRUE	FALSE	FALSE	FALSE	FALSE	FALSE
ANGPT1-D001749	0.234	ANGPT1	D001749	Urinary Bladder Neoplasms	Phase III		Phase III	TRUE	TRUE	TRUE	FALSE	FALSE		D006402	Hematologic Diseases	OTG		Monocyte percentage of white cells	https://genetics.opentargets.org/study/GCST90002394	2020			0.217185	1	1	1	1	GWAS	0.0157691		oncology	both	unsupported target	TRUE	FALSE	FALSE	FALSE	FALSE	FALSE	FALSE
ANGPT1-D001943	0.251	ANGPT1	D001943	Breast Neoplasms	Phase III		Phase III	TRUE	TRUE	TRUE	FALSE	FALSE		D006402	Hematologic Diseases	OTG		Monocyte percentage of white cells	https://genetics.opentargets.org/study/GCST90002394	2020			0.217185	1	1	1	1	GWAS	0.0157691		oncology	both	unsupported target	TRUE	FALSE	FALSE	FALSE	FALSE	FALSE	FALSE
ANGPT1-D002289	0.233	ANGPT1	D002289	Carcinoma, Non-Small-Cell Lung	Phase III		Phase III	TRUE	TRUE	TRUE	FALSE	FALSE		D006402	Hematologic Diseases	OTG		Monocyte percentage of white cells	https://genetics.opentargets.org/study/GCST90002394	2020			0.217185	1	1	1	1	GWAS	0.0157691		oncology	both	unsupported target	TRUE	FALSE	FALSE	FALSE	FALSE	FALSE	FALSE
ANGPT1-D003929	0.357	ANGPT1	D003929	Diabetic Neuropathies	Preclinical		Preclinical	FALSE				FALSE		D054222	Cobblestone Lissencephaly	OTG		Cortical thickness	https://genetics.opentargets.org/study/GCST90091061	2021			0.585291	1	1	1	1	GWAS			neurology, endocrine	both	unsupported target	TRUE	FALSE	FALSE	FALSE	FALSE	FALSE	FALSE
ANGPT1-D003930	0.508	ANGPT1	D003930	Diabetic Retinopathy		Phase II	Phase II	TRUE	TRUE			FALSE		D009798	Ocular Hypertension	OTG		Intraocular pressure	https://genetics.opentargets.org/study/GCST005170	2017			0.759951	1	1	1	1	GWAS			ophthalmology, cardiovascular, endocrine	gwas	unsupported target	TRUE	FALSE	FALSE	FALSE	FALSE	FALSE	FALSE
ANGPT1-D004938	0.234	ANGPT1	D004938	Esophageal Neoplasms	Phase III		Phase III	TRUE	TRUE	TRUE	FALSE	FALSE		D006402	Hematologic Diseases	OTG		Monocyte percentage of white cells	https://genetics.opentargets.org/study/GCST90002394	2020			0.217185	1	1	1	1	GWAS	0.0157691		oncology	both	unsupported target	TRUE	FALSE	FALSE	FALSE	FALSE	FALSE	FALSE
ANGPT1-D007249	0.425	ANGPT1	D007249	Inflammation	Preclinical		Preclinical	FALSE				FALSE		D006932	Hyperbilirubinemia	OTG		Bilirubin levels	https://genetics.opentargets.org/study/GCST90025973	2021			0.58605	1	1	1	1	GWAS	0.0114778		signs/symptoms	gwas	unsupported target	TRUE	FALSE	FALSE	FALSE	FALSE	FALSE	FALSE
ANGPT1-D007680	0.244	ANGPT1	D007680	Kidney Neoplasms	Phase III		Phase III	TRUE	TRUE	TRUE	FALSE	FALSE		D006402	Hematologic Diseases	OTG		Monocyte percentage of white cells	https://genetics.opentargets.org/study/GCST90002394	2020			0.217185	1	1	1	1	GWAS	0.0157691		oncology	both	unsupported target	TRUE	FALSE	FALSE	FALSE	FALSE	FALSE	FALSE
ANGPT1-D008113	0.246	ANGPT1	D008113	Liver Neoplasms	Phase III		Phase III	TRUE	TRUE	TRUE	FALSE	FALSE		D006402	Hematologic Diseases	OTG		Monocyte percentage of white cells	https://genetics.opentargets.org/study/GCST90002394	2020			0.217185	1	1	1	1	GWAS	0.0157691		oncology	gwas	unsupported target	TRUE	FALSE	FALSE	FALSE	FALSE	FALSE	FALSE
ANGPT1-D009369	0.336	ANGPT1	D009369	Neoplasms	Phase III		Phase III	TRUE	TRUE	TRUE	FALSE	FALSE		D006402	Hematologic Diseases	OTG		Monocyte percentage of white cells	https://genetics.opentargets.org/study/GCST90002394	2020			0.217185	1	1	1	1	GWAS	0.0157691		oncology	gwas	unsupported target	TRUE	FALSE	FALSE	FALSE	FALSE	FALSE	FALSE
ANGPT1-D010051	0.24	ANGPT1	D010051	Ovarian Neoplasms	Phase III		Phase III	TRUE	TRUE	TRUE	FALSE	FALSE		D006402	Hematologic Diseases	OTG		Monocyte percentage of white cells	https://genetics.opentargets.org/study/GCST90002394	2020			0.217185	1	1	1	1	GWAS	0.0157691		oncology	gwas	unsupported target	TRUE	FALSE	FALSE	FALSE	FALSE	FALSE	FALSE
ANGPT1-D010190	0.24	ANGPT1	D010190	Pancreatic Neoplasms	Phase III		Phase III	TRUE	TRUE	TRUE	FALSE	FALSE		D006402	Hematologic Diseases	OTG		Monocyte percentage of white cells	https://genetics.opentargets.org/study/GCST90002394	2020			0.217185	1	1	1	1	GWAS	0.0157691		oncology	gwas	unsupported target	TRUE	FALSE	FALSE	FALSE	FALSE	FALSE	FALSE
ANGPT1-D010534	0.224	ANGPT1	D010534	Peritoneal Neoplasms	Phase III		Phase III	TRUE	TRUE	TRUE	FALSE	FALSE		D006402	Hematologic Diseases	OTG		Monocyte percentage of white cells	https://genetics.opentargets.org/study/GCST90002394	2020			0.217185	1	1	1	1	GWAS	0.0157691		oncology	omim/tcga	unsupported target	TRUE	FALSE	FALSE	FALSE	FALSE	FALSE	FALSE
ANGPT1-D013274	0.239	ANGPT1	D013274	Stomach Neoplasms	Phase III		Phase III	TRUE	TRUE	TRUE	FALSE	FALSE		D006402	Hematologic Diseases	OTG		Monocyte percentage of white cells	https://genetics.opentargets.org/study/GCST90002394	2020			0.217185	1	1	1	1	GWAS	0.0157691		oncology	both	unsupported target	TRUE	FALSE	FALSE	FALSE	FALSE	FALSE	FALSE
ANGPT1-D013964	0.238	ANGPT1	D013964	Thyroid Neoplasms	Phase III		Phase III	TRUE	TRUE	TRUE	FALSE	FALSE		D006402	Hematologic Diseases	OTG		Monocyte percentage of white cells	https://genetics.opentargets.org/study/GCST90002394	2020			0.217185	1	1	1	1	GWAS	0.0157691		oncology	both	unsupported target	TRUE	FALSE	FALSE	FALSE	FALSE	FALSE	FALSE
ANGPT1-D014777	0.309	ANGPT1	D014777	Virus Diseases	Preclinical		Preclinical	FALSE				FALSE		D006402	Hematologic Diseases	OTG		Monocyte percentage of white cells	https://genetics.opentargets.org/study/GCST90002394	2020			0.217185	1	1	1	1	GWAS	0.0157691		infection	omim/tcga	unsupported target	TRUE	FALSE	FALSE	FALSE	FALSE	FALSE	FALSE
ANGPT1-D015179	0.254	ANGPT1	D015179	Colorectal Neoplasms	Phase III		Phase III	TRUE	TRUE	TRUE	FALSE	FALSE		D006402	Hematologic Diseases	OTG		Monocyte percentage of white cells	https://genetics.opentargets.org/study/GCST90002394	2020			0.217185	1	1	1	1	GWAS	0.0157691		oncology	both	unsupported target	TRUE	FALSE	FALSE	FALSE	FALSE	FALSE	FALSE
ANGPT1-D016491	0.25	ANGPT1	D016491	Peripheral Vascular Diseases	Phase II		Phase II	TRUE	TRUE	FALSE		FALSE		D006402	Hematologic Diseases	OTG		Monocyte percentage of white cells	https://genetics.opentargets.org/study/GCST90002394	2020			0.217185	1	1	1	1	GWAS	0.0157691		cardiovascular	both	unsupported target	TRUE	FALSE	FALSE	FALSE	FALSE	FALSE	FALSE
ANGPT1-D016889	0.228	ANGPT1	D016889	Endometrial Neoplasms	Phase III		Phase III	TRUE	TRUE	TRUE	FALSE	FALSE		D006402	Hematologic Diseases	OTG		Monocyte percentage of white cells	https://genetics.opentargets.org/study/GCST90002394	2020			0.217185	1	1	1	1	GWAS	0.0157691		oncology	gwas	unsupported target	TRUE	FALSE	FALSE	FALSE	FALSE	FALSE	FALSE
ANGPT1-D046152	0.224	ANGPT1	D046152	Gastrointestinal Stromal Tumors	Phase III		Phase III	TRUE	TRUE	TRUE	FALSE	FALSE		D006402	Hematologic Diseases	OTG		Monocyte percentage of white cells	https://genetics.opentargets.org/study/GCST90002394	2020			0.217185	1	1	1	1	GWAS	0.0157691		oncology	omim/tcga	unsupported target	TRUE	FALSE	FALSE	FALSE	FALSE	FALSE	FALSE
ANGPT1-D050197	0.248	ANGPT1	D050197	Atherosclerosis	Phase II		Phase II	TRUE	TRUE	FALSE		FALSE		D006402	Hematologic Diseases	OTG		Monocyte percentage of white cells	https://genetics.opentargets.org/study/GCST90002394	2020			0.217185	1	1	1	1	GWAS	0.0157691		cardiovascular	both	unsupported target	TRUE	FALSE	FALSE	FALSE	FALSE	FALSE	FALSE
ANGPT2-D000086382	0	ANGPT2	D000086382	COVID-19	Phase II		Phase II	TRUE	TRUE	FALSE		FALSE		D005919	Glomerular Filtration Rate	OTG		Estimated glomerular filtration rate	https://genetics.opentargets.org/study/GCST008059	2019			0.4477	0.54	1	0.54	1	GWAS	0.002		infection, respiratory	gwas	unsupported target	TRUE	FALSE	FALSE	FALSE	FALSE	FALSE	FALSE
ANGPT2-D001005	0.711	ANGPT2	D001005	Anus Neoplasms	Phase II		Phase II	TRUE	TRUE	FALSE		FALSE		D006484	Hemorrhoids	OTG		Haemorrhoidal disease	https://genetics.opentargets.org/study/GCST90014033	2021			0.4477	0.57	1	0.57	1	GWAS		1.02603	oncology	gwas	unsupported target	TRUE	FALSE	FALSE	FALSE	FALSE	FALSE	FALSE
ANGPT2-D001172	0.228	ANGPT2	D001172	Arthritis, Rheumatoid	Phase I		Phase I	TRUE	FALSE			FALSE		D006973	Hypertension	OTG		Diastolic blood pressure	https://genetics.opentargets.org/study/GCST006627	2018			0.424387	0.58	1	0.58	1	GWAS			musculoskeletal, dermatology, immune	gwas	unsupported target	TRUE	FALSE	FALSE	FALSE	FALSE	FALSE	FALSE
ANGPT2-D001249	0.227	ANGPT2	D001249	Asthma	Preclinical		Preclinical	FALSE				FALSE		D006973	Hypertension	OTG		Diastolic blood pressure	https://genetics.opentargets.org/study/GCST006627	2018			0.424387	0.58	1	0.58	1	GWAS			respiratory, immune	both	unsupported target	TRUE	FALSE	FALSE	FALSE	FALSE	FALSE	FALSE
ANGPT2-D001749	0.211	ANGPT2	D001749	Urinary Bladder Neoplasms	Phase III		Phase III	TRUE	TRUE	TRUE	FALSE	FALSE		D006973	Hypertension	OTG		Diastolic blood pressure	https://genetics.opentargets.org/study/GCST006627	2018			0.424387	0.58	1	0.58	1	GWAS			oncology	both	unsupported target	TRUE	FALSE	FALSE	FALSE	FALSE	FALSE	FALSE
ANGPT2-D001932	0.22	ANGPT2	D001932	Brain Neoplasms	Phase II		Phase II	TRUE	TRUE	FALSE		FALSE		D006973	Hypertension	OTG		Diastolic blood pressure	https://genetics.opentargets.org/study/GCST006627	2018			0.424387	0.58	1	0.58	1	GWAS			oncology	both	unsupported target	TRUE	FALSE	FALSE	FALSE	FALSE	FALSE	FALSE
ANGPT2-D001943	0.222	ANGPT2	D001943	Breast Neoplasms	Phase III		Phase III	TRUE	TRUE	TRUE	FALSE	FALSE		D006973	Hypertension	OTG		Diastolic blood pressure	https://genetics.opentargets.org/study/GCST006627	2018			0.424387	0.58	1	0.58	1	GWAS			oncology	both	unsupported target	TRUE	FALSE	FALSE	FALSE	FALSE	FALSE	FALSE
ANGPT2-D002289	0.21	ANGPT2	D002289	Carcinoma, Non-Small-Cell Lung		Phase I	Phase I	TRUE				FALSE		D006973	Hypertension	OTG		Diastolic blood pressure	https://genetics.opentargets.org/study/GCST006627	2018			0.424387	0.58	1	0.58	1	GWAS			oncology	both	unsupported target	TRUE	FALSE	FALSE	FALSE	FALSE	FALSE	FALSE
ANGPT2-D003930	0.526	ANGPT2	D003930	Diabetic Retinopathy	Preclinical		Preclinical	FALSE				FALSE		D006973	Hypertension	OTG		Diastolic blood pressure	https://genetics.opentargets.org/study/GCST006627	2018			0.424387	0.58	1	0.58	1	GWAS			ophthalmology, cardiovascular, endocrine	gwas	unsupported target	TRUE	FALSE	FALSE	FALSE	FALSE	FALSE	FALSE
ANGPT2-D004938	0.445	ANGPT2	D004938	Esophageal Neoplasms	Phase III		Phase III	TRUE	TRUE	TRUE	FALSE	FALSE		D006484	Hemorrhoids	OTG		Haemorrhoidal disease	https://genetics.opentargets.org/study/GCST90014033	2021			0.4477	0.57	1	0.57	1	GWAS		1.02603	oncology	both	unsupported target	TRUE	FALSE	FALSE	FALSE	FALSE	FALSE	FALSE
ANGPT2-D005128	0.262	ANGPT2	D005128	Eye Diseases	Preclinical		Preclinical	FALSE				FALSE		D006973	Hypertension	OTG		Diastolic blood pressure	https://genetics.opentargets.org/study/GCST006627	2018			0.424387	0.58	1	0.58	1	GWAS			ophthalmology	gwas	unsupported target	TRUE	FALSE	FALSE	FALSE	FALSE	FALSE	FALSE
ANGPT2-D005770	0.471	ANGPT2	D005770	Gastrointestinal Neoplasms	Phase I		Phase I	TRUE	FALSE			FALSE		D006484	Hemorrhoids	OTG		Haemorrhoidal disease	https://genetics.opentargets.org/study/GCST90014033	2021			0.4477	0.57	1	0.57	1	GWAS		1.02603	oncology	both	unsupported target	TRUE	FALSE	FALSE	FALSE	FALSE	FALSE	FALSE
ANGPT2-D005909	0.21	ANGPT2	D005909	Glioblastoma	Phase II		Phase II	TRUE	TRUE	FALSE		FALSE		D006973	Hypertension	OTG		Diastolic blood pressure	https://genetics.opentargets.org/study/GCST006627	2018			0.424387	0.58	1	0.58	1	GWAS			oncology	gwas	unsupported target	TRUE	FALSE	FALSE	FALSE	FALSE	FALSE	FALSE
ANGPT2-D007249	0.234	ANGPT2	D007249	Inflammation	Preclinical		Preclinical	FALSE				FALSE		D006973	Hypertension	OTG		Diastolic blood pressure	https://genetics.opentargets.org/study/GCST006627	2018			0.424387	0.58	1	0.58	1	GWAS			signs/symptoms	gwas	unsupported target	TRUE	FALSE	FALSE	FALSE	FALSE	FALSE	FALSE
ANGPT2-D007680	0.217	ANGPT2	D007680	Kidney Neoplasms	Phase III		Phase III	TRUE	TRUE	TRUE	FALSE	FALSE		D006973	Hypertension	OTG		Diastolic blood pressure	https://genetics.opentargets.org/study/GCST006627	2018			0.424387	0.58	1	0.58	1	GWAS			oncology	both	unsupported target	TRUE	FALSE	FALSE	FALSE	FALSE	FALSE	FALSE
ANGPT2-D007890	0.207	ANGPT2	D007890	Leiomyosarcoma	Phase I		Phase I	TRUE	FALSE			FALSE		D006973	Hypertension	OTG		Diastolic blood pressure	https://genetics.opentargets.org/study/GCST006627	2018			0.424387	0.58	1	0.58	1	GWAS			oncology	gwas	unsupported target	TRUE	FALSE	FALSE	FALSE	FALSE	FALSE	FALSE
ANGPT2-D008113	0.428	ANGPT2	D008113	Liver Neoplasms	Phase III		Phase III	TRUE	TRUE	TRUE	FALSE	FALSE		D006484	Hemorrhoids	OTG		Haemorrhoidal disease	https://genetics.opentargets.org/study/GCST90014033	2021			0.4477	0.57	1	0.57	1	GWAS		1.02603	oncology	gwas	unsupported target	TRUE	FALSE	FALSE	FALSE	FALSE	FALSE	FALSE
ANGPT2-D008268	0.225	ANGPT2	D008268	Macular Degeneration		Preclinical	Preclinical					FALSE		D006973	Hypertension	OTG		Diastolic blood pressure	https://genetics.opentargets.org/study/GCST006627	2018			0.424387	0.58	1	0.58	1	GWAS			ophthalmology	both	unsupported target	TRUE	FALSE	FALSE	FALSE	FALSE	FALSE	FALSE
ANGPT2-D008269	0.204	ANGPT2	D008269	Macular Edema	Launched	Launched	Launched	TRUE	TRUE	TRUE	TRUE	FALSE	2022	D006973	Hypertension	OTG		Diastolic blood pressure	https://genetics.opentargets.org/study/GCST006627	2018			0.424387	0.58	1	0.58	1	GWAS			ophthalmology	both	unsupported target	TRUE	FALSE	FALSE	FALSE	FALSE	FALSE	FALSE
ANGPT2-D008527	0.205	ANGPT2	D008527	Medulloblastoma	Phase II		Phase II	TRUE	TRUE	FALSE		FALSE		D006973	Hypertension	OTG		Diastolic blood pressure	https://genetics.opentargets.org/study/GCST006627	2018			0.424387	0.58	1	0.58	1	GWAS			oncology	gwas	unsupported target	TRUE	FALSE	FALSE	FALSE	FALSE	FALSE	FALSE
ANGPT2-D009369	0.273	ANGPT2	D009369	Neoplasms		Phase II	Phase II	TRUE	TRUE			FALSE		D006973	Hypertension	OTG		Diastolic blood pressure	https://genetics.opentargets.org/study/GCST006627	2018			0.424387	0.58	1	0.58	1	GWAS			oncology	gwas	unsupported target	TRUE	FALSE	FALSE	FALSE	FALSE	FALSE	FALSE
ANGPT2-D010051	0.214	ANGPT2	D010051	Ovarian Neoplasms	Phase III		Phase III	TRUE	TRUE	TRUE	FALSE	FALSE		D006973	Hypertension	OTG		Diastolic blood pressure	https://genetics.opentargets.org/study/GCST006627	2018			0.424387	0.58	1	0.58	1	GWAS			oncology	gwas	unsupported target	TRUE	FALSE	FALSE	FALSE	FALSE	FALSE	FALSE
ANGPT2-D010190	0.423	ANGPT2	D010190	Pancreatic Neoplasms	Phase III		Phase III	TRUE	TRUE	TRUE	FALSE	FALSE		D006484	Hemorrhoids	OTG		Haemorrhoidal disease	https://genetics.opentargets.org/study/GCST90014033	2021			0.4477	0.57	1	0.57	1	GWAS		1.02603	oncology	gwas	unsupported target	TRUE	FALSE	FALSE	FALSE	FALSE	FALSE	FALSE
ANGPT2-D010534	0.407	ANGPT2	D010534	Peritoneal Neoplasms	Phase III		Phase III	TRUE	TRUE	TRUE	FALSE	FALSE		D006484	Hemorrhoids	OTG		Haemorrhoidal disease	https://genetics.opentargets.org/study/GCST90014033	2021			0.4477	0.57	1	0.57	1	GWAS		1.02603	oncology	omim/tcga	unsupported target	TRUE	FALSE	FALSE	FALSE	FALSE	FALSE	FALSE
ANGPT2-D011014	0.227	ANGPT2	D011014	Pneumonia	Phase II		Phase II	TRUE	TRUE	FALSE		FALSE		D006973	Hypertension	OTG		Diastolic blood pressure	https://genetics.opentargets.org/study/GCST006627	2018			0.424387	0.58	1	0.58	1	GWAS			infection, respiratory	gwas	unsupported target	TRUE	FALSE	FALSE	FALSE	FALSE	FALSE	FALSE
ANGPT2-D013274	0.45	ANGPT2	D013274	Stomach Neoplasms	Phase III		Phase III	TRUE	TRUE	TRUE	FALSE	FALSE		D006484	Hemorrhoids	OTG		Haemorrhoidal disease	https://genetics.opentargets.org/study/GCST90014033	2021			0.4477	0.57	1	0.57	1	GWAS		1.02603	oncology	both	unsupported target	TRUE	FALSE	FALSE	FALSE	FALSE	FALSE	FALSE
ANGPT2-D013964	0.213	ANGPT2	D013964	Thyroid Neoplasms	Phase III		Phase III	TRUE	TRUE	TRUE	FALSE	FALSE		D006973	Hypertension	OTG		Diastolic blood pressure	https://genetics.opentargets.org/study/GCST006627	2018			0.424387	0.58	1	0.58	1	GWAS			oncology	both	unsupported target	TRUE	FALSE	FALSE	FALSE	FALSE	FALSE	FALSE
ANGPT2-D015179	0.777	ANGPT2	D015179	Colorectal Neoplasms	Phase III		Phase III	TRUE	TRUE	TRUE	FALSE	FALSE		D006484	Hemorrhoids	OTG		Haemorrhoidal disease	https://genetics.opentargets.org/study/GCST90014033	2021			0.4477	0.57	1	0.57	1	GWAS		1.02603	oncology	both	unsupported target	TRUE	FALSE	FALSE	FALSE	FALSE	FALSE	FALSE
ANGPT2-D016889	0.206	ANGPT2	D016889	Endometrial Neoplasms	Phase III		Phase III	TRUE	TRUE	TRUE	FALSE	FALSE		D006973	Hypertension	OTG		Diastolic blood pressure	https://genetics.opentargets.org/study/GCST006627	2018			0.424387	0.58	1	0.58	1	GWAS			oncology	gwas	unsupported target	TRUE	FALSE	FALSE	FALSE	FALSE	FALSE	FALSE
ANGPT2-D018805	0.224	ANGPT2	D018805	Sepsis	Preclinical		Preclinical	FALSE				FALSE		D006973	Hypertension	OTG		Diastolic blood pressure	https://genetics.opentargets.org/study/GCST006627	2018			0.424387	0.58	1	0.58	1	GWAS			infection, signs/symptoms	gwas	unsupported target	TRUE	FALSE	FALSE	FALSE	FALSE	FALSE	FALSE
ANGPT2-D020388	0.203	ANGPT2	D020388	Muscular Dystrophy, Duchenne		Preclinical	Preclinical					FALSE		D006973	Hypertension	OTG		Diastolic blood pressure	https://genetics.opentargets.org/study/GCST006627	2018			0.424387	0.58	1	0.58	1	GWAS			musculoskeletal, neurology, congenital	omim/tcga	unsupported target	TRUE	FALSE	FALSE	FALSE	FALSE	FALSE	FALSE
ANGPT2-D046152	0.434	ANGPT2	D046152	Gastrointestinal Stromal Tumors	Phase III		Phase III	TRUE	TRUE	TRUE	FALSE	FALSE		D006484	Hemorrhoids	OTG		Haemorrhoidal disease	https://genetics.opentargets.org/study/GCST90014033	2021			0.4477	0.57	1	0.57	1	GWAS		1.02603	oncology	omim/tcga	unsupported target	TRUE	FALSE	FALSE	FALSE	FALSE	FALSE	FALSE
ANGPT2-D057135	0.184	ANGPT2	D057135	Wet Macular Degeneration	Launched	Launched	Launched	TRUE	TRUE	TRUE	TRUE	FALSE	2022	D006973	Hypertension	OTG		Diastolic blood pressure	https://genetics.opentargets.org/study/GCST006627	2018			0.424387	0.58	1	0.58	1	GWAS			ophthalmology	gwas	unsupported target	TRUE	FALSE	FALSE	FALSE	FALSE	FALSE	FALSE
ANGPTL3-D002318	0.242	ANGPTL3	D002318	Cardiovascular Diseases		Preclinical	Preclinical					FALSE		D006937	Hypercholesterolemia	Genebass	pLoF burden continuous both_sexes irnt	Cholesterol	https://genebass.org/gene/ENSG00000132855/phenotype/continuous-30690-both_sexes-NA-irnt?burdenSet=pLoF&phewasOpts=1&resultLayout=full	2021								GWAS	0.021152		cardiovascular	gwas	unsupported target	TRUE	FALSE	FALSE	FALSE	FALSE	FALSE	FALSE
ANGPTL3-D003924	0.455	ANGPTL3	D003924	Diabetes Mellitus, Type 2	Phase II		Phase II	TRUE	TRUE	FALSE		FALSE		D006995	Hypobetalipoproteinemias	OMIM		Hypobetalipoproteinemia, familial, 2, 605019 (3), Autosomal recessive	https://omim.org/entry/604774									OMIM			metabolic, endocrine	both	unsupported target	TRUE	FALSE	FALSE	FALSE	FALSE	FALSE	FALSE
ANGPTL3-D006937	1	ANGPTL3	D006937	Hypercholesterolemia		Phase II	Phase II	TRUE	TRUE			TRUE		D006937	Hypercholesterolemia	Genebass	pLoF burden continuous both_sexes irnt	Cholesterol	https://genebass.org/gene/ENSG00000132855/phenotype/continuous-30690-both_sexes-NA-irnt?burdenSet=pLoF&phewasOpts=1&resultLayout=full	2021								GWAS	0.021152		metabolic	both	genetically supported target	TRUE	FALSE	FALSE	FALSE	FALSE	FALSE	FALSE
ANGPTL3-D006938	0.836	ANGPTL3	D006938	Hyperlipoproteinemia Type II	Launched	Launched	Launched	TRUE	TRUE	TRUE	TRUE	TRUE	2021	D006937	Hypercholesterolemia	Genebass	pLoF burden continuous both_sexes irnt	Cholesterol	https://genebass.org/gene/ENSG00000132855/phenotype/continuous-30690-both_sexes-NA-irnt?burdenSet=pLoF&phewasOpts=1&resultLayout=full	2021								GWAS	0.021152		congenital, metabolic	both	genetically supported target	TRUE	FALSE	FALSE	FALSE	FALSE	FALSE	FALSE
ANGPTL3-D006949	0.898	ANGPTL3	D006949	Hyperlipidemias		Phase II	Phase II	TRUE	TRUE			TRUE		D006937	Hypercholesterolemia	Genebass	pLoF burden continuous both_sexes irnt	Cholesterol	https://genebass.org/gene/ENSG00000132855/phenotype/continuous-30690-both_sexes-NA-irnt?burdenSet=pLoF&phewasOpts=1&resultLayout=full	2021								GWAS	0.021152		metabolic	both	genetically supported target	TRUE	FALSE	FALSE	FALSE	FALSE	FALSE	FALSE
ANGPTL3-D008060	0.734	ANGPTL3	D008060	Lipodystrophy	Phase II		Phase II	TRUE	TRUE	FALSE		FALSE		D006995	Hypobetalipoproteinemias	OMIM		Hypobetalipoproteinemia, familial, 2, 605019 (3), Autosomal recessive	https://omim.org/entry/604774									OMIM			dermatology, metabolic	omim/tcga	unsupported target	TRUE	FALSE	FALSE	FALSE	FALSE	FALSE	FALSE
ANGPTL3-D008072	0.79	ANGPTL3	D008072	Hyperlipoproteinemia Type I		Preclinical	Preclinical					FALSE		D006937	Hypercholesterolemia	Genebass	pLoF burden continuous both_sexes irnt	Cholesterol	https://genebass.org/gene/ENSG00000132855/phenotype/continuous-30690-both_sexes-NA-irnt?burdenSet=pLoF&phewasOpts=1&resultLayout=full	2021								GWAS	0.021152		congenital, metabolic	both	unsupported target	TRUE	FALSE	FALSE	FALSE	FALSE	FALSE	FALSE
ANGPTL3-D008659	0.508	ANGPTL3	D008659	Metabolic Diseases		Preclinical	Preclinical					FALSE		D006995	Hypobetalipoproteinemias	OMIM		Hypobetalipoproteinemia, familial, 2, 605019 (3), Autosomal recessive	https://omim.org/entry/604774									OMIM			metabolic	both	unsupported target	TRUE	FALSE	FALSE	FALSE	FALSE	FALSE	FALSE
ANGPTL3-D010003	0.244	ANGPTL3	D010003	Osteoarthritis		Phase II	Phase II	TRUE	TRUE			FALSE		D006995	Hypobetalipoproteinemias	OMIM		Hypobetalipoproteinemia, familial, 2, 605019 (3), Autosomal recessive	https://omim.org/entry/604774									OMIM			musculoskeletal	both	unsupported target	TRUE	FALSE	FALSE	FALSE	FALSE	FALSE	FALSE
ANGPTL3-D015228	1	ANGPTL3	D015228	Hypertriglyceridemia		Phase III	Phase III	TRUE	TRUE	TRUE		TRUE		D015228	Hypertriglyceridemia	Genebass	missenseLC burden continuous both_sexes irnt	Triglycerides	https://genebass.org/gene/ENSG00000132855/phenotype/continuous-30870-both_sexes-NA-irnt?burdenSet=pLoF&phewasOpts=1&resultLayout=full	2021								GWAS	0.0032146		metabolic	both	genetically supported target	TRUE	FALSE	FALSE	FALSE	FALSE	FALSE	FALSE
ANGPTL3-D050171	0.868	ANGPTL3	D050171	Dyslipidemias		Phase II	Phase II	TRUE	TRUE			TRUE		D006995	Hypobetalipoproteinemias	OMIM		Hypobetalipoproteinemia, familial, 2, 605019 (3), Autosomal recessive	https://omim.org/entry/604774									OMIM			metabolic	both	genetically supported target	TRUE	FALSE	FALSE	FALSE	FALSE	FALSE	FALSE
ANGPTL3-D050723	0.212	ANGPTL3	D050723	Fractures, Bone		Phase II	Phase II	TRUE	TRUE			FALSE		D006995	Hypobetalipoproteinemias	OMIM		Hypobetalipoproteinemia, familial, 2, 605019 (3), Autosomal recessive	https://omim.org/entry/604774									OMIM			other	gwas	unsupported target	TRUE	FALSE	FALSE	FALSE	FALSE	FALSE	FALSE
ANGPTL3-D065626	0.186	ANGPTL3	D065626	Non-alcoholic Fatty Liver Disease	Phase II		Phase II	TRUE	TRUE	FALSE		FALSE		D006995	Hypobetalipoproteinemias	OMIM		Hypobetalipoproteinemia, familial, 2, 605019 (3), Autosomal recessive	https://omim.org/entry/604774									OMIM			digestive	both	unsupported target	TRUE	FALSE	FALSE	FALSE	FALSE	FALSE	FALSE
ANGPTL4-D006949	0.898	ANGPTL4	D006949	Hyperlipidemias	Preclinical		Preclinical	FALSE				FALSE		D006937	Hypercholesterolemia	OTG		High cholesterol	https://genetics.opentargets.org/study/GCST90038690	2021			0.0198289	0.76	1	0.76	1	GWAS		1.01384	metabolic	both	genetically supported target	TRUE	TRUE	FALSE	FALSE	FALSE	FALSE	FALSE
ANGPTL4-D008072	0.79	ANGPTL4	D008072	Hyperlipoproteinemia Type I		Preclinical	Preclinical					FALSE		D006937	Hypercholesterolemia	OTG		High cholesterol	https://genetics.opentargets.org/study/GCST90038690	2021			0.0198289	0.76	1	0.76	1	GWAS		1.01384	congenital, metabolic	both	unsupported target	TRUE	TRUE	FALSE	FALSE	FALSE	FALSE	FALSE
ANGPTL4-D015228	1	ANGPTL4	D015228	Hypertriglyceridemia		Phase I	Phase I	TRUE				FALSE		D015228	Hypertriglyceridemia	OTG		Triglyceride levels	https://genetics.opentargets.org/study/GCST010244	2020			0.062012	0.7	1	0.7	1	GWAS	0.0426643		metabolic	both	genetically supported target	TRUE	TRUE	FALSE	FALSE	FALSE	FALSE	FALSE
ANGPTL4-D024821	0.419	ANGPTL4	D024821	Metabolic Syndrome	Preclinical		Preclinical	FALSE				FALSE		D050171	Dyslipidemias	OTG		Apolipoprotein A1 levels	https://genetics.opentargets.org/study/GCST010241	2020			0.0621432	0.69	1	0.69	1	GWAS	0.0371333		metabolic	both	unsupported target	TRUE	TRUE	FALSE	FALSE	FALSE	FALSE	FALSE
ANGPTL8-D006949	0.898	ANGPTL8	D006949	Hyperlipidemias	Phase I		Phase I	TRUE	FALSE			FALSE		D006937	Hypercholesterolemia	OTG		Total cholesterol levels	https://genetics.opentargets.org/study/GCST006034	2018			0.0503765	0.52	1	0.52	1	GWAS			metabolic	both	genetically supported target	TRUE	FALSE	FALSE	FALSE	FALSE	FALSE	FALSE
ANO1-D001249	1	ANO1	D001249	Asthma	Preclinical		Preclinical	FALSE				FALSE		D001249	Asthma	OTG		Lung function (FEV1/FVC)	https://genetics.opentargets.org/study/GCST90025978	2021			0.794843	0.66	1	0.66	1	GWAS	0.0170038		respiratory, immune	both	genetically supported target	TRUE	TRUE	FALSE	FALSE	FALSE	TRUE	FALSE
ANO1-D003550	0.633	ANO1	D003550	Cystic Fibrosis		Phase I	Phase I	TRUE				FALSE		D001249	Asthma	OTG		Lung function (FEV1/FVC)	https://genetics.opentargets.org/study/GCST90025978	2021			0.794843	0.66	1	0.66	1	GWAS	0.0170038		digestive, respiratory, congenital	both	unsupported target	TRUE	TRUE	FALSE	FALSE	FALSE	TRUE	FALSE
ANO1-D003967	0.464	ANO1	D003967	Diarrhea		Preclinical	Preclinical					FALSE		D009765	Obesity	Genebass	missenseLC skat continuous both_sexes irnt	Weight	https://genebass.org/gene/ENSG00000131620/phenotype/continuous-21002-both_sexes-NA-irnt?burdenSet=pLoF&phewasOpts=1&resultLayout=full	2021								GWAS	0.00079324		signs/symptoms	omim/tcga	unsupported target	TRUE	TRUE	FALSE	FALSE	FALSE	TRUE	FALSE
ANO1-D005767	0.554	ANO1	D005767	Gastrointestinal Diseases		Preclinical	Preclinical					FALSE		D000076385	Diverticular Diseases	OTG		Diverticular disease	https://genetics.opentargets.org/study/GCST006479	2018			0.540225	0.61	1	0.61	1	GWAS	0.0032043		digestive	gwas	unsupported target	TRUE	TRUE	FALSE	FALSE	FALSE	TRUE	FALSE
ANO1-D029424	0.8	ANO1	D029424	Pulmonary Disease, Chronic Obstructive	Preclinical		Preclinical	FALSE				FALSE		D001249	Asthma	OTG		Lung function (FEV1/FVC)	https://genetics.opentargets.org/study/GCST90025978	2021			0.794843	0.66	1	0.66	1	GWAS	0.0170038		respiratory	both	genetically supported target	TRUE	TRUE	FALSE	FALSE	FALSE	TRUE	FALSE
ANPEP-D000152	0.22	ANPEP	D000152	Acne Vulgaris	Phase II		Phase II	TRUE	TRUE	FALSE		FALSE		D008107	Liver Diseases	OTG		Liver enzyme levels (alanine transaminase)	https://genetics.opentargets.org/study/GCST90013405	2021			0.0937376	0.74	1	0.74	1	GWAS	0.00623748		dermatology	both	unsupported target	TRUE	TRUE	FALSE	FALSE	TRUE	FALSE	FALSE
ANPEP-D001172	0.241	ANPEP	D001172	Arthritis, Rheumatoid	Phase II		Phase II	TRUE	TRUE	FALSE		FALSE		D008107	Liver Diseases	OTG		Liver enzyme levels (alanine transaminase)	https://genetics.opentargets.org/study/GCST90013405	2021			0.0937376	0.74	1	0.74	1	GWAS	0.00623748		musculoskeletal, dermatology, immune	gwas	unsupported target	TRUE	TRUE	FALSE	FALSE	TRUE	FALSE	FALSE
ANPEP-D001943	0.233	ANPEP	D001943	Breast Neoplasms	Launched	Launched	Launched	TRUE	TRUE	TRUE	TRUE	FALSE		D008107	Liver Diseases	OTG		Liver enzyme levels (alanine transaminase)	https://genetics.opentargets.org/study/GCST90013405	2021			0.0937376	0.74	1	0.74	1	GWAS	0.00623748		oncology	both	unsupported target	TRUE	TRUE	FALSE	FALSE	TRUE	FALSE	FALSE
ANPEP-D002289	0.219	ANPEP	D002289	Carcinoma, Non-Small-Cell Lung	Phase II		Phase II	TRUE	TRUE	FALSE		TRUE		D008107	Liver Diseases	OTG		Liver enzyme levels (alanine transaminase)	https://genetics.opentargets.org/study/GCST90013405	2021			0.0937376	0.74	1	0.74	1	GWAS	0.00623748		oncology	both	unsupported target	TRUE	TRUE	FALSE	FALSE	TRUE	FALSE	FALSE
ANPEP-D003929	0.218	ANPEP	D003929	Diabetic Neuropathies	Phase II		Phase II	TRUE	TRUE	FALSE		FALSE		D008107	Liver Diseases	OTG		Liver enzyme levels (alanine transaminase)	https://genetics.opentargets.org/study/GCST90013405	2021			0.0937376	0.74	1	0.74	1	GWAS	0.00623748		neurology, endocrine	both	unsupported target	TRUE	TRUE	FALSE	FALSE	TRUE	FALSE	FALSE
ANPEP-D005128	0.579	ANPEP	D005128	Eye Diseases		Preclinical	Preclinical					FALSE		D009798	Ocular Hypertension	OTG		Intraocular pressure	https://genetics.opentargets.org/study/GCST005580	2018			0.0582878	0.61	1	0.61	1	GWAS	0.22		ophthalmology	gwas	unsupported target	TRUE	TRUE	FALSE	FALSE	TRUE	FALSE	FALSE
ANPEP-D006258	0.237	ANPEP	D006258	Head and Neck Neoplasms	Launched	Launched	Launched	TRUE	TRUE	TRUE	TRUE	FALSE		D008107	Liver Diseases	OTG		Liver enzyme levels (alanine transaminase)	https://genetics.opentargets.org/study/GCST90013405	2021			0.0937376	0.74	1	0.74	1	GWAS	0.00623748		oncology	both	unsupported target	TRUE	TRUE	FALSE	FALSE	TRUE	FALSE	FALSE
ANPEP-D006689	0.229	ANPEP	D006689	Hodgkin Disease	Launched	Launched	Launched	TRUE	TRUE	TRUE	TRUE	FALSE		D008107	Liver Diseases	OTG		Liver enzyme levels (alanine transaminase)	https://genetics.opentargets.org/study/GCST90013405	2021			0.0937376	0.74	1	0.74	1	GWAS	0.00623748		oncology	gwas	unsupported target	TRUE	TRUE	FALSE	FALSE	TRUE	FALSE	FALSE
ANPEP-D007154	0.303	ANPEP	D007154	Immune System Diseases	Preclinical		Preclinical	FALSE				FALSE		D008107	Liver Diseases	OTG		Liver enzyme levels (alanine transaminase)	https://genetics.opentargets.org/study/GCST90013405	2021			0.0937376	0.74	1	0.74	1	GWAS	0.00623748		immune	gwas	unsupported target	TRUE	TRUE	FALSE	FALSE	TRUE	FALSE	FALSE
ANPEP-D007249	0.363	ANPEP	D007249	Inflammation	Preclinical		Preclinical	FALSE				FALSE		D042882	Gallstones	OTG		Gallstone disease	https://genetics.opentargets.org/study/GCST007209	2018			0.0782406	0.77	1	0.77	1	GWAS			signs/symptoms	gwas	unsupported target	TRUE	TRUE	FALSE	FALSE	TRUE	FALSE	FALSE
ANPEP-D008113	0.671	ANPEP	D008113	Liver Neoplasms	Phase II		Phase II	TRUE	TRUE	FALSE		TRUE		D008107	Liver Diseases	OTG		Liver enzyme levels (alanine transaminase)	https://genetics.opentargets.org/study/GCST90013405	2021			0.0937376	0.74	1	0.74	1	GWAS	0.00623748		oncology	gwas	unsupported target	TRUE	TRUE	FALSE	FALSE	TRUE	FALSE	FALSE
ANPEP-D008228	0.243	ANPEP	D008228	Lymphoma, Non-Hodgkin	Launched	Launched	Launched	TRUE	TRUE	TRUE	TRUE	FALSE		D008107	Liver Diseases	OTG		Liver enzyme levels (alanine transaminase)	https://genetics.opentargets.org/study/GCST90013405	2021			0.0937376	0.74	1	0.74	1	GWAS	0.00623748		oncology	both	unsupported target	TRUE	TRUE	FALSE	FALSE	TRUE	FALSE	FALSE
ANPEP-D008659	0.292	ANPEP	D008659	Metabolic Diseases	Preclinical		Preclinical	FALSE				FALSE		D008107	Liver Diseases	OTG		Liver enzyme levels (alanine transaminase)	https://genetics.opentargets.org/study/GCST90013405	2021			0.0937376	0.74	1	0.74	1	GWAS	0.00623748		metabolic	both	unsupported target	TRUE	TRUE	FALSE	FALSE	TRUE	FALSE	FALSE
ANPEP-D008881	0.24	ANPEP	D008881	Migraine Disorders	Preclinical		Preclinical	FALSE				FALSE		D008107	Liver Diseases	OTG		Liver enzyme levels (alanine transaminase)	https://genetics.opentargets.org/study/GCST90013405	2021			0.0937376	0.74	1	0.74	1	GWAS	0.00623748		neurology	both	unsupported target	TRUE	TRUE	FALSE	FALSE	TRUE	FALSE	FALSE
ANPEP-D009101	0.227	ANPEP	D009101	Multiple Myeloma	Launched	Launched	Launched	TRUE	TRUE	TRUE	TRUE	FALSE		D008107	Liver Diseases	OTG		Liver enzyme levels (alanine transaminase)	https://genetics.opentargets.org/study/GCST90013405	2021			0.0937376	0.74	1	0.74	1	GWAS	0.00623748		oncology	gwas	unsupported target	TRUE	TRUE	FALSE	FALSE	TRUE	FALSE	FALSE
ANPEP-D009103	0.242	ANPEP	D009103	Multiple Sclerosis	Preclinical		Preclinical	FALSE				FALSE		D008107	Liver Diseases	OTG		Liver enzyme levels (alanine transaminase)	https://genetics.opentargets.org/study/GCST90013405	2021			0.0937376	0.74	1	0.74	1	GWAS	0.00623748		neurology, immune	both	unsupported target	TRUE	TRUE	FALSE	FALSE	TRUE	FALSE	FALSE
ANPEP-D009369	0.297	ANPEP	D009369	Neoplasms	Phase I		Phase I	TRUE	FALSE			TRUE		D008107	Liver Diseases	OTG		Liver enzyme levels (alanine transaminase)	https://genetics.opentargets.org/study/GCST90013405	2021			0.0937376	0.74	1	0.74	1	GWAS	0.00623748		oncology	gwas	unsupported target	TRUE	TRUE	FALSE	FALSE	TRUE	FALSE	FALSE
ANPEP-D009396	0.218	ANPEP	D009396	Wilms Tumor	Launched	Launched	Launched	TRUE	TRUE	TRUE	TRUE	FALSE		D008107	Liver Diseases	OTG		Liver enzyme levels (alanine transaminase)	https://genetics.opentargets.org/study/GCST90013405	2021			0.0937376	0.74	1	0.74	1	GWAS	0.00623748		oncology	both	unsupported target	TRUE	TRUE	FALSE	FALSE	TRUE	FALSE	FALSE
ANPEP-D009437	0.335	ANPEP	D009437	Neuralgia		Preclinical	Preclinical					FALSE		D042882	Gallstones	OTG		Gallstone disease	https://genetics.opentargets.org/study/GCST007209	2018			0.0782406	0.77	1	0.77	1	GWAS			neurology, signs/symptoms	both	unsupported target	TRUE	TRUE	FALSE	FALSE	TRUE	FALSE	FALSE
ANPEP-D009447	0.225	ANPEP	D009447	Neuroblastoma	Launched	Launched	Launched	TRUE	TRUE	TRUE	TRUE	FALSE		D008107	Liver Diseases	OTG		Liver enzyme levels (alanine transaminase)	https://genetics.opentargets.org/study/GCST90013405	2021			0.0937376	0.74	1	0.74	1	GWAS	0.00623748		oncology	gwas	unsupported target	TRUE	TRUE	FALSE	FALSE	TRUE	FALSE	FALSE
ANPEP-D010051	0.225	ANPEP	D010051	Ovarian Neoplasms	Launched	Launched	Launched	TRUE	TRUE	TRUE	TRUE	TRUE		D008107	Liver Diseases	OTG		Liver enzyme levels (alanine transaminase)	https://genetics.opentargets.org/study/GCST90013405	2021			0.0937376	0.74	1	0.74	1	GWAS	0.00623748		oncology	gwas	unsupported target	TRUE	TRUE	FALSE	FALSE	TRUE	FALSE	FALSE
ANPEP-D010534	0.47	ANPEP	D010534	Peritoneal Neoplasms	Phase II		Phase II	TRUE	TRUE	FALSE		TRUE		D008107	Liver Diseases	OTG		Liver enzyme levels (alanine transaminase)	https://genetics.opentargets.org/study/GCST90013405	2021			0.0937376	0.74	1	0.74	1	GWAS	0.00623748		oncology	omim/tcga	unsupported target	TRUE	TRUE	FALSE	FALSE	TRUE	FALSE	FALSE
ANPEP-D011471	0.225	ANPEP	D011471	Prostatic Neoplasms	Launched	Launched	Launched	TRUE	TRUE	TRUE	TRUE	FALSE		D008107	Liver Diseases	OTG		Liver enzyme levels (alanine transaminase)	https://genetics.opentargets.org/study/GCST90013405	2021			0.0937376	0.74	1	0.74	1	GWAS	0.00623748		oncology	both	unsupported target	TRUE	TRUE	FALSE	FALSE	TRUE	FALSE	FALSE
ANPEP-D011565	0.225	ANPEP	D011565	Psoriasis	Phase II		Phase II	TRUE	TRUE	FALSE		FALSE		D008107	Liver Diseases	OTG		Liver enzyme levels (alanine transaminase)	https://genetics.opentargets.org/study/GCST90013405	2021			0.0937376	0.74	1	0.74	1	GWAS	0.00623748		dermatology	both	unsupported target	TRUE	TRUE	FALSE	FALSE	TRUE	FALSE	FALSE
ANPEP-D012208	0.217	ANPEP	D012208	Rhabdomyosarcoma	Launched	Launched	Launched	TRUE	TRUE	TRUE	TRUE	FALSE		D008107	Liver Diseases	OTG		Liver enzyme levels (alanine transaminase)	https://genetics.opentargets.org/study/GCST90013405	2021			0.0937376	0.74	1	0.74	1	GWAS	0.00623748		oncology	both	unsupported target	TRUE	TRUE	FALSE	FALSE	TRUE	FALSE	FALSE
ANPEP-D012512	0.228	ANPEP	D012512	Sarcoma, Ewing	Launched	Launched	Launched	TRUE	TRUE	TRUE	TRUE	FALSE		D008107	Liver Diseases	OTG		Liver enzyme levels (alanine transaminase)	https://genetics.opentargets.org/study/GCST90013405	2021			0.0937376	0.74	1	0.74	1	GWAS	0.00623748		oncology	both	unsupported target	TRUE	TRUE	FALSE	FALSE	TRUE	FALSE	FALSE
ANPEP-D012516	0.231	ANPEP	D012516	Osteosarcoma	Launched	Launched	Launched	TRUE	TRUE	TRUE	TRUE	FALSE		D008107	Liver Diseases	OTG		Liver enzyme levels (alanine transaminase)	https://genetics.opentargets.org/study/GCST90013405	2021			0.0937376	0.74	1	0.74	1	GWAS	0.00623748		oncology	both	unsupported target	TRUE	TRUE	FALSE	FALSE	TRUE	FALSE	FALSE
ANPEP-D013274	0.497	ANPEP	D013274	Stomach Neoplasms	Launched	Launched	Launched	TRUE	TRUE	TRUE	TRUE	FALSE		D008107	Liver Diseases	OTG		Liver enzyme levels (alanine transaminase)	https://genetics.opentargets.org/study/GCST90013405	2021			0.0937376	0.74	1	0.74	1	GWAS	0.00623748		oncology	both	unsupported target	TRUE	TRUE	FALSE	FALSE	TRUE	FALSE	FALSE
ANPEP-D013964	0.223	ANPEP	D013964	Thyroid Neoplasms	Launched	Launched	Launched	TRUE	TRUE	TRUE	TRUE	FALSE		D008107	Liver Diseases	OTG		Liver enzyme levels (alanine transaminase)	https://genetics.opentargets.org/study/GCST90013405	2021			0.0937376	0.74	1	0.74	1	GWAS	0.00623748		oncology	both	unsupported target	TRUE	TRUE	FALSE	FALSE	TRUE	FALSE	FALSE
ANPEP-D015179	0.524	ANPEP	D015179	Colorectal Neoplasms	Phase II		Phase II	TRUE	TRUE	FALSE		TRUE		D008107	Liver Diseases	OTG		Liver enzyme levels (alanine transaminase)	https://genetics.opentargets.org/study/GCST90013405	2021			0.0937376	0.74	1	0.74	1	GWAS	0.00623748		oncology	both	unsupported target	TRUE	TRUE	FALSE	FALSE	TRUE	FALSE	FALSE
ANPEP-D015352	0.48	ANPEP	D015352	Dry Eye Syndromes	Preclinical		Preclinical	FALSE				FALSE		D009798	Ocular Hypertension	OTG		Intraocular pressure	https://genetics.opentargets.org/study/GCST005580	2018			0.0582878	0.61	1	0.61	1	GWAS	0.22		ophthalmology	both	unsupported target	TRUE	TRUE	FALSE	FALSE	TRUE	FALSE	FALSE
ANPEP-D015451	0.321	ANPEP	D015451	Leukemia, Lymphocytic, Chronic, B-Cell	Launched	Launched	Launched	TRUE	TRUE	TRUE	TRUE	FALSE		D042882	Gallstones	OTG		Gallstone disease	https://genetics.opentargets.org/study/GCST007209	2018			0.0782406	0.77	1	0.77	1	GWAS			oncology	both	unsupported target	TRUE	TRUE	FALSE	FALSE	TRUE	FALSE	FALSE
ANPEP-D015470	0.226	ANPEP	D015470	Leukemia, Myeloid, Acute	Launched	Launched	Launched	TRUE	TRUE	TRUE	TRUE	FALSE		D008107	Liver Diseases	OTG		Liver enzyme levels (alanine transaminase)	https://genetics.opentargets.org/study/GCST90013405	2021			0.0937376	0.74	1	0.74	1	GWAS	0.00623748		oncology	both	unsupported target	TRUE	TRUE	FALSE	FALSE	TRUE	FALSE	FALSE
ANPEP-D016889	0.215	ANPEP	D016889	Endometrial Neoplasms	Launched	Launched	Launched	TRUE	TRUE	TRUE	TRUE	FALSE		D008107	Liver Diseases	OTG		Liver enzyme levels (alanine transaminase)	https://genetics.opentargets.org/study/GCST90013405	2021			0.0937376	0.74	1	0.74	1	GWAS	0.00623748		oncology	gwas	unsupported target	TRUE	TRUE	FALSE	FALSE	TRUE	FALSE	FALSE
ANPEP-D054198	0.223	ANPEP	D054198	Precursor Cell Lymphoblastic Leukemia-Lymphoma	Launched	Launched	Launched	TRUE	TRUE	TRUE	TRUE	FALSE		D008107	Liver Diseases	OTG		Liver enzyme levels (alanine transaminase)	https://genetics.opentargets.org/study/GCST90013405	2021			0.0937376	0.74	1	0.74	1	GWAS	0.00623748		oncology	both	unsupported target	TRUE	TRUE	FALSE	FALSE	TRUE	FALSE	FALSE
ANPEP-D055752	0.214	ANPEP	D055752	Small Cell Lung Carcinoma	Phase II		Phase II	TRUE	TRUE	FALSE		TRUE		D008107	Liver Diseases	OTG		Liver enzyme levels (alanine transaminase)	https://genetics.opentargets.org/study/GCST90013405	2021			0.0937376	0.74	1	0.74	1	GWAS	0.00623748		oncology	both	unsupported target	TRUE	TRUE	FALSE	FALSE	TRUE	FALSE	FALSE
ANTXR1-D001932	0.582	ANTXR1	D001932	Brain Neoplasms	Phase II		Phase II	TRUE	TRUE	FALSE		TRUE		D001943	Breast Neoplasms	OTG		Breast cancer	https://genetics.opentargets.org/study/GCST010098	2020			0.441536	0.79	1	0.79	1	GWAS		1.04	oncology	both	unsupported target	TRUE	FALSE	FALSE	FALSE	FALSE	FALSE	FALSE
ANTXR1-D002276	0.478	ANTXR1	D002276	Carcinoid Tumor	Phase II		Phase II	TRUE	TRUE	FALSE		TRUE		D004387	Dupuytren Contracture	OTG		Contracture of palmar fascia [dupuytren's disease]	https://genetics.opentargets.org/study/SAIGE_728_71	2018			0.100376	0.82	1	0.82	1	GWAS		1.26998	oncology	gwas	unsupported target	TRUE	FALSE	FALSE	FALSE	FALSE	FALSE	FALSE
ANTXR1-D005134	0.585	ANTXR1	D005134	Eye Neoplasms	Phase II		Phase II	TRUE	TRUE	FALSE		TRUE		D001943	Breast Neoplasms	OTG		Breast cancer	https://genetics.opentargets.org/study/GCST010098	2020			0.441536	0.79	1	0.79	1	GWAS		1.04	oncology	both	unsupported target	TRUE	FALSE	FALSE	FALSE	FALSE	FALSE	FALSE
ANTXR1-D005909	0.476	ANTXR1	D005909	Glioblastoma	Phase II		Phase II	TRUE	TRUE	FALSE		TRUE		D004387	Dupuytren Contracture	OTG		Contracture of palmar fascia [dupuytren's disease]	https://genetics.opentargets.org/study/SAIGE_728_71	2018			0.100376	0.82	1	0.82	1	GWAS		1.26998	oncology	gwas	unsupported target	TRUE	FALSE	FALSE	FALSE	FALSE	FALSE	FALSE
ANTXR1-D008527	0.468	ANTXR1	D008527	Medulloblastoma	Phase II		Phase II	TRUE	TRUE	FALSE		TRUE		D004387	Dupuytren Contracture	OTG		Contracture of palmar fascia [dupuytren's disease]	https://genetics.opentargets.org/study/SAIGE_728_71	2018			0.100376	0.82	1	0.82	1	GWAS		1.26998	oncology	gwas	unsupported target	TRUE	FALSE	FALSE	FALSE	FALSE	FALSE	FALSE
ANTXR1-D009369	0.513	ANTXR1	D009369	Neoplasms	Preclinical		Preclinical	FALSE				FALSE		D001943	Breast Neoplasms	OTG		Breast cancer	https://genetics.opentargets.org/study/GCST010098	2020			0.441536	0.79	1	0.79	1	GWAS		1.04	oncology	gwas	unsupported target	TRUE	FALSE	FALSE	FALSE	FALSE	FALSE	FALSE
ANTXR1-D009396	0.405	ANTXR1	D009396	Wilms Tumor	Phase II		Phase II	TRUE	TRUE	FALSE		TRUE		D001943	Breast Neoplasms	OTG		Breast cancer	https://genetics.opentargets.org/study/GCST010098	2020			0.441536	0.79	1	0.79	1	GWAS		1.04	oncology	both	unsupported target	TRUE	FALSE	FALSE	FALSE	FALSE	FALSE	FALSE
ANTXR1-D009447	0.483	ANTXR1	D009447	Neuroblastoma	Phase II		Phase II	TRUE	TRUE	FALSE		TRUE		D004387	Dupuytren Contracture	OTG		Contracture of palmar fascia [dupuytren's disease]	https://genetics.opentargets.org/study/SAIGE_728_71	2018			0.100376	0.82	1	0.82	1	GWAS		1.26998	oncology	gwas	unsupported target	TRUE	FALSE	FALSE	FALSE	FALSE	FALSE	FALSE
ANTXR1-D012208	0.605	ANTXR1	D012208	Rhabdomyosarcoma	Phase II		Phase II	TRUE	TRUE	FALSE		TRUE		D004387	Dupuytren Contracture	OTG		Contracture of palmar fascia [dupuytren's disease]	https://genetics.opentargets.org/study/SAIGE_728_71	2018			0.100376	0.82	1	0.82	1	GWAS		1.26998	oncology	both	unsupported target	TRUE	FALSE	FALSE	FALSE	FALSE	FALSE	FALSE
ANTXR1-D012512	0.421	ANTXR1	D012512	Sarcoma, Ewing	Phase II		Phase II	TRUE	TRUE	FALSE		TRUE		D001943	Breast Neoplasms	OTG		Breast cancer	https://genetics.opentargets.org/study/GCST010098	2020			0.441536	0.79	1	0.79	1	GWAS		1.04	oncology	both	unsupported target	TRUE	FALSE	FALSE	FALSE	FALSE	FALSE	FALSE
ANTXR1-D018242	0.486	ANTXR1	D018242	Neuroectodermal Tumors, Primitive	Phase II		Phase II	TRUE	TRUE	FALSE		TRUE		D004387	Dupuytren Contracture	OTG		Contracture of palmar fascia [dupuytren's disease]	https://genetics.opentargets.org/study/SAIGE_728_71	2018			0.100376	0.82	1	0.82	1	GWAS		1.26998	oncology	both	unsupported target	TRUE	FALSE	FALSE	FALSE	FALSE	FALSE	FALSE
ANTXR1-D055752	0.759	ANTXR1	D055752	Small Cell Lung Carcinoma	Phase II		Phase II	TRUE	TRUE	FALSE		TRUE		D001249	Asthma	OTG		Lung function (FEV1/FVC)	https://genetics.opentargets.org/study/GCST007080	2018			0.44066	0.73	1	0.73	1	GWAS			oncology	both	unsupported target	TRUE	FALSE	FALSE	FALSE	FALSE	FALSE	FALSE
ANXA1-D001327	0.218	ANXA1	D001327	Autoimmune Diseases		Preclinical	Preclinical					FALSE		D054222	Cobblestone Lissencephaly	OTG		Cortical thickness	https://genetics.opentargets.org/study/GCST90091061	2021			0.186234	0.61	1	0.61	1	GWAS			immune	both	unsupported target	TRUE	FALSE	FALSE	FALSE	FALSE	FALSE	FALSE
[truncated: 24,459 more rows]

## Sheet: s02
gwas_source	n
FINNGEN	2338
GCST	136503
NEALE	19139
SAIGE	1229

## Sheet: s03
qtl_source	n
GTEx	7162
other	6552

## Sheet: s04
mode	phase	supported	total	pg	pg_l95	pg_u95
[truncated: 16 more rows]

## Sheet: s05
association_source	rs	rs_l95	rs_u95	approved	supported	x_yes	n_yes	x_no	n_no	n_total
[truncated: 9 more rows]

[truncated: 45 more sheets: s06, s07, s08, s09, s10, s11, s12, s13, s14, s15, s16, s17, s18, s19, s20, s21, s22, s23, s24, s25 …]
