# Supplementary material for: Refining the impact of genetic evidence on clinical success
Source: Nature. 2024 Apr 17;629(8012):624–9. doi: 10.1038/s41586-024-07316-0 (PMC11096124; doi:10.1038/s41586-024-07316-0)
Supplement: Supplementary file 5 — Source Data Fig. 1 [file 41586_2024_7316_MOESM5_ESM.xlsx]

## Sheet: contents
table_number	type	figure_panel	description
s04	Source Data	Figure 1A	Proportion of target-indication pairs with genetic support by phase and active/historical status.
s05	Source Data	Figure 1B	Relative success by source of germline genetic evidence.
s06	Source Data	Figure 1C	Relative success for Open Targets Genetics associations as a function of locus to gene (L2G) share.
s07	Source Data	Figure 1D	Relative success for GWAS Catalog associations as a function of year of discovery, gene count, beta, odds ratio, and minor allele frequency.
s09	Source Data	Figure 1E	Number of indications by number of supported genes.

## Sheet: s04
mode	phase	supported	total	pg	pg_l95	pg_u95
historical	Preclinical	506	10839	0.0466833	0.0428699	0.0508179
historical	Phase I	175	4421	0.0395838	0.0342247	0.0457424
historical	Phase II	295	7383	0.0399567	0.0357231	0.0446687
historical	Phase III	90	1551	0.0580271	0.047447	0.0707911
historical	Launched	189	1519	0.124424	0.108767	0.141976
active	Historical	0	0	#NUM!	#NUM!	#NUM!
active	Preclinical	159	3075	0.0517073	0.044425	0.0601083
active	Phase I	82	1852	0.0442765	0.0358133	0.0546262
active	Phase II	142	3230	0.0439628	0.0374179	0.0515912
active	Phase III	60	886	0.0677201	0.052972	0.0862005
active	Launched	189	1519	0.124424	0.108767	0.141976
combined	Preclinical	506	10839	0.0466833	0.0428699	0.0508179
combined	Phase I	175	4421	0.0395838	0.0342247	0.0457424
combined	Phase II	295	7383	0.0399567	0.0357231	0.0446687
combined	Phase III	90	1551	0.0580271	0.047447	0.0707911
combined	Launched	189	1519	0.124424	0.108767	0.141976

## Sheet: s05
association_source	rs	rs_l95	rs_u95	approved	supported	x_yes	n_yes	x_no	n_no	n_total
All germline	2.63225	2.30921	3.00048	189	667	189	667	1330	12355	13022
OMIM	3.66598	3.07426	4.37159	79	192	79	192	1440	12830	13022
All GWAS	2.29848	1.96969	2.68215	134	526	134	526	1385	12496	13022
All OTG	2.36346	2.01932	2.76624	127	484	127	484	1392	12538	13022
GWAS Catalog	2.45509	2.09614	2.87551	124	455	124	455	1395	12567	13022
Neale UKBB	3.17463	2.4679	4.08373	40	110	40	110	1479	12912	13022
FinnGen	2.85313	2.07505	3.92296	26	79	26	79	1493	12943	13022
PICCOLO	2.29126	1.70321	3.08233	33	125	33	125	1486	12897	13022
Genebass	2.62406	1.69088	4.07226	14	46	14	46	1505	12976	13022

## Sheet: s06
minimum_l2g_share	rs	rs_l95	rs_u95	gensup_all	gensup_launched	nosup_all	nosup_launched
0.1	2.04662	1.76853	2.36845	699	158	12323	1361
0.15	2.10437	1.81417	2.44098	649	151	12373	1368
0.2	2.14482	1.84735	2.49019	624	148	12398	1371
0.25	2.18762	1.88413	2.53999	608	147	12414	1372
0.3	2.23743	1.92449	2.60126	578	143	12444	1376
0.35	2.28913	1.9672	2.66374	553	140	12469	1379
0.4	2.30418	1.97664	2.686	533	136	12489	1383
0.45	2.36864	2.02918	2.76489	503	132	12519	1387
0.5	2.36346	2.01932	2.76624	484	127	12538	1392
0.55	2.46157	2.10063	2.88452	450	123	12572	1396
0.6	2.43732	2.06415	2.87796	408	111	12614	1408
0.65	2.4571	2.07272	2.91278	382	105	12640	1414
0.7	2.48298	2.07708	2.9682	337	94	12685	1425
0.75	2.60302	2.16705	3.1267	297	87	12725	1432
0.8	2.55001	2.075	3.13377	235	68	12787	1451
0.85	2.36436	1.83395	3.04816	166	45	12856	1474
0.9	2.23178	1.57603	3.16037	93	24	12929	1495

## Sheet: s07
subpanel	label	rs	rs_l95	rs_u95	approved	supported	x_yes	n_yes	x_no	n_no	n_total
Year	All	2.22634	1.87023	2.65026	103	412	103	412	1416	12610	13022
Year	2007-2010	2.60551	1.78399	3.80534	19	63	19	63	1500	12959	13022
Year	2011-2014	2.03571	1.33999	3.09264	17	72	17	72	1502	12950	13022
Year	2015-2018	2.02957	1.4786	2.78586	30	128	30	128	1489	12894	13022
Year	2019-2022	2.15698	1.62462	2.86379	37	149	37	149	1482	12873	13022
Gene count	All	2.45509	2.09614	2.87551	124	455	124	455	1395	12567	13022
Gene count	1	1.42907	0.238642	8.55782	1	6	1	6	1518	13016	13022
Gene count	2-9	1.27075	0.513701	3.14347	4	27	4	27	1515	12995	13022
Gene count	10-99	2.50258	1.8436	3.39712	30	104	30	104	1489	12918	13022
Gene count	100-999	2.35006	1.91703	2.88091	72	270	72	270	1447	12752	13022
Gene count	1,000+	3.18874	2.37778	4.2763	29	79	29	79	1490	12943	13022
Beta	All with beta	2.85048	2.38313	3.40948	88	275	88	275	1431	12747	13022
Beta	beta 0 - 0.015	3.50244	2.65703	4.61683	31	77	31	77	1488	12945	13022
Beta	beta 0.015 - 0.024	3.39716	2.52139	4.57712	27	69	27	69	1492	12953	13022
Beta	beta 0.024 - 0.049	3.22614	2.48703	4.18491	37	100	37	100	1482	12922	13022
Beta	beta 0.049+	3.07235	2.49085	3.78961	60	172	60	172	1459	12850	13022
Odds ratio	All with OR	2.26714	1.81369	2.83396	60	232	60	232	1459	12790	13022
Odds ratio	OR 1 - 1.053	3.07672	2.27608	4.159	28	79	28	79	1491	12943	13022
Odds ratio	OR 1.053 - 1.1	2.74811	1.99312	3.78909	26	82	26	82	1493	12940	13022
Odds ratio	OR 1.1 - 1.204	1.92802	1.31862	2.81904	21	94	21	94	1498	12928	13022
Odds ratio	OR 1.204+	2.21056	1.5367	3.17992	22	86	22	86	1497	12936	13022
MAF	All with MAF	2.53671	2.12879	3.02281	97	341	97	341	1422	12681	13022
MAF	MAF 1 - 3%	3.38514	2.13078	5.3779	11	28	11	28	1508	12994	13022
MAF	MAF 3 - 10%	1.67629	0.898614	3.12699	8	41	8	41	1511	12981	13022
MAF	MAF 10 - 30%	2.95765	2.29544	3.81091	41	121	41	121	1478	12901	13022
MAF	MAF 30 - 50%	2.45228	1.91998	3.13214	48	171	48	171	1471	12851	13022

## Sheet: s09
bin_name	n_indic
0	184
1	57
2-10	230
11-100	335
101-999	186
1,000+	21
