# Supplementary material for: Refining the impact of genetic evidence on clinical success
Source: Nature. 2024 Apr 17;629(8012):624–9. doi: 10.1038/s41586-024-07316-0 (PMC11096124; doi:10.1038/s41586-024-07316-0)
Supplement: Supplementary file 6 — Source Data Fig. 2 [file 41586_2024_7316_MOESM6_ESM.xlsx]

## Sheet: contents
table_number	type	figure_panel	description
s27	Source Data	Figure 2A-E	Relative success by therapy area and phase transition.
s28	Source Data	Figure 2G,J,K, ED7A-E	Properties of therapy areas.
s30	Source Data	Figure 2F	Cumulative OTG supported G-I pairs by year and therapy area.
s31	Source Data	Figure 2H	Count and mean similarity of approved indications per target.
s32	Source Data	Figure 2I	Probability of genetic support by count and similarity of indications per target.

## Sheet: s27
area	top_mesh_heading	phase	x_yes	n_yes	x_no	n_no	ps_yes	ps_yes_l95	ps_yes_u95	ps_no	ps_no_l95	ps_no_u95	rs	rs_l95	rs_u95	n_total
all	ALL	Preclinical	749	1096	14125	21542	0.683394	0.655256	0.710251	0.655696	0.649324	0.662013	1.04224	0.999933	1.08634	22638
all	ALL	I	574	667	9879	12355	0.86057	0.832211	0.884799	0.799595	0.792444	0.80656	1.07626	1.04257	1.11103	13022
all	ALL	II	279	432	2791	6791	0.645833	0.599629	0.689467	0.410985	0.399337	0.422734	1.57143	1.45728	1.69452	7223
all	ALL	III	189	219	1330	1965	0.863014	0.81118	0.902331	0.676845	0.655839	0.697161	1.27505	1.19963	1.35522	2184
all	ALL	I-Launch	189	667	1330	12355	0.47965	0.435171	0.524129	0.222426	0.212931	0.231921	2.63225	2.30921	3.00048	13022
infection	C01	Preclinical	7	11	464	755	0.636364	0.353801	0.848335	0.61457	0.579356	0.648623	1.03546	0.660059	1.62437	766
infection	C01	I	6	7	364	420	0.857143	0.486872	0.97432	0.866667	0.830811	0.895876	0.989011	0.729208	1.34138	427
infection	C01	II	4	6	125	231	0.666667	0.299993	0.903229	0.541126	0.476717	0.604188	1.232	0.691092	2.19627	237
infection	C01	III	2	3	44	81	0.666667	0.20766	0.938508	0.54321	0.43524	0.647267	1.22727	0.537997	2.79964	84
infection	C01	I-Launch	2	7	44	420	0.380952	-0.0238833	0.785788	0.254752	0.194706	0.314798	2.72727	0.817992	9.09302	427
oncology	C04	Preclinical	88	113	7089	9361	0.778761	0.693777	0.845415	0.757291	0.748502	0.765869	1.02835	0.931477	1.1353	9474
oncology	C04	I	68	76	4949	6104	0.894737	0.805801	0.945689	0.81078	0.80076	0.820409	1.10355	1.02068	1.19315	6180
oncology	C04	II	25	51	1118	3040	0.490196	0.358575	0.623191	0.367763	0.350799	0.385061	1.33291	1.00363	1.77022	3091
oncology	C04	III	16	16	538	761	1	0.806392	1	0.706965	0.673651	0.738199	1.4145	1.35125	1.4807	777
oncology	C04	I-Launch	16	76	538	6104	0.438596	0.311174	0.566019	0.210799	0.196796	0.224802	2.38857	1.53405	3.71909	6180
musculoskeletal	C05	Preclinical	45	64	494	858	0.703125	0.582298	0.800948	0.575758	0.542422	0.608418	1.22122	1.03108	1.44641	922
musculoskeletal	C05	I	29	41	353	468	0.707317	0.555205	0.823908	0.754274	0.713303	0.791104	0.937746	0.765019	1.14947	509
musculoskeletal	C05	II	14	20	142	300	0.7	0.481027	0.854523	0.473333	0.417529	0.529812	1.47887	1.08386	2.01784	320
musculoskeletal	C05	III	8	12	72	106	0.666667	0.390622	0.86188	0.679245	0.585462	0.760491	0.981481	0.644286	1.49515	118
musculoskeletal	C05	I-Launch	8	41	72	468	0.330081	0.153231	0.506932	0.242506	0.197711	0.287301	1.26829	0.657496	2.4465	509
digestive	C06	Preclinical	65	94	718	1174	0.691489	0.592143	0.775799	0.611584	0.583384	0.639057	1.13065	0.980472	1.30384	1268
digestive	C06	I	50	56	506	634	0.892857	0.785316	0.949961	0.798107	0.765108	0.827515	1.11872	1.01346	1.23491	690
digestive	C06	II	16	35	138	389	0.457143	0.30466	0.618103	0.354756	0.308843	0.403509	1.28861	0.876756	1.89394	424
digestive	C06	III	10	13	50	90	0.769231	0.497436	0.918205	0.555556	0.452719	0.653843	1.38462	0.975311	1.96569	103
digestive	C06	I-Launch	10	56	50	634	0.313972	0.163167	0.464776	0.157296	0.120805	0.193788	2.26429	1.21618	4.21565	690
respiratory	C08	Preclinical	50	70	772	1126	0.714286	0.599498	0.806778	0.685613	0.657903	0.71206	1.04182	0.893706	1.21448	1196
respiratory	C08	I	41	46	555	676	0.891304	0.769622	0.952669	0.821006	0.790319	0.848065	1.08562	0.97558	1.20808	722
respiratory	C08	II	20	30	164	358	0.666667	0.487801	0.807695	0.458101	0.407207	0.509884	1.45528	1.10321	1.91972	388
respiratory	C08	III	12	13	58	98	0.923077	0.66686	0.98629	0.591837	0.492854	0.683892	1.55968	1.24259	1.95769	111
respiratory	C08	I-Launch	12	46	58	676	0.548495	0.375497	0.721493	0.222592	0.177483	0.2677	3.04048	1.76278	5.24429	722
neurology	C10	Preclinical	116	154	1371	2304	0.753247	0.679545	0.814622	0.595052	0.574866	0.614922	1.26585	1.14944	1.39405	2458
neurology	C10	I	93	105	959	1202	0.885714	0.810799	0.933403	0.797837	0.7742	0.819576	1.11014	1.03058	1.19585	1307
neurology	C10	II	46	66	359	736	0.69697	0.577812	0.79446	0.487772	0.451817	0.523853	1.42888	1.19893	1.70294	802
neurology	C10	III	34	38	155	245	0.894737	0.758695	0.958297	0.632653	0.570673	0.690538	1.41426	1.22348	1.63479	283
neurology	C10	I-Launch	34	105	155	1202	0.552335	0.439081	0.66559	0.246205	0.21564	0.276769	2.51109	1.83618	3.43407	1307
ophthalmology	C11	Preclinical	36	48	488	828	0.75	0.612156	0.850794	0.589372	0.555526	0.622393	1.27254	1.07044	1.51279	876
ophthalmology	C11	I	32	36	388	442	0.888889	0.746852	0.955934	0.877828	0.844001	0.905145	1.0126	0.897544	1.14241	478
ophthalmology	C11	II	13	18	121	285	0.722222	0.491273	0.875002	0.424561	0.368554	0.482575	1.7011	1.23923	2.33511	303
ophthalmology	C11	III	6	6	57	82	1	0.609666	1	0.695122	0.588614	0.784166	1.4386	1.24648	1.66032	88
ophthalmology	C11	I-Launch	6	36	57	442	0.641975	0.443371	0.840579	0.259066	0.207166	0.310967	1.2924	0.598654	2.79008	478
cardiovascular	C14	Preclinical	57	94	783	1523	0.606383	0.505311	0.699101	0.514117	0.489012	0.539151	1.17947	0.995041	1.39807	1617
cardiovascular	C14	I	48	54	567	715	0.888889	0.778053	0.94807	0.793007	0.761782	0.8211	1.12091	1.01276	1.24061	769
cardiovascular	C14	II	24	44	225	468	0.545455	0.400662	0.682948	0.480769	0.435844	0.526008	1.13455	0.852604	1.50972	512
cardiovascular	C14	III	17	20	91	159	0.85	0.639581	0.947631	0.572327	0.494614	0.646628	1.48516	1.18247	1.86535	179
cardiovascular	C14	I-Launch	17	54	91	715	0.412121	0.271496	0.552746	0.218202	0.181447	0.254956	2.47354	1.59656	3.83226	769
hematology	C15	Preclinical	71	98	439	567	0.72449	0.62884	0.803204	0.77425	0.738059	0.806751	0.935731	0.821718	1.06556	665
hematology	C15	I	58	62	304	370	0.935484	0.845525	0.974627	0.821622	0.779369	0.857264	1.13858	1.05021	1.23439	432
hematology	C15	II	43	48	106	201	0.895833	0.778326	0.954678	0.527363	0.458479	0.595221	1.6987	1.4438	1.99861	249
hematology	C15	III	33	35	50	66	0.942857	0.813929	0.984187	0.757576	0.641909	0.844908	1.24457	1.06163	1.45904	101
hematology	C15	I-Launch	33	62	50	370	0.79015	0.677669	0.902631	0.328252	0.26417	0.392335	3.93871	2.78195	5.57646	432
congenital	C16	Preclinical	119	159	488	765	0.748428	0.675664	0.80947	0.637908	0.603241	0.671198	1.17325	1.05658	1.30281	924
congenital	C16	I	105	109	360	432	0.963303	0.909423	0.985638	0.833333	0.795284	0.865506	1.15596	1.09315	1.22238	541
congenital	C16	II	58	67	152	266	0.865672	0.763996	0.927689	0.571429	0.511358	0.629466	1.51493	1.31641	1.74337	333
congenital	C16	III	46	50	67	99	0.92	0.811618	0.96845	0.676768	0.57953	0.7608	1.3594	1.15981	1.59334	149
congenital	C16	I-Launch	46	109	67	432	0.767192	0.667335	0.867048	0.32227	0.265339	0.379202	2.72107	1.9938	3.71363	541
dermatology	C17	Preclinical	75	98	1071	1563	0.765306	0.672382	0.838215	0.685221	0.661766	0.707767	1.11688	0.99587	1.25258	1661
dermatology	C17	I	53	70	788	989	0.757143	0.64505	0.842481	0.796764	0.770559	0.820673	0.950272	0.829142	1.0891	1059
dermatology	C17	II	24	33	246	599	0.727273	0.557824	0.849326	0.410684	0.371978	0.450529	1.77088	1.40716	2.22861	632
dermatology	C17	III	13	18	135	179	0.722222	0.491273	0.875002	0.75419	0.686212	0.811487	0.957613	0.710512	1.29065	197
dermatology	C17	I-Launch	13	70	135	989	0.397691	0.246333	0.54905	0.246785	0.214411	0.279159	1.36053	0.812945	2.27696	1059
metabolic	C18	Preclinical	176	262	514	1059	0.671756	0.612772	0.725775	0.485364	0.45537	0.515463	1.38403	1.24616	1.53715	1321
metabolic	C18	I	137	159	320	462	0.861635	0.79939	0.906818	0.692641	0.649123	0.732981	1.24399	1.14033	1.35706	621
metabolic	C18	II	69	101	92	246	0.683168	0.587149	0.765765	0.373984	0.315892	0.43595	1.82673	1.48186	2.25187	347
metabolic	C18	III	53	59	41	68	0.898305	0.795362	0.952552	0.602941	0.484161	0.710713	1.48987	1.20631	1.84009	127
metabolic	C18	I-Launch	53	159	41	462	0.52878	0.438812	0.618748	0.156184	0.115652	0.196715	3.7561	2.60578	5.41423	621
endocrine	C19	Preclinical	46	76	439	799	0.605263	0.492863	0.707534	0.549437	0.514783	0.583618	1.10161	0.909061	1.33493	875
endocrine	C19	I	29	40	299	401	0.725	0.57165	0.83892	0.745636	0.700819	0.785792	0.972324	0.796679	1.18669	441
endocrine	C19	II	13	21	75	234	0.619048	0.408787	0.79249	0.320513	0.264032	0.382791	1.93143	1.3157	2.83531	255
endocrine	C19	III	13	13	43	64	1	0.771905	1	0.671875	0.549991	0.774294	1.48837	1.25417	1.76631	77
endocrine	C19	I-Launch	13	40	43	401	0.44881	0.274948	0.622671	0.160569	0.118788	0.202349	3.03081	1.78679	5.14097	441
immune	C20	Preclinical	101	147	982	1742	0.687075	0.608161	0.75646	0.56372	0.540317	0.586843	1.21882	1.08462	1.36963	1889
immune	C20	I	69	86	626	863	0.802326	0.706041	0.872756	0.725377	0.694649	0.754106	1.10608	0.988241	1.23797	949
immune	C20	II	29	43	202	478	0.674419	0.525162	0.795067	0.422594	0.379101	0.467322	1.5959	1.26469	2.01386	521
immune	C20	III	17	23	97	141	0.73913	0.5353	0.874514	0.687943	0.607338	0.758579	1.07441	0.822617	1.40326	164
immune	C20	I-Launch	17	86	97	863	0.399946	0.264886	0.535005	0.210882	0.177492	0.244272	1.75869	1.10443	2.80054	949
signs/symptoms	C23	Preclinical	67	117	805	1592	0.57265	0.482108	0.658572	0.505653	0.48111	0.53017	1.13249	0.961298	1.33418	1709
signs/symptoms	C23	I	48	61	566	731	0.786885	0.668776	0.871002	0.774282	0.742588	0.803108	1.01628	0.886752	1.16472	792
signs/symptoms	C23	II	23	40	210	464	0.575	0.421951	0.714906	0.452586	0.407871	0.49808	1.27048	0.955798	1.68876	504
signs/symptoms	C23	III	15	17	103	166	0.882353	0.656636	0.96712	0.620482	0.544725	0.690788	1.42204	1.15218	1.75511	183
signs/symptoms	C23	I-Launch	15	61	103	731	0.399229	0.261407	0.53705	0.217435	0.182546	0.252324	1.74519	1.08583	2.80492	792
psychiatry	F03	Preclinical	67	91	807	1299	0.736264	0.637494	0.815894	0.621247	0.594547	0.647232	1.18514	1.04057	1.3498	1390
psychiatry	F03	I	50	56	551	697	0.892857	0.785316	0.949961	0.790531	0.758769	0.819108	1.12944	1.02355	1.24629	753
psychiatry	F03	II	27	42	213	421	0.642857	0.491664	0.770108	0.505938	0.458343	0.553426	1.27062	0.995136	1.62238	463
psychiatry	F03	III	17	20	104	158	0.85	0.639581	0.947631	0.658228	0.581302	0.727642	1.29135	1.04081	1.60219	178
psychiatry	F03	I-Launch	17	56	104	697	0.487883	0.338643	0.637123	0.263265	0.223311	0.303219	2.03451	1.31752	3.1417	753
other	OTH	Preclinical	14	26	240	447	0.538462	0.354579	0.712441	0.536913	0.490569	0.582627	1.00288	0.69541	1.44631	473
other	OTH	I	10	12	184	218	0.833333	0.551969	0.953035	0.844037	0.789965	0.886193	0.987319	0.761742	1.2797	230
other	OTH	II	4	8	64	148	0.5	0.215216	0.784784	0.432432	0.355324	0.512959	1.15625	0.564435	2.36859	156
other	OTH	III	1	1	35	55	1	0.206549	1	0.636364	0.504228	0.750695	1.57143	1.28686	1.91892	56
other	OTH	I-Launch	1	12	35	218	0.416667	0.107038	0.726295	0.232266	0.167543	0.296989	0.519048	0.0775624	3.47347	230

## Sheet: s28
area	color	n_ti	rs	rs_l95	rs_u95	nosup_clinical	nosup_launched	gensup_clinical	gensup_launched	ps	ps_l95	ps_u95	pg	pg_l95	pg_u95	possible_supported_gene_indication_pairs	mean_similarity_of_launched_indications	mean_launched_indications_per_target	mean_similarity_since_2000_only	mean_indications_per_target_since_2000_only	n_launched_ti	n_gensup_ti
hematology	#D2BBD7	432	3.93871	2.78195	5.57646	370	50	62	33	0.161165	0.131937	0.195411	0.184466	0.153346	0.220258	27095	0.430035	9.66265	0.444248	8.3494	84	109
metabolic	#FFB90F	621	3.7561	2.60578	5.41423	462	41	159	53	0.131469	0.108657	0.158219	0.296503	0.264186	0.330996	20087	0.587894	4.7234	0.656827	3.82979	100	294
respiratory	#1964B0	722	3.04048	1.76278	5.24429	676	58	46	12	0.0883838	0.0705499	0.110191	0.0732323	0.0570757	0.0935089	4598	0.392804	13.3714	0.430872	10.4714	76	77
endocrine	#258566	441	3.03081	1.78679	5.14097	401	43	40	13	0.112676	0.0877959	0.143498	0.10664	0.0824575	0.136856	4292	0.533136	8.44643	0.536929	6.98214	56	82
infection	#DB5829	427	2.72727	0.817992	9.09302	420	44	7	2	0.0972516	0.0737044	0.127288	0.0190275	0.0100421	0.0357624	1318	0.294317	17.5	0.336516	14.0652	77	12
congenital	#8B7E66	541	2.72107	1.9938	3.71363	432	67	109	46	0.172783	0.145741	0.203647	0.237003	0.206007	0.271071	19879	0.507568	6.43363	0.571355	5.36283	117	195
neurology	#894B45	1307	2.51109	1.83618	3.43407	1202	155	105	34	0.126337	0.110453	0.144135	0.0929144	0.0792278	0.108686	12208	0.464283	9.01058	0.500428	7.16402	222	191
cardiovascular	#13A77C	769	2.47354	1.59656	3.83226	715	91	54	17	0.123147	0.103028	0.146553	0.0809578	0.0646794	0.100891	5544	0.375757	10.5	0.386075	8.2037	126	113
oncology	#00C992	6180	2.38857	1.53405	3.71909	6104	538	76	16	0.0822691	0.075942	0.0890725	0.013662	0.0111537	0.0167249	11327	0.46927	14.2762	0.491189	12.6733	615	127
digestive	#E4B056	690	2.26429	1.21618	4.21565	634	50	56	10	0.08	0.062656	0.101624	0.088	0.0697677	0.110431	5342	0.355032	14.6833	0.403565	11.1667	70	109
psychiatry	#AE75A2	753	2.03451	1.31752	3.1417	697	104	56	17	0.138444	0.117125	0.162927	0.083524	0.0669537	0.103739	7600	0.369542	11.7025	0.387128	8.5124	126	99
immune	#E08440	949	1.75869	1.10443	2.80054	863	97	86	17	0.107244	0.0900367	0.127279	0.0968956	0.080537	0.116157	8632	0.402923	11.5439	0.429159	9.37719	140	164
signs/symptoms	#7BB0DF	792	1.74519	1.08583	2.80492	731	103	61	15	0.12967	0.109391	0.153063	0.0835165	0.0672445	0.10329	10551	0.381531	11.3559	0.41485	8.26271	213	133
dermatology	#B25237	1059	1.36053	0.812945	2.27696	989	135	70	13	0.122618	0.105302	0.142329	0.0687655	0.0558147	0.0844526	8517	0.400661	10.0068	0.451454	8.14865	153	113
ophthalmology	#882D71	478	1.2924	0.598654	2.79008	442	57	36	6	0.116451	0.0920859	0.146225	0.077634	0.0579461	0.103278	7663	0.363841	15.5397	0.419239	11.9048	64	59
musculoskeletal	#A6CEE3	509	1.26829	0.657496	2.4465	468	72	41	8	0.135823	0.110504	0.165862	0.0831919	0.0634982	0.108287	3167	0.361294	12.8	0.378252	9.925	92	70
other	#DEDEDE	230	0.519048	0.0775624	3.47347	218	35	12	1	0.135338	0.0993851	0.181674	0.0488722	0.0287805	0.0818083	3224	0.327117	11	0.33187	8.08333	75	32

## Sheet: s30
year	area	color	n_new_possible_gensup_ti	n_cumulative_possible_gensup_ti
2005	ophthalmology	#882D71	4	4
2005	congenital	#8B7E66	2	2
2006	digestive	#E4B056	4	4
2006	ophthalmology	#882D71	4	8
2006	cardiovascular	#13A77C	1	1
2006	congenital	#8B7E66	3	5
2006	signs/symptoms	#7BB0DF	1	1
2007	oncology	#00C992	21	21
2007	musculoskeletal	#A6CEE3	9	9
2007	digestive	#E4B056	21	25
2007	neurology	#894B45	21	21
2007	ophthalmology	#882D71	10	18
2007	cardiovascular	#13A77C	2	3
2007	hematology	#D2BBD7	6	6
2007	congenital	#8B7E66	13	18
2007	dermatology	#B25237	26	26
2007	metabolic	#FFB90F	27	27
2007	endocrine	#258566	11	11
2007	immune	#E08440	15	15
2007	signs/symptoms	#7BB0DF	7	8
2007	psychiatry	#AE75A2	17	17
2008	infection	#DB5829	3	3
2008	oncology	#00C992	69	90
2008	musculoskeletal	#A6CEE3	22	31
2008	digestive	#E4B056	65	90
2008	respiratory	#1964B0	2	2
2008	neurology	#894B45	16	37
2008	ophthalmology	#882D71	5	23
2008	cardiovascular	#13A77C	11	14
2008	hematology	#D2BBD7	24	30
2008	congenital	#8B7E66	61	79
2008	dermatology	#B25237	34	60
2008	metabolic	#FFB90F	202	229
2008	endocrine	#258566	10	21
2008	immune	#E08440	22	37
2008	signs/symptoms	#7BB0DF	21	29
2008	psychiatry	#AE75A2	9	26
2009	infection	#DB5829	15	18
2009	oncology	#00C992	116	206
2009	musculoskeletal	#A6CEE3	46	77
2009	digestive	#E4B056	56	146
2009	respiratory	#1964B0	3	5
2009	neurology	#894B45	127	164
2009	ophthalmology	#882D71	15	38
2009	cardiovascular	#13A77C	42	56
2009	hematology	#D2BBD7	105	135
2009	congenital	#8B7E66	188	267
2009	dermatology	#B25237	95	155
2009	metabolic	#FFB90F	243	472
2009	endocrine	#258566	18	39
2009	immune	#E08440	59	96
2009	signs/symptoms	#7BB0DF	43	72
2009	psychiatry	#AE75A2	22	48
2009	other	#DEDEDE	8	8
2010	infection	#DB5829	13	31
2010	oncology	#00C992	146	352
2010	musculoskeletal	#A6CEE3	49	126
2010	digestive	#E4B056	136	282
2010	respiratory	#1964B0	19	24
2010	neurology	#894B45	46	210
2010	ophthalmology	#882D71	60	98
2010	cardiovascular	#13A77C	113	169
2010	hematology	#D2BBD7	146	281
2010	congenital	#8B7E66	187	454
2010	dermatology	#B25237	116	271
2010	metabolic	#FFB90F	385	857
2010	endocrine	#258566	41	80
2010	immune	#E08440	47	143
2010	signs/symptoms	#7BB0DF	136	208
2010	psychiatry	#AE75A2	25	73
2010	other	#DEDEDE	33	41
2011	infection	#DB5829	42	73
2011	oncology	#00C992	146	498
2011	musculoskeletal	#A6CEE3	32	158
2011	digestive	#E4B056	552	834
2011	respiratory	#1964B0	28	52
2011	neurology	#894B45	113	323
2011	ophthalmology	#882D71	99	197
2011	cardiovascular	#13A77C	70	239
2011	hematology	#D2BBD7	289	570
2011	congenital	#8B7E66	196	650
2011	dermatology	#B25237	79	350
2011	metabolic	#FFB90F	217	1074
2011	endocrine	#258566	66	146
2011	immune	#E08440	104	247
2011	signs/symptoms	#7BB0DF	100	308
2011	psychiatry	#AE75A2	48	121
2011	other	#DEDEDE	17	58
2012	infection	#DB5829	6	79
2012	oncology	#00C992	158	656
2012	musculoskeletal	#A6CEE3	191	349
2012	digestive	#E4B056	374	1208
2012	respiratory	#1964B0	6	58
2012	neurology	#894B45	97	420
2012	ophthalmology	#882D71	115	312
2012	cardiovascular	#13A77C	47	286
2012	hematology	#D2BBD7	208	778
2012	congenital	#8B7E66	264	914
2012	dermatology	#B25237	463	813
2012	metabolic	#FFB90F	411	1485
2012	endocrine	#258566	30	176
2012	immune	#E08440	102	349
2012	signs/symptoms	#7BB0DF	118	426
2012	psychiatry	#AE75A2	11	132
2012	other	#DEDEDE	23	81
2013	infection	#DB5829	70	149
2013	oncology	#00C992	302	958
2013	musculoskeletal	#A6CEE3	138	487
2013	digestive	#E4B056	57	1265
2013	respiratory	#1964B0	53	111
2013	neurology	#894B45	198	618
2013	ophthalmology	#882D71	333	645
2013	cardiovascular	#13A77C	136	422
2013	hematology	#D2BBD7	40	818
2013	congenital	#8B7E66	226	1140
2013	dermatology	#B25237	155	968
2013	metabolic	#FFB90F	451	1936
2013	endocrine	#258566	17	193
2013	immune	#E08440	198	547
2013	signs/symptoms	#7BB0DF	130	556
2013	psychiatry	#AE75A2	109	241
2013	other	#DEDEDE	33	114
2014	infection	#DB5829	14	163
2014	oncology	#00C992	164	1122
2014	musculoskeletal	#A6CEE3	30	517
2014	digestive	#E4B056	40	1305
2014	respiratory	#1964B0	49	160
2014	neurology	#894B45	215	833
2014	ophthalmology	#882D71	107	752
2014	cardiovascular	#13A77C	76	498
2014	hematology	#D2BBD7	22	840
2014	congenital	#8B7E66	139	1279
2014	dermatology	#B25237	55	1023
2014	metabolic	#FFB90F	117	2053
2014	endocrine	#258566	124	317
2014	immune	#E08440	69	616
2014	signs/symptoms	#7BB0DF	158	714
2014	psychiatry	#AE75A2	140	381
2014	other	#DEDEDE	51	165
2015	infection	#DB5829	70	233
2015	oncology	#00C992	189	1311
2015	musculoskeletal	#A6CEE3	53	570
2015	digestive	#E4B056	287	1592
2015	respiratory	#1964B0	142	302
2015	neurology	#894B45	142	975
2015	ophthalmology	#882D71	112	864
2015	cardiovascular	#13A77C	86	584
2015	hematology	#D2BBD7	24	864
2015	congenital	#8B7E66	135	1414
2015	dermatology	#B25237	263	1286
2015	metabolic	#FFB90F	381	2434
2015	endocrine	#258566	29	346
2015	immune	#E08440	173	789
2015	signs/symptoms	#7BB0DF	201	915
2015	psychiatry	#AE75A2	67	448
2015	other	#DEDEDE	16	181
2016	infection	#DB5829	43	276
2016	oncology	#00C992	201	1512
2016	musculoskeletal	#A6CEE3	57	627
2016	digestive	#E4B056	235	1827
2016	respiratory	#1964B0	47	349
2016	neurology	#894B45	138	1113
2016	ophthalmology	#882D71	451	1315
2016	cardiovascular	#13A77C	500	1084
2016	hematology	#D2BBD7	4291	5155
2016	congenital	#8B7E66	1334	2748
2016	dermatology	#B25237	652	1938
2016	metabolic	#FFB90F	488	2922
2016	endocrine	#258566	45	391
2016	immune	#E08440	477	1266
2016	signs/symptoms	#7BB0DF	602	1517
2016	psychiatry	#AE75A2	171	619
2016	other	#DEDEDE	50	231
2017	infection	#DB5829	43	319
2017	oncology	#00C992	445	1957
2017	musculoskeletal	#A6CEE3	41	668
2017	digestive	#E4B056	212	2039
2017	respiratory	#1964B0	160	509
2017	neurology	#894B45	532	1645
2017	ophthalmology	#882D71	368	1683
2017	cardiovascular	#13A77C	310	1394
2017	hematology	#D2BBD7	59	5214
2017	congenital	#8B7E66	396	3144
2017	dermatology	#B25237	442	2380
2017	metabolic	#FFB90F	668	3590
2017	endocrine	#258566	96	487
2017	immune	#E08440	257	1523
2017	signs/symptoms	#7BB0DF	363	1880
2017	psychiatry	#AE75A2	556	1175
2017	other	#DEDEDE	36	267
2018	infection	#DB5829	231	550
2018	oncology	#00C992	681	2638
2018	musculoskeletal	#A6CEE3	194	862
2018	digestive	#E4B056	590	2629
2018	respiratory	#1964B0	2631	3140
2018	neurology	#894B45	1195	2840
2018	ophthalmology	#882D71	1924	3607
2018	cardiovascular	#13A77C	1314	2708
2018	hematology	#D2BBD7	6505	11719
2018	congenital	#8B7E66	2729	5873
2018	dermatology	#B25237	2500	4880
2018	metabolic	#FFB90F	2840	6430
2018	endocrine	#258566	912	1399
2018	immune	#E08440	2849	4372
2018	signs/symptoms	#7BB0DF	2958	4838
2018	psychiatry	#AE75A2	1973	3148
2018	other	#DEDEDE	474	741
2019	infection	#DB5829	65	615
2019	oncology	#00C992	298	2936
2019	musculoskeletal	#A6CEE3	188	1050
2019	digestive	#E4B056	83	2712
2019	respiratory	#1964B0	430	3570
2019	neurology	#894B45	2159	4999
2019	ophthalmology	#882D71	143	3750
2019	cardiovascular	#13A77C	155	2863
2019	hematology	#D2BBD7	29	11748
2019	congenital	#8B7E66	390	6263
2019	dermatology	#B25237	78	4958
2019	metabolic	#FFB90F	415	6845
2019	endocrine	#258566	57	1456
2019	immune	#E08440	686	5058
2019	signs/symptoms	#7BB0DF	390	5228
2019	psychiatry	#AE75A2	2040	5188
2019	other	#DEDEDE	188	929
2020	infection	#DB5829	245	860
2020	oncology	#00C992	393	3329
2020	musculoskeletal	#A6CEE3	147	1197
2020	digestive	#E4B056	159	2871
2020	respiratory	#1964B0	168	3738
2020	neurology	#894B45	1268	6267
2020	ophthalmology	#882D71	1617	5367
2020	cardiovascular	#13A77C	661	3524
2020	hematology	#D2BBD7	8300	20048
2020	congenital	#8B7E66	3880	10143
2020	dermatology	#B25237	924	5882
2020	metabolic	#FFB90F	4082	10927
2020	endocrine	#258566	1183	2639
2020	immune	#E08440	1130	6188
2020	signs/symptoms	#7BB0DF	1954	7182
2020	psychiatry	#AE75A2	746	5934
2020	other	#DEDEDE	27	956
2021	infection	#DB5829	144	1004
2021	oncology	#00C992	806	4135
2021	musculoskeletal	#A6CEE3	636	1833
2021	digestive	#E4B056	1030	3901
2021	respiratory	#1964B0	330	4068
2021	neurology	#894B45	1259	7526
2021	ophthalmology	#882D71	343	5710
2021	cardiovascular	#13A77C	542	4066
2021	hematology	#D2BBD7	2710	22758
2021	congenital	#8B7E66	2983	13126
2021	dermatology	#B25237	472	6354
2021	metabolic	#FFB90F	4739	15666
2021	endocrine	#258566	716	3355
2021	immune	#E08440	786	6974
2021	signs/symptoms	#7BB0DF	1588	8770
2021	psychiatry	#AE75A2	585	6519
2021	other	#DEDEDE	1724	2680
2022	infection	#DB5829	59	1063
2022	oncology	#00C992	112	4247
2022	musculoskeletal	#A6CEE3	167	2000
2022	digestive	#E4B056	105	4006
2022	respiratory	#1964B0	92	4160
2022	neurology	#894B45	176	7702
2022	ophthalmology	#882D71	129	5839
2022	cardiovascular	#13A77C	219	4285
2022	hematology	#D2BBD7	36	22794
2022	congenital	#8B7E66	145	13271
2022	dermatology	#B25237	214	6568
2022	metabolic	#FFB90F	144	15810
2022	endocrine	#258566	125	3480
2022	immune	#E08440	127	7101
2022	signs/symptoms	#7BB0DF	132	8902
2022	psychiatry	#AE75A2	100	6619
2022	other	#DEDEDE	68	2748

## Sheet: s31
gene	n_launched_indications	mean_similarity_of_launched_indications	n_launched_indications_since_2000_only	mean_similarity_since_2000_only
ABAT	1	1	1	1
ABCB1	4	0.495667	4	0.495667
ABCC8	2	0.733	2	0.733
ABCC9	3	0.538333	2	0.95
ABCD1	1	1	1	1
ABL1	10	0.331311	3	0.754667
ACE	4	0.337333	3	0.469333
ACHE	12	0.194576	8	0.180464
ACPP	1	1
ACR	2	0	2	0
ACVR1	1	1	1	1
ACVRL1	2	0.446	2	0.446
ADA	5	0.4049	1	1
ADORA1	3	0.440333
ADORA2A	2	0.216
ADRA1A	15	0.273771	9	0.157806
ADRA1B	1	1	1	1
ADRA1D	2	0.032	2	0.032
ADRA2A	8	0.185893	7	0.16919
ADRA2B	4	0.156333	3	0.0866667
ADRA2C	3	0.176667	2	0.032
ADRB1	10	0.496378	7	0.402905
ADRB2	9	0.318833	7	0.313762
ADRB3	2	0.849	2	0.849
AGT	4	0.158	4	0.158
AGTR1	7	0.315524	3	0.273333
AHR	1	1	1	1
ALAS1	1	1	1	1
ALDH1A1	1	1	1	1
ALK	3	0.432	3	0.432
ALOX5	2	0.8	2	0.8
ALPL	1	1	1	1
AMY2A	1	1	1	1
ANGPT2	2	0.693	2	0.693
ANGPTL3	1	1	1	1
ANO1	1	1
ANPEP	19	0.504567	19	0.504567
ANTXR1	1	1	1	1
APOB	1	1	1	1
APOC3	3	0.719333	3	0.719333
APP	1	1	1	1
AR	15	0.152943	11	0.134291
ARHGEF2	1	1	1	1
ARSB	1	1
ATP1A1	2	0.199	1	1
ATP4A	8	0.472679	7	0.424714
AVPR1A	6	0.252867	3	0.392333
AVPR1B	4	0.281333	2	0.523
AVPR2	10	0.280111	4	0.327
AXL	4	0.484667	4	0.484667
BBOX1	2	0.225
BCHE	2	0.832	2	0.832
BCKDK	1	1	1	1
BCL2	20	0.491316	2	0.697
BCR	10	0.331311	3	0.754667
BDKRB2	2	0.973
BRAF	12	0.482152	12	0.482152
BSG	1	1	1	1
BTK	10	0.569467	10	0.569467
C1S	1	1	1	1
C3	3	0.371333	3	0.371333
C5	5	0.3125	3	0.396333
C5AR1	3	0.535333	3	0.535333
CA2	2	0.194	1	1
CACNA1B	4	0.606167
CACNA1C	11	0.4066	2	0.515
CACNA1G	4	0.5245
CACNA2D1	9	0.332167	8	0.370179
CALCA	2	0.773	2	0.773
CALCB	1	1	1	1
CALCR	7	0.241524
CALCRL	1	1	1	1
CASR	3	0.416	3	0.416
CCL3	5	0.6181	5	0.6181
CCL4	5	0.6181	5	0.6181
CCNB1	4	0.359167
CCNG1	1	1	1	1
CCR4	3	0.858667	3	0.858667
CCR5	1	1
CD19	8	0.629571	8	0.629571
CD2	2	0.218
CD22	2	0.7	2	0.7
CD274	16	0.490717	15	0.489638
CD276	4	0.615	4	0.615
CD28	1	1	1	1
CD33	1	1
CD38	2	0.816	2	0.816
CD3E	10	0.4638	7	0.442095
CD4	1	1	1	1
CD44	5	0.2521
CD6	2	0.349	2	0.349
CD79B	1	1	1	1
CD80	4	0.254833	2	0.265
CD86	4	0.254833	2	0.265
CDK4	2	0.547	2	0.547
CDK6	2	0.547	2	0.547
CFTR	2	0.207	1	1
CHRM1	15	0.202257	7	0.263857
CHRM2	12	0.240045	2	0.398
CHRM3	23	0.20415	9	0.292667
CHRM4	11	0.2528	1	1
CHRNA4	1	1	1	1
CHRNA7	1	1	1	1
CHRNB2	1	1	1	1
CLCN2	3	0.0693333	3	0.0693333
CNDP1	1	1	1	1
CNR1	17	0.300103	8	0.28025
CNR2	3	0.245333
COL7A1	1	1	1	1
COMT	1	1	1	1
CPS1	1	1	1	1
CR1	1	1	1	1
CRBN	11	0.508364	2	0.519
CSF1R	11	0.282855	11	0.282855
CSF2RA	8	0.172857	2	0.205
CSF3	1	1	1	1
CSF3R	8	0.257143	8	0.257143
CSNK1E	3	0.631333	3	0.631333
CTLA4	9	0.539806	3	0.548
CUBN	2	0.706
CXCL8	1	1	1	1
CXCR4	1	1	1	1
CYBB	2	0.532
CYP11B1	1	1	1	1
CYP11B2	1	1	1	1
CYP17A1	1	1	1	1
CYP19A1	1	1
CYP27B1	1	1
CYP3A4	2	0.033	1	1
CYP51A1	1	1	1	1
CYSLTR1	3	0.825333	3	0.825333
DBH	2	0.487
DDC	2	0	2	0.464
DHFR	9	0.286556	8	0.290857
DHODH	5	0.2953	1	1
DMD	1	1	1	1
DNASE1	1	1	1	1
DPP4	1	1	1	1
DPYSL2	3	0.711667	3	0.711667
DRD1	9	0.268778	6	0.330667
DRD2	23	0.25815	14	0.262857
DRD3	8	0.305071	5	0.2088
DRD4	6	0.352267
EDNRA	5	0.2826	2	0.188
EDNRB	4	0.302333	3	0.393333
EEF1A1	1	1
EEF2	2	0.398	2	0.398
EGF	1	1
EGFR	10	0.316156	8	0.297929
EGLN1	1	1	1	1
EGLN2	1	1	1	1
EGLN3	1	1	1	1
ELANE	3	0.368
EPAS1	4	0.1365	4	0.1365
EPCAM	2	0.196	2	0.196
EPHA2	1	1	1	1
EPOR	3	0.354	3	0.354
ERBB2	6	0.600133	6	0.600133
ERBB3	1	1	1	1
ERBB4	2	0.557	3	0.555
ESR1	11	0.209655	8	0.129536
EZH1	2	0.835	1	1
EZH2	5	0.6752	4	0.632167
F10	21	0.283005	19	0.302766
F11	1	1	1	1
F2	20	0.276421	17	0.251434
F2R	4	0.113833	2	0.5
F3	1	1	1	1
F7	4	0.383833	4	0.383833
F8	3	0.198333	3	0.198333
F9	4	0.417833	3	0.608
FCER2	1	1
FCGR1A	1	1	1	1
FCGR2A	1	1	1	1
FCGR3A	1	1	1	1
FCGR3B	1	1	1	1
FCGRT	1	1	1	1
FDPS	1	1	1	1
FGA	5	0.1332	5	0.1332
FGB	5	0.1332	5	0.1332
FGF2	7	0.194762	7	0.194762
FGF23	3	0.167333	3	0.167333
FGFR1	23	0.398617	23	0.398617
FGFR2	15	0.435438	14	0.467802
FGFR3	26	0.340455	25	0.366443
FGFR4	13	0.500231	13	0.500231
FGG	5	0.1332	5	0.1332
FKBP1A	4	0.3665	4	0.3665
FLT1	25	0.370903	21	0.40419
FLT3	16	0.380283	13	0.429103
FLT4	16	0.502267	16	0.502267
FNTA	2	0.214
FOLH1	5	0.3389	5	0.3389
FOLR1	3	0.602667	1	1
FSHR	3	0.639	2	0.842
FYN	7	0.300429	7	0.300429
GAA	2	0.439	2	0.439
GABBR1	6	0.3354	6	0.3354
GABRA1	10	0.291089	7	0.382476
GABRA2	8	0.379964	5	0.564
GABRA3	8	0.379964	5	0.564
GABRA4	4	0.5725	4	0.5725
GABRA5	8	0.379964	5	0.564
GALNS	1	1	1	1
GART	2	0.392	2	0.392
GAST	2	0.438	1	1
GBA	1	1	1	1
GCG	2	0.658	2	0.658
GCGR	2	0.658	1	1
GCK	1	1	1	1
GDF2	1	1	1	1
GHR	7	0.41	5	0.3634
GHRHR	3	0.392333	2	0.793
GHSR	2	0.413	2	0.413
GIPR	1	1	1	1
GLA	1	1	1	1
GLP1R	2	0.475	2	0.475
GLP2R	1	1
GNRH1	4	0.380667	4	0.380667
GNRHR	7	0.223381	7	0.223381
GPR55	4	0.530333	4	0.530333
GPRC5D	1	1
GRIA1	4	0.539667	4	0.539667
GRIN1	5	0.4786	3	0.44
GUCY1A1	1	1	1	1
GUCY1B1	2	0.203	2	0.203
GUCY2C	2	0.208	2	0.208
GUSB	2	0.182	1	1
HAO1	1	1	1	1
HAS2	1	1	1	1
HBB	1	1	1	1
HCN1	2	0.442
HCN2	2	0.442
HCN3	2	0.442
HCN4	2	0.442
HCRTR1	1	1	1	1
HCRTR2	1	1	1	1
HDAC1	3	0.698	2	0.605
HDAC10	3	0.549333	3	0.549333
HDAC2	3	0.698	2	0.605
HDAC4	1	1	1	1
HDAC6	1	1	1	1
HEXA	1	1
HGF	2	0.231	2	0.231
HMGCR	13	0.322641	3	0.884667
HMOX1	2	0.937	2	0.937
HPD	2	0	1	1
HRH1	19	0.245368	15	0.254038
HRH2	8	0.304679	1	1
HRH3	3	0.604	3	0.604
HSP90AA1	2	0.497	1	1
HTR1A	10	0.437844	5	0.48
HTR1B	2	0.031	2	0.031
HTR1D	5	0.381	2	0.031
HTR1F	1	1	1	1
HTR2A	11	0.376927	4	0.613667
HTR2C	10	0.304933	6	0.171533
HTR3A	9	0.249722	4	0.7565
HTR4	10	0.3864	3	0.342667
HTR6	4	0.500167
HTR7	4	0.613667	3	0.658333
HYAL1	3	0.00466667	3	0.00466667
ICAM1	3	0.189333	1	1
IDH1	2	0.39	2	0.39
IDH2	1	1	1	1
IDS	1	1	1	1
IDUA	1	1
IFNA1	4	0.372167	4	0.372167
IFNA2	1	1
IFNAR1	6	0.340133	6	0.340133
IFNAR2	43	0.308449	35	0.331827
IFNB1	3	0.709	3	0.709
IFNG	4	0.2785	4	0.2785
IFNGR1	4	0.275833
IGF1R	2	0.296	2	0.296
IGHE	5	0.5942	2	0.777
IL11RA	1	1	1	1
IL12B	4	0.421833	4	0.421833
IL13	1	1	1	1
IL15RA	1	1	1	1
IL17A	4	0.421333	4	0.421333
IL17F	3	0.678333	3	0.678333
IL17RA	6	0.534733	6	0.534733
IL1A	4	0.219667	1	1
IL1B	10	0.234644	8	0.282107
IL1R1	2	0.297	2	0.297
IL1RL2	1	1	1	1
IL1RN	1	1
IL2	1	1	1	1
IL23A	4	0.421833	4	0.421833
IL2RA	18	0.311294	16	0.326542
IL31	2	0.449	2	0.449
IL3RA	1	1	1	1
IL4R	6	0.406533	6	0.406533
IL5	5	0.3656
IL5RA	2	0.542	2	0.542
IL6	4	0.1245	1	1
IL6R	8	0.211643	5	0.1843
IMPDH1	3	0.408333	2	0.445
INS	1	1	1	1
INSR	3	0.728667	3	0.728667
IRAK1	2	0.41	2	0.41
ITGA2B	6	0.464333	4	0.353833
ITGA4	5	0.3973	2	0.182
ITGAL	2	0.197	1	1
ITGAV	4	0.353833	4	0.353833
ITGB1	3	0.341667	1	1
ITGB2	4	0.353833	4	0.353833
ITGB3	6	0.464333	4	0.353833
ITGB7	5	0.3973	1	1
JAK1	14	0.219121	14	0.219121
JAK2	11	0.240218	11	0.240218
JAK3	8	0.304107	8	0.304107
KCNH2	2	0.721	2	0.721
KCNJ11	2	0.733	2	0.733
KCNJ8	3	0.538333	2	0.95
KCNMA1	1	1
KCNQ2	1	1
KCNQ3	1	1
KDR	25	0.38358	21	0.432162
KIT	27	0.315316	20	0.371842
KLK3	2	0.372	2	0.372
KLKB1	1	1	1	1
KRAS	1	1	1	1
LCK	2	0.696	2	0.696
LEPR	1	1
LHCGR	5	0.5502	4	0.566667
LIPA	1	1	1	1
LPL	2	0.18	1	1
LYN	9	0.287222	9	0.287222
MAN2B1	1	1	1	1
MAOA	1	1	1	1
MAOB	2	0.031	1	1
MAP2K1	6	0.386733	5	0.4477
MAP2K2	6	0.386733	5	0.4477
MAPK14	1	1	1	1
MASP2	2	0.194	2	0.194
MC1R	1	1	1	1
MC4R	6	0.225	6	0.225
MME	2	0.247
MMP1	3	0.28	1	1
MPL	3	0.561	3	0.561
MS4A1	19	0.396199	17	0.408485
MT-ND4	1	1	1	1
MTNR1A	5	0.5825	5	0.5825
MTNR1B	5	0.5825	5	0.5825
MTOR	15	0.302019	7	0.20819
MTTP	2	0.836
NECTIN4	1	1	1	1
NFE2L2	4	0.255333	4	0.255333
NFKB1	5	0.667	1	1
NGF	1	1	1	1
NGFR	1	1	1	1
NPC1L1	3	0.841667	1	1
NPR1	1	1
NR1H4	7	0.351667	2	0.527
NR3C1	43	0.269065	34	0.276832
NTRK1	2	0.475	2	0.475
NTRK2	2	0.475	2	0.475
NTRK3	2	0.475	2	0.475
ODC1	1	1
OPRD1	12	0.252818	9	0.283722
OPRK1	23	0.247166	14	0.284187
OPRM1	25	0.241473	19	0.262696
OXTR	2	0.18	2	0.18
P2RX3	1	1	1	1
PAH	2	0.487	1	1
PARP1	6	0.604533	6	0.604533
PARP2	6	0.604533	6	0.604533
PARP3	4	0.639167	4	0.639167
PCSK9	4	0.531667	4	0.531667
PDCD1	24	0.483467	24	0.483467
PDE4A	6	0.411733	4	0.532833
PDE4B	6	0.411733	4	0.532833
PDE4C	6	0.411733	4	0.532833
PDE4D	6	0.411733	4	0.532833
PDE5A	4	0.223	4	0.223
PDGFB	3	0.560667
PDGFRA	20	0.358963	17	0.411059
PDGFRB	12	0.374288	10	0.363489
PGR	18	0.250261	12	0.244182
PIK3CA	3	0.130333	3	0.422667
PIK3CB	1	1	1	1
PIK3CD	8	0.473357	8	0.473357
PIK3CG	2	0.594	2	0.594
PKLR	1	1	1	1
PLAT	6	0.534067	5	0.521
PLAU	19	0.292023	7	0.324333
PLG	4	0.161667	4	0.269167
PMEL	1	1	1	1
PNLIP	2	0.21	1	1
PNP	1	1	1	1
POLA1	7	0.372952	2	0.365
POLB	5	0.4017
PPARA	7	0.496714	7	0.496714
PPARD	1	1	1	1
PPARG	9	0.357083	7	0.384714
PPIA	3	0.323667	2	0.437
PPT1	1	1
PRKCA	4	0.359167
PRKCB	4	0.567167
PRKCD	1	1	1	1
PROC	3	0.387
PTAFR	4	0.7785
PTGER2	6	0.171467	5	0.2407
PTGER3	1	1	1	1
PTGFR	2	0.199	1	1
PTGIR	1	1	1	1
PTGS1	30	0.270395	17	0.270309
PTGS2	31	0.258161	20	0.275011
PTH1R	2	0.196	2	0.196
PTPN1	1	1	1	1
PTPN11	1	1	1	1
PTPN6	1	1	1	1
RAF1	5	0.6178	3	0.762
RARA	3	0.523	1	1
RARB	4	0.371167	2	0.203
RARG	4	0.358167	2	0.183
REN	3	0.453	3	0.453
RET	13	0.46759	13	0.46759
ROCK1	1	1	1	1
ROCK2	2	0.199	2	0.199
ROS1	3	0.432	3	0.432
RPE65	2	0.499	2	0.499
RRM1	3	0.333667	1	1
RRM2	1	1	1	1
RXFP1	1	1	1	1
RXRA	1	1
RXRB	1	1
RXRG	1	1
RYR1	2	0.189	2	0.189
S1PR1	3	0.339667	3	0.339667
S1PR3	1	1
S1PR4	1	1
S1PR5	3	0.339667	3	0.339667
SCN1A	11	0.314455	9	0.323028
SCN2A	11	0.314455	9	0.323028
SCN3A	11	0.314455	9	0.323028
SCN5A	11	0.2976	10	0.280822
SCN9A	6	0.321733	5	0.4668
SCTR	1	1
SELP	1	1	1	1
SERPINA1	1	1	1	1
SERPINC1	12	0.339727	8	0.343536
SERPING1	1	1	1	1
SI	1	1
SIGMAR1	1	1	1	1
SLAMF7	1	1	1	1
SLC10A1	1	1	1	1
SLC10A2	2	0	2	0.189
SLC12A1	3	0.281	2	0.206
SLC12A2	3	0.281	2	0.206
SLC18A2	3	0.364	3	0.364
SLC19A1	1	1	1	1
SLC22A12	1	1	1	1
SLC5A1	3	0.384333	3	0.384333
SLC5A2	5	0.394	5	0.394
SLC6A2	20	0.308626	15	0.315438
SLC6A3	9	0.284333	7	0.365048
SLC6A4	23	0.297411	20	0.291826
SLC7A11	1	1	1	1
SLC8A1	2	0.745	2	0.745
SLC9A3	2	0.196	2	0.196
SMN1	1	1	1	1
SMN2	1	1	1	1
SMO	2	0.379	2	0.379
SMPD1	2	0.195	1	1
SNCA	1	1	1	1
SOD1	1	1	1	1
SOST	1	1
SRC	3	0.489333	3	0.489333
SRD5A1	3	0.221
SRD5A2	3	0.221	1	1
SSTR2	2	0.822	2	0.822
SYK	1	1	1	1
TACR1	5	0.3022	5	0.3022
TACR3	1	1	1	1
TACSTD2	2	0.559	2	0.559
TBXA2R	2	0.772
TBXAS1	4	0.252667	3	0.305
TEK	6	0.505867	6	0.505867
TGFB1	7	0.145857	7	0.145857
TH	1	1	1	1
TLR3	5	0.6421	5	0.6421
TLR4	1	1	1	1
TLR5	1	1	1	1
TLR9	2	0	1	1
TNF	17	0.305941	15	0.295886
TNFRSF17	1	1	1	1
TNFRSF1A	2	0.199	2	0.199
TNFRSF8	4	0.749667	4	0.749667
TNFSF13	1	1	1	1
TNFSF13B	2	0.824	1	1
TNNC1	1	1
TOP1	6	0.584867	4	0.587833
TOP2A	27	0.435074	26	0.43008
TP53	12	0.483364	1	1
TPH1	1	1	1	1
TPP1	1	1	1	1
TRHR	1	1	1	1
TRPA1	4	0.552	4	0.552
TRPV1	9	0.4395	9	0.441028
TSHR	2	0.697	1	1
TSLP	1	1	1	1
TTR	2	0.739	2	0.739
TUBB	14	0.521099	13	0.530654
TYK2	2	0.46	2	0.46
TYMS	16	0.419067	13	0.392474
TYR	1	1
UGCG	2	0.83	1	1
VDR	7	0.293286	4	0.192167
VEGFA	24	0.313533	19	0.354251
VIPR1	2	0	2	0
VWF	4	0.299	4	0.299
XDH	1	1	1	1
XPO1	2	0.619	2	0.619
YES1	2	0.696	2	0.696

## Sheet: s32
binned_by	bin	min	max	supported	total	pg	pg_l95	pg_u95
mean similarity	1-2	1	2	56	235	0.238298	0.188312	0.296702
mean similarity	3-5	3	5	42	282	0.148936	0.112112	0.195196
mean similarity	6-11	6	11	49	383	0.127937	0.0981422	0.165122
mean similarity	12-20	12	20	16	308	0.0519481	0.0322256	0.0827093
mean similarity	21-43	21	43	26	311	0.0836013	0.0576887	0.119675
indications per target	0.0-0.2	0	0.2	16	100	0.16	0.100953	0.244203
indications per target	0.2-0.4	0.2	0.4	83	785	0.105732	0.0861086	0.129196
indications per target	0.4-0.6	0.4	0.6	42	394	0.106599	0.0798361	0.140959
indications per target	0.6-0.8	0.6	0.8	11	107	0.102804	0.0583792	0.17476
indications per target	0.8-1.0	0.8	1.01	37	133	0.278195	0.209084	0.35976
