# Supplementary material for: Refining the impact of genetic evidence on clinical success
Source: Nature. 2024 Apr 17;629(8012):624–9. doi: 10.1038/s41586-024-07316-0 (PMC11096124; doi:10.1038/s41586-024-07316-0)
Supplement: Supplementary file 7 — Source Data Fig. 3 [file 41586_2024_7316_MOESM7_ESM.xlsx]

## Sheet: contents
table_number	type	figure_panel	description
s45	Source Data	Figure 3A	Proportion of all possible genetically supported target-indication pairs that have been developed, by therapy area and gene list.
s46	Source Data	Figure 3B	Proportion of all possible IntOGen-supported target-indication pairs that have been developed, by driver mechanism and gene list.
s48	Source Data	Figure 3C	Histogram of supported vs. unsupported indications pursued for developed targets.
s49	Source Data	Figure 3D	Proportion of indications with genetic support, by drug's highest phase reached and phase for each indication

## Sheet: s45
area	genelist	developed	supported	utilization
all_areas	all genes	719	34190	0.0210295
all_areas	predicted Ab tractable	588	17811	0.0330133
all_areas	predicted SM tractable	614	12391	0.0495521
all_areas	rhodopsin-like GPCRs	46	508	0.0905512
all_areas	nuclear receptors	22	245	0.0897959
all_areas	enzymes	116	2278	0.0509219
all_areas	ion channels	33	714	0.0462185
all_areas	kinases	135	1134	0.119048
hematology	all genes	42	4794	0.00876095
hematology	predicted Ab tractable	35	2409	0.0145289
hematology	predicted SM tractable	37	1698	0.0217903
hematology	rhodopsin-like GPCRs	2	87	0.0229885
hematology	nuclear receptors	0	30	0
hematology	enzymes	8	276	0.0289855
hematology	ion channels	0	58	0
hematology	kinases	4	156	0.025641
metabolic	all genes	116	6819	0.0170113
metabolic	predicted Ab tractable	94	3594	0.0261547
metabolic	predicted SM tractable	95	2487	0.0381986
metabolic	rhodopsin-like GPCRs	8	90	0.0888889
metabolic	nuclear receptors	10	51	0.196078
metabolic	enzymes	14	471	0.029724
metabolic	ion channels	2	98	0.0204082
metabolic	kinases	3	185	0.0162162
respiratory	all genes	24	884	0.0271493
respiratory	predicted Ab tractable	23	480	0.0479167
respiratory	predicted SM tractable	12	318	0.0377358
respiratory	rhodopsin-like GPCRs	2	9	0.222222
respiratory	nuclear receptors	0	5	0
respiratory	enzymes	2	51	0.0392157
respiratory	ion channels	1	26	0.0384615
respiratory	kinases	0	13	0
endocrine	all genes	35	2676	0.0130792
endocrine	predicted Ab tractable	31	1327	0.023361
endocrine	predicted SM tractable	31	922	0.0336226
endocrine	rhodopsin-like GPCRs	7	53	0.132075
endocrine	nuclear receptors	2	32	0.0625
endocrine	enzymes	1	187	0.00534759
endocrine	ion channels	2	53	0.0377358
endocrine	kinases	3	80	0.0375
infection	all genes	3	234	0.0128205
infection	predicted Ab tractable	3	138	0.0217391
infection	predicted SM tractable	1	88	0.0113636
infection	rhodopsin-like GPCRs	0	4	0
infection	nuclear receptors	0	2	0
infection	enzymes	0	13	0
infection	ion channels	0	7	0
infection	kinases	0	2	0
congenital	all genes	87	4488	0.019385
congenital	predicted Ab tractable	65	2444	0.0265957
congenital	predicted SM tractable	63	1697	0.0371243
congenital	rhodopsin-like GPCRs	2	46	0.0434783
congenital	nuclear receptors	2	28	0.0714286
congenital	enzymes	15	296	0.0506757
congenital	ion channels	1	103	0.00970874
congenital	kinases	2	114	0.0175439
neurology	all genes	81	3481	0.0232692
neurology	predicted Ab tractable	70	1911	0.03663
neurology	predicted SM tractable	65	1212	0.0536304
neurology	rhodopsin-like GPCRs	8	53	0.150943
neurology	nuclear receptors	0	13	0
neurology	enzymes	10	198	0.0505051
neurology	ion channels	14	133	0.105263
neurology	kinases	3	86	0.0348837
cardiovascular	all genes	39	2681	0.0145468
cardiovascular	predicted Ab tractable	37	1436	0.025766
cardiovascular	predicted SM tractable	36	952	0.0378151
cardiovascular	rhodopsin-like GPCRs	3	43	0.0697674
cardiovascular	nuclear receptors	1	17	0.0588235
cardiovascular	enzymes	10	212	0.0471698
cardiovascular	ion channels	10	97	0.103093
cardiovascular	kinases	1	90	0.0111111
oncology	all genes	295	4304	0.0685409
oncology	predicted Ab tractable	227	2088	0.108716
oncology	predicted SM tractable	277	1975	0.140253
oncology	rhodopsin-like GPCRs	6	37	0.162162
oncology	nuclear receptors	4	25	0.16
oncology	enzymes	62	419	0.147971
oncology	ion channels	0	56	0
oncology	kinases	109	250	0.436
digestive	all genes	38	2309	0.0164573
digestive	predicted Ab tractable	30	1252	0.0239617
digestive	predicted SM tractable	26	802	0.032419
digestive	rhodopsin-like GPCRs	3	47	0.0638298
digestive	nuclear receptors	3	21	0.142857
digestive	enzymes	6	129	0.0465116
digestive	ion channels	1	24	0.0416667
digestive	kinases	4	71	0.056338
psychiatry	all genes	40	2382	0.0167926
psychiatry	predicted Ab tractable	38	1300	0.0292308
psychiatry	predicted SM tractable	39	786	0.0496183
psychiatry	rhodopsin-like GPCRs	14	53	0.264151
psychiatry	nuclear receptors	0	18	0
psychiatry	enzymes	4	131	0.0305344
psychiatry	ion channels	6	84	0.0714286
psychiatry	kinases	0	74	0
immune	all genes	66	2406	0.0274314
immune	predicted Ab tractable	59	1301	0.0453497
immune	predicted SM tractable	37	855	0.0432749
immune	rhodopsin-like GPCRs	4	40	0.1
immune	nuclear receptors	0	7	0
immune	enzymes	10	125	0.08
immune	ion channels	0	26	0
immune	kinases	5	79	0.0632911
signs/symptoms	all genes	47	3629	0.0129512
signs/symptoms	predicted Ab tractable	41	1897	0.0216131
signs/symptoms	predicted SM tractable	41	1200	0.0341667
signs/symptoms	rhodopsin-like GPCRs	7	70	0.1
signs/symptoms	nuclear receptors	4	30	0.133333
signs/symptoms	enzymes	4	206	0.0194175
signs/symptoms	ion channels	12	124	0.0967742
signs/symptoms	kinases	3	107	0.0280374
dermatology	all genes	49	2217	0.0221019
dermatology	predicted Ab tractable	43	1183	0.0363483
dermatology	predicted SM tractable	32	731	0.0437756
dermatology	rhodopsin-like GPCRs	2	24	0.0833333
dermatology	nuclear receptors	0	6	0
dermatology	enzymes	7	131	0.0534351
dermatology	ion channels	0	28	0
dermatology	kinases	6	71	0.084507
ophthalmology	all genes	23	2044	0.0112524
ophthalmology	predicted Ab tractable	18	1153	0.0156114
ophthalmology	predicted SM tractable	15	626	0.0239617
ophthalmology	rhodopsin-like GPCRs	1	19	0.0526316
ophthalmology	nuclear receptors	1	18	0.0555556
ophthalmology	enzymes	3	108	0.0277778
ophthalmology	ion channels	2	54	0.037037
ophthalmology	kinases	0	61	0
musculoskeletal	all genes	30	1620	0.0185185
musculoskeletal	predicted Ab tractable	27	887	0.0304397
musculoskeletal	predicted SM tractable	22	539	0.0408163
musculoskeletal	rhodopsin-like GPCRs	1	15	0.0666667
musculoskeletal	nuclear receptors	2	6	0.333333
musculoskeletal	enzymes	2	91	0.021978
musculoskeletal	ion channels	1	31	0.0322581
musculoskeletal	kinases	4	54	0.0740741
other	all genes	7	1513	0.00462657
other	predicted Ab tractable	6	761	0.00788436
other	predicted SM tractable	5	487	0.0102669
other	rhodopsin-like GPCRs	0	24	0
other	nuclear receptors	1	11	0.0909091
other	enzymes	0	93	0
other	ion channels	0	35	0
other	kinases	1	41	0.0243902

## Sheet: s46
area	genelist	developed	supported	utilization
oncogene	all genes	49	184	0.266304
oncogene	predicted Ab tractable	39	94	0.414894
oncogene	predicted SM tractable	46	118	0.389831
oncogene	rhodopsin-like GPCRs	1	3	0.333333
oncogene	nuclear receptors	1	2	0.5
oncogene	enzymes	10	18	0.555556
oncogene	ion channels	0	1	0
oncogene	kinases	19	25	0.76
tumor_suppressor	all genes	18	197	0.0913706
tumor_suppressor	predicted Ab tractable	8	69	0.115942
tumor_suppressor	predicted SM tractable	15	103	0.145631
tumor_suppressor	rhodopsin-like GPCRs	0	1	0
tumor_suppressor	nuclear receptors	0	1	0
tumor_suppressor	enzymes	6	25	0.24
tumor_suppressor	ion channels	0	0	0
tumor_suppressor	kinases	3	10	0.3
unknown	all genes	18	208	0.0865385
unknown	predicted Ab tractable	14	102	0.137255
unknown	predicted SM tractable	16	96	0.166667
unknown	rhodopsin-like GPCRs	1	2	0.5
unknown	nuclear receptors	0	0	0
unknown	enzymes	1	13	0.0769231
unknown	ion channels	0	1	0
unknown	kinases	5	18	0.277778

## Sheet: s48
bin_n_possible_gensup_ti	n_targets	n_developed_gensup_ti_mean	n_developed_gensup_ti_sd	n_developed_gensup_ti_l95	n_developed_gensup_ti_u95	n_developed_nosup_ti_mean	n_developed_nosup_ti_sd	n_developed_nosup_ti_l95	n_developed_nosup_ti_u95
1	303	0.171617	0.377671	0.129092	0.214143	9.11551	11.1938	7.8551	10.3759
2	184	0.222826	0.454871	0.1571	0.288552	9.91304	11.9837	8.18148	11.6446
3	143	0.440559	0.656735	0.332918	0.548201	9.86713	12.4822	7.82125	11.913
4	110	0.381818	0.703619	0.250327	0.51331	11.7	14.0586	9.07275	14.3272
5	76	0.5	0.87178	0.304	0.696	9.77632	10.9198	7.32124	12.2314
6	60	0.633333	1.07304	0.361817	0.90485	9.96667	10.4719	7.31692	12.6164
7	34	0.970588	1.33678	0.521246	1.41993	11.0294	12.5081	6.82496	15.2339
8	38	0.973684	1.44235	0.515084	1.43228	10.6579	12.3009	6.74677	14.569
9	43	1.02326	1.51953	0.569073	1.47744	14.1395	17.8507	8.80402	19.4751
10+	156	2.12179	2.84966	1.67461	2.56898	14.6026	18.1963	11.7471	17.458

## Sheet: s49
phasenum	phase	maxphasenum	maxphase	n_gensup_di	n_total_di	pg	pg_l95	pg_u95
2	Preclinical	3	Phase I	80	1313	0.0609292	0.0492273	0.0751928
3	Phase I	3	Phase I	823	8307	0.0990731	0.0928326	0.105684
2	Preclinical	4	Phase II	98	2099	0.0466889	0.0384619	0.0565721
3	Phase I	4	Phase II	116	2313	0.0501513	0.0419787	0.0598157
4	Phase II	4	Phase II	920	11180	0.0822898	0.0773382	0.0875284
2	Preclinical	5	Phase III	56	1002	0.0558882	0.0432877	0.071881
3	Phase I	5	Phase III	53	987	0.0536981	0.0412862	0.0695705
4	Phase II	5	Phase III	83	1780	0.0466292	0.0377726	0.0574384
5	Phase III	5	Phase III	309	2448	0.126225	0.113653	0.13997
2	Preclinical	6	Launched	33	793	0.0416141	0.0297829	0.057865
3	Phase I	6	Launched	51	1170	0.0435897	0.0333079	0.0568589
4	Phase II	6	Launched	109	2848	0.0382725	0.0318257	0.0459632
5	Phase III	6	Launched	67	1115	0.0600897	0.047593	0.0756071
6	Launched	6	Launched	500	3387	0.147623	0.136076	0.159969
