# Supplementary material for: Refining the impact of genetic evidence on clinical success
Source: Nature. 2024 Apr 17;629(8012):624–9. doi: 10.1038/s41586-024-07316-0 (PMC11096124; doi:10.1038/s41586-024-07316-0)
Supplement: Supplementary file 8 — Source Data Extended Data Fig. 2 [file 41586_2024_7316_MOESM8_ESM.xlsx]

## Sheet: contents
table_number	type	figure_panel	description
s11	Source Data	Figure ED2A	Relative success as a function of indication-association similarity threshold.
s12	Source Data	Figure ED2B	RS breakdowns by orphan status, association source combinations, and Genebass queries.
s13	Source Data	Figure ED2C	Relative success for somatic vs. germline support in oncology.
s14	Source Data	Figure ED2D	Relative success for GWAS Catalog associations by year of discovery, without removing replications or OMIM.
s15	Source Data	Figure ED2E	Relative success for GWAS Catalog associations by year, removing replications but not removing OMIM.
s16	Source Data	Figure ED2F	Proportion of supported target-indication pairs that are launched, by year of discovery.
s17	Source Data	Figure ED2G	Years of association and launch for genetically supported launched target-indication pairs.
s18	Source Data	Figure ED2H	Relative success for GWAS Catalog supported programs by odds ratio breaks used in King 2019.

## Sheet: s11
threshold	rs	rs_l95	rs_u95	approved	supported
0.1	1.09605	0.969506	1.2391	1241	10455
0.15	1.09658	0.969975	1.23971	1241	10454
0.2	1.13038	1.01103	1.26382	1159	9638
0.25	1.44934	1.31756	1.5943	853	6109
0.3	1.57089	1.42917	1.72666	805	5441
0.35	1.61704	1.47165	1.77678	769	5053
0.4	1.5799	1.43771	1.73615	691	4501
0.45	1.64115	1.49117	1.80621	589	3626
0.5	1.8286	1.65722	2.0177	500	2755
0.55	1.84454	1.66244	2.04658	404	2138
0.6	2.02235	1.81314	2.2557	337	1609
0.65	2.18802	1.95697	2.44635	309	1361
0.7	2.35191	2.09696	2.63786	279	1137
0.75	2.4677	2.18717	2.78422	239	916
0.8	2.63225	2.30921	3.00048	189	667
0.85	2.69675	2.34962	3.09516	165	563
0.9	2.83361	2.45434	3.27148	146	471
0.95	2.8895	2.49773	3.34271	140	442
1	2.87469	2.47778	3.33517	134	424

## Sheet: s12
data_subset	rs	rs_l95	rs_u95	approved	supported	x_yes	n_yes	x_no	n_no	n_total
OMIM orphan	2.65506	2.08851	3.37529	46	116	46	116	453	3033	3149
OMIM non-orphan	3.66598	3.07426	4.37159	79	192	79	192	1440	12830	13022
OTG orphan	2.07002	1.55994	2.74691	36	114	36	114	463	3035	3149
OTG non-orphan	2.36346	2.01932	2.76624	127	484	127	484	1392	12538	13022
OMIM	3.66598	3.07426	4.37159	79	192	79	192	1440	12830	13022
OMIM without GWAS	3.51521	2.86743	4.30932	59	148	59	148	1460	12874	13022
GWAS	2.29848	1.96969	2.68215	134	526	134	526	1385	12496	13022
GWAS without OMIM	2.06219	1.73798	2.44687	110	475	110	475	1409	12547	13022
OMIM + GWAS	4.08294	3.03995	5.48378	24	51	24	51	1495	12971	13022
Genebass all	2.62406	1.69088	4.07226	14	46	14	46	1505	12976	13022
missense/LC SKAT	2.75251	1.55135	4.88367	8	25	8	25	1511	12997	13022
missense/LC burden	3.45169	2.2941	5.1934	14	35	14	35	1505	12987	13022
pLoF SKAT	3.09862	1.83337	5.23707	9	25	9	25	1510	12997	13022
pLoF burden	3.26816	2.04672	5.21851	11	29	11	29	1508	12993	13022

## Sheet: s13
data_subset	areas	area_filter	assoc_source	intogen_mechanism	rs	rs_l95	rs_u95	x_yes	n_yes	x_no	n_no	n_total
All indications	All	All	intOGen	All	1.63281	1.32207	2.01658	74	396	1445	12626	13022
oncology	C04	only	intOGen	All	2.25177	1.8024	2.81317	74	396	480	5784	6180
oncogenes	C04	only	intOGen	oncogene	1.5917	1.23373	2.05353	65	263	159	1024	1287
tumor suppressors	C04	only	intOGen	tumor suppressor	1.17379	0.372183	3.70189	4	78	9	206	284
unknown	C04	only	intOGen	unknown	1.23721	0.408803	3.74431	4	43	10	133	176
non-oncology	C04	non	intOGen	All				0	0	965	6842	6842
oncology	C04	only	OMIM	All	5.61931	3.00805	10.4974	5	10	549	6170	6180
oncogenes	C04	only	OMIM	oncogene	3.32468	1.73092	6.3859	4	7	220	1280	1287
tumor suppressors	C04	only	OMIM	tumor suppressor				0	1	13	283	284
unknown	C04	only	OMIM	unknown	6.69231	1.52149	29.4362	1	2	13	174	176
non-oncology	C04	non	OMIM	All	3.03918	2.52374	3.6599	74	182	891	6660	6842
oncology	C04	only	GWAS	All	1.99002	1.18346	3.34626	12	68	542	6112	6180
oncogenes	C04	only	GWAS	oncogene	1.77279	0.944531	3.32735	7	23	217	1264	1287
tumor suppressors	C04	only	GWAS	tumor suppressor	2.28333	0.32814	15.8884	1	10	12	274	284
unknown	C04	only	GWAS	unknown	2.17949	0.337967	14.0551	1	6	13	170	176
non-oncology	C04	non	GWAS	All	2.01725	1.7113	2.3779	122	458	843	6384	6842

## Sheet: s14
years	rs	rs_l95	rs_u95	approved	supported	x_yes	n_yes	x_no	n_no	n_total
All	2.45509	2.09614	2.87551	124	455	124	455	1395	12567	13022
2007-2010	2.81725	2.047	3.87732	26	80	26	80	1493	12942	13022
2011-2014	2.36555	1.78954	3.12697	37	136	37	136	1482	12886	13022
2015-2018	2.70867	2.22951	3.29082	75	245	75	245	1444	12777	13022
2019-2022	2.71899	2.30704	3.2045	109	360	109	360	1410	12662	13022

## Sheet: s15
years	rs	rs_l95	rs_u95	approved	supported	x_yes	n_yes	x_no	n_no	n_total
All	2.45509	2.09614	2.87551	124	455	124	455	1395	12567	13022
2007-2010	2.81725	2.047	3.87732	26	80	26	80	1493	12942	13022
2011-2014	2.04915	1.37977	3.04328	19	80	19	80	1500	12942	13022
2015-2018	2.3781	1.80593	3.13156	38	139	38	139	1481	12883	13022
2019-2022	2.28785	1.75148	2.98848	41	156	41	156	1478	12866	13022

## Sheet: s16
first_assoc_year	supported_launched	supported_total_phase_i_through_launch	proportion_launched	proportion_l95	proportion_u95
2007	1	8	0.125	0.0224175	0.470888
2008	10	20	0.5	0.299298	0.700702
2009	2	18	0.111111	0.0310195	0.327998
2010	6	25	0.24	0.114963	0.434297
2011	3	20	0.15	0.0523687	0.360419
2012	7	33	0.212121	0.10676	0.377516
2013	5	23	0.217391	0.0966398	0.419035
2014	2	9	0.222222	0.0632251	0.547411
2015	3	17	0.176471	0.0619113	0.410295
2016	9	25	0.36	0.202479	0.554815
2017	6	33	0.181818	0.0861077	0.343882
2018	12	66	0.181818	0.107186	0.291452
2019	10	37	0.27027	0.153975	0.429782
2020	13	58	0.224138	0.135937	0.346611
2021	14	69	0.202899	0.124893	0.31224
2022	0	3	0	0	0.561497

## Sheet: s17
gene	indication_mesh_id	indication_mesh_term	first_assoc_year	launch_year
ACE	D006973	Hypertension	2010	2013
ADRB2	D001249	Asthma	2019	2004
ADRB2	D006973	Hypertension	2020	2007
ADRB2	D029424	Pulmonary Disease, Chronic Obstructive	2019	2009
AR	D011471	Prostatic Neoplasms	2021	2022
BCL2	D015451	Leukemia, Lymphocytic, Chronic, B-Cell	2013	2018
CHRM3	D029424	Pulmonary Disease, Chronic Obstructive	2017	2012
CHRM3	D029481	Bronchitis, Chronic	2019	2012
CHRM3	D065631	Rhinitis, Allergic	2017	2021
CSF3	D009503	Neutropenia	2016	2021
DRD2	D011618	Psychotic Disorders	2014	2010
DRD2	D012559	Schizophrenia	2014	2020
EPAS1	D007680	Kidney Neoplasms	2010	2021
ERBB4	D001943	Breast Neoplasms	2012	2019
IFNAR2	D000086382	COVID-19	2020	2021
IL12B	D003424	Crohn Disease	2008	2020
IL12B	D011565	Psoriasis	2009	2009
IL4R	D001249	Asthma	2018	2021
IL4R	D057765	Eosinophilic Esophagitis	2016	2022
INSR	D003924	Diabetes Mellitus, Type 2	2018	2008
KCNH2	D001281	Atrial Fibrillation	2018	2021
MC4R	D009765	Obesity	2008	2022
MTNR1B	D007319	Sleep Initiation and Maintenance Disorders	2021	2015
MTNR1B	D012893	Sleep Wake Disorders	2021	2020
MTNR1B	D058496	Smith-Magenis Syndrome	2018	2020
NR3C1	D001249	Asthma	2018	2001
NR3C1	D029424	Pulmonary Disease, Chronic Obstructive	2018	2012
PCSK9	D006937	Hypercholesterolemia	2008	2018
PCSK9	D006949	Hyperlipidemias	2008	2019
PLG	D009203	Myocardial Infarction	2015	2003
PPARA	D006949	Hyperlipidemias	2020	2008
PPARG	D006949	Hyperlipidemias	2013	2013
PPARG	D015228	Hypertriglyceridemia	2013	2013
PPARG	D065626	Non-alcoholic Fatty Liver Disease	2021	2020
SCN1A	D004828	Epilepsies, Partial	2018	2019
SCN5A	D017180	Tachycardia, Ventricular	2013	2009
SLC6A3	D009290	Narcolepsy	2018	2021
VEGFA	D009216	Myopia	2018	2022

## Sheet: s18
or_range	min_or	max_or	rs	rs_l95	rs_u95	approved	supported	x_yes	n_yes	x_no	n_no	n_total
OR 1.0 - 1.2	1	1.2	2.5793	2.04685	3.25025	53	180	53	180	1466	12842	13022
OR ≥1.2	1.2	1e+100	2.16076	1.51186	3.08818	23	92	23	92	1496	12930	13022
