# Supplementary material for: Refining the impact of genetic evidence on clinical success
Source: Nature. 2024 Apr 17;629(8012):624–9. doi: 10.1038/s41586-024-07316-0 (PMC11096124; doi:10.1038/s41586-024-07316-0)
Supplement: Supplementary file 9 — Source Data Extended Data Fig. 3 [file 41586_2024_7316_MOESM9_ESM.xlsx]

## Sheet: contents
table_number	type	figure_panel	description
s19	Source Data	Figure ED3A-F	P(G) by phase using 2013 vs. 2023 drug and genetics datasets.
s20	Source Data	Figure ED3A-F	RS by phase using 2013 vs. 2023 drug and genetics datasets.
s21	Source Data	Figure ED3G	RS by association source with and without genetic insight filter.
s22	Source Data	Figure ED3H	RS by therapy area with and without genetic insight filter.

## Sheet: s19
drug_data	genetic_data	ccatnum	ccat	pg_mean	pg_l95	pg_u95	supported	total	title	panel
2013	2013	1	Preclinical	0.0130841	0.00857363	0.0199198	21	1605	2013 drug pipeline 2013 genetics	1
2013	2013	2	Phase I	0.0112867	0.00731821	0.0173695	20	1772	2013 drug pipeline 2013 genetics	1
2013	2013	3	Phase II	0.0251889	0.0199856	0.0317031	70	2779	2013 drug pipeline 2013 genetics	1
2013	2013	4	Phase III	0.0377358	0.0254875	0.0555348	24	636	2013 drug pipeline 2013 genetics	1
2013	2013	5	Launched	0.0354803	0.0279346	0.0449701	65	1832	2013 drug pipeline 2013 genetics	1
2013	2023	1	Preclinical	0.0361371	0.028058	0.0464313	58	1605	2013 drug pipeline 2023 genetics	2
2013	2023	2	Phase I	0.0293454	0.0224481	0.0382788	52	1772	2013 drug pipeline 2023 genetics	2
2013	2023	3	Phase II	0.0374235	0.0309815	0.0451426	104	2779	2013 drug pipeline 2023 genetics	2
2013	2023	4	Phase III	0.0738994	0.0560264	0.0968887	47	636	2013 drug pipeline 2023 genetics	2
2013	2023	5	Launched	0.0775109	0.0661312	0.0906587	142	1832	2013 drug pipeline 2023 genetics	2
2023	2013	1	Preclinical	0.014621	0.0126721	0.0168646	185	12653	2023 drug pipeline 2013 genetics	3
2023	2013	2	Phase I	0.0161747	0.0130159	0.0200844	80	4946	2023 drug pipeline 2013 genetics	3
2023	2013	3	Phase II	0.0182632	0.0155927	0.0213811	151	8268	2023 drug pipeline 2013 genetics	3
2023	2013	4	Phase III	0.0235823	0.0174936	0.0317217	42	1781	2023 drug pipeline 2013 genetics	3
2023	2013	5	Launched	0.0490088	0.0399965	0.0599251	89	1816	2023 drug pipeline 2013 genetics	3
2023	2023	1	Preclinical	0.0402276	0.0369411	0.0437932	509	12653	2023 drug pipeline 2023 genetics	4
2023	2023	2	Phase I	0.0353821	0.0305835	0.0409019	175	4946	2023 drug pipeline 2023 genetics	4
2023	2023	3	Phase II	0.0358007	0.0320066	0.0400259	296	8268	2023 drug pipeline 2023 genetics	4
2023	2023	4	Phase III	0.0505334	0.0412929	0.0617087	90	1781	2023 drug pipeline 2023 genetics	4
2023	2023	5	Launched	0.104075	0.0908563	0.118965	189	1816	2023 drug pipeline 2023 genetics	4
2023	OTG through 2013	1	Preclinical	0.00766617	0.00628875	0.00934243	97	12653	2023 drug pipeline OTG only, 2005-2013	5
2023	OTG through 2013	2	Phase I	0.009907	0.00750219	0.0130725	49	4946	2023 drug pipeline OTG only, 2005-2013	5
2023	OTG through 2013	3	Phase II	0.00713595	0.00553653	0.00919313	59	8268	2023 drug pipeline OTG only, 2005-2013	5
2023	OTG through 2013	4	Phase III	0.0123526	0.00817155	0.0186328	22	1781	2023 drug pipeline OTG only, 2005-2013	5
2023	OTG through 2013	5	Launched	0.0225771	0.0166858	0.0304839	41	1816	2023 drug pipeline OTG only, 2005-2013	5
2023	OTG all time	1	Preclinical	0.0273453	0.0246439	0.0303336	346	12653	2023 drug pipeline OTG only, all time	6
2023	OTG all time	2	Phase I	0.0293166	0.0249683	0.0343955	145	4946	2023 drug pipeline OTG only, all time	6
2023	OTG all time	3	Phase II	0.025762	0.0225611	0.0294034	213	8268	2023 drug pipeline OTG only, all time	6
2023	OTG all time	4	Phase III	0.0359349	0.0282411	0.0456262	64	1781	2023 drug pipeline OTG only, all time	6
2023	OTG all time	5	Launched	0.0699339	0.0590892	0.0825943	127	1816	2023 drug pipeline OTG only, all time	6

## Sheet: s20
drug_data	genetic_data	phase	x_yes	n_yes	x_no	n_no	mean_yes	l_yes	u_yes	mean_no	l_no	u_no	rs_mean	rs_l	rs_u	fraction	n_total
2013	2013	Preclinical	179	200	6840	8424	0.895	0.84482	0.930293	0.811966	0.80348	0.820167	1.10226	1.05001	1.15712	179/200	8624
2013	2013	I	159	179	5088	6840	0.888268	0.833724	0.926497	0.74386	0.73338	0.754065	1.19413	1.1316	1.26012	159/179	7019
2013	2013	II	89	159	2379	5088	0.559748	0.482081	0.634597	0.467571	0.453891	0.4813	1.19714	1.03977	1.37833	89/159	5247
2013	2013	III	65	89	1767	2379	0.730337	0.630034	0.811579	0.742749	0.724802	0.759913	0.983289	0.864772	1.11805	65/89	2468
2013	2013	I-Launch	65	179	1767	6840	0.363128	0.292582	0.433675	0.258333	0.247959	0.268707	1.40566	1.15302	1.71365	65/179	7019
2013	2023	Preclinical	345	403	6674	8221	0.856079	0.818444	0.88699	0.811823	0.80323	0.820126	1.05451	1.01179	1.09905	345/403	8624
2013	2023	I	293	345	4954	6674	0.849275	0.807688	0.88317	0.742283	0.731653	0.752635	1.14414	1.09199	1.19877	293/345	7019
2013	2023	II	189	293	2279	4954	0.645051	0.588708	0.69764	0.460032	0.44619	0.473937	1.40219	1.28133	1.53445	189/293	5247
2013	2023	III	142	189	1690	2279	0.751323	0.685104	0.807528	0.741553	0.723184	0.75911	1.01317	0.930123	1.10364	142/189	2468
2013	2023	I-Launch	142	345	1690	6674	0.411594	0.359633	0.463556	0.253221	0.242788	0.263655	1.62543	1.4234	1.85613	142/345	7019
2023	2013	Preclinical	362	547	16449	28917	0.661792	0.621139	0.700188	0.568835	0.563118	0.574533	1.16342	1.09485	1.23628	362/547	29464
2023	2013	I	282	362	11583	16449	0.779006	0.733458	0.818694	0.704177	0.697155	0.711103	1.10626	1.04627	1.1697	282/362	16811
2023	2013	II	131	282	3466	11583	0.464539	0.407196	0.522835	0.299232	0.29096	0.307636	1.55244	1.36542	1.76508	131/282	11865
2023	2013	III	89	131	1727	3466	0.679389	0.595339	0.753219	0.498269	0.481634	0.514907	1.3635	1.20655	1.54086	89/131	3597
2023	2013	I-Launch	89	362	1727	16446	0.245856	0.201445	0.290268	0.104991	0.100306	0.109676	2.34126	1.94417	2.81945	89/362	16808
2023	2023	Preclinical	750	1259	16061	28205	0.595711	0.568351	0.622488	0.569438	0.56365	0.575207	1.04614	0.998483	1.09607	750/1259	29464
2023	2023	I	575	750	11290	16061	0.766667	0.735085	0.795531	0.702945	0.69583	0.709963	1.09065	1.04711	1.136	575/750	16811
2023	2023	II	279	575	3318	11290	0.485217	0.444601	0.52603	0.293888	0.285557	0.30236	1.65103	1.51057	1.80455	279/575	11865
2023	2023	III	189	279	1627	3318	0.677419	0.620478	0.729541	0.490356	0.473367	0.507367	1.38149	1.265	1.5087	189/279	3597
2023	2023	I-Launch	189	749	1627	16059	0.252	0.22091	0.28309	0.101301	0.0966346	0.105968	2.49064	2.18353	2.84095	189/749	16808
2023	OTG through 2013	Preclinical	171	268	16640	29196	0.63806	0.578949	0.693269	0.569941	0.564253	0.57561	1.11952	1.02243	1.22583	171/268	29464
2023	OTG through 2013	I	122	171	11743	16640	0.71345	0.641576	0.775945	0.705709	0.698738	0.712585	1.01097	0.918895	1.11227	122/171	16811
2023	OTG through 2013	II	63	122	3534	11743	0.516393	0.42858	0.603206	0.300945	0.292716	0.309305	1.7159	1.44199	2.04186	63/122	11865
2023	OTG through 2013	III	41	63	1775	3534	0.650794	0.527515	0.75674	0.502264	0.485786	0.518737	1.29572	1.07813	1.55722	41/63	3597
2023	OTG through 2013	I-Launch	41	171	1775	16637	0.239766	0.175597	0.303935	0.106671	0.10198	0.111361	2.24732	1.71472	2.94534	41/171	16808
2023	OTG all time	Preclinical	549	895	16262	28569	0.613408	0.581084	0.644762	0.569218	0.563467	0.574951	1.07763	1.02203	1.13626	549/895	29464
2023	OTG all time	I	404	549	11461	16262	0.735883	0.697458	0.77103	0.704772	0.697713	0.711734	1.04414	0.992137	1.09888	404/549	16811
2023	OTG all time	II	191	404	3406	11461	0.472772	0.424574	0.521483	0.297182	0.288884	0.305616	1.59085	1.42977	1.77008	191/404	11865
2023	OTG all time	III	127	191	1689	3406	0.664921	0.595313	0.728027	0.49589	0.479113	0.512676	1.34087	1.20575	1.49113	127/191	3597
2023	OTG all time	I-Launch	127	548	1689	16260	0.23133	0.196025	0.266635	0.103862	0.0991725	0.108551	2.23107	1.90313	2.61553	127/548	16808

## Sheet: s21
label	rs_unfiltered	rs_filtered	difference
All germline	2.46418	2.63225	-0.168066
OMIM	3.46345	3.66598	-0.202534
All GWAS	2.16403	2.29848	-0.13445
All OTG	2.22623	2.36346	-0.137225
GWAS Catalog	2.31276	2.45509	-0.142335
Neale UKBB	3.01019	3.17463	-0.164434
FinnGen	2.70872	2.85313	-0.14441
PICCOLO	2.17454	2.29126	-0.116719
Genebass	2.49372	2.62406	-0.130349

## Sheet: s22
area	rs_filtered	rs_unfiltered	difference
all	2.63225	2.46418	-0.168066
infection	2.72727	2.03048	-0.696797
oncology	2.38857	2.33617	-0.0523993
musculoskeletal	1.26829	1.26365	-0.00464576
digestive	2.26429	2.08036	-0.183929
respiratory	3.04048	3.23641	0.195933
neurology	2.51109	2.3924	-0.118689
ophthalmology	1.2924	1.33908	0.0466828
cardiovascular	2.47354	2.26724	-0.206301
hematology	3.93871	3.95541	0.0166983
congenital	2.72107	2.69854	-0.0225337
dermatology	1.36053	1.37163	0.0111036
metabolic	3.7561	3.37589	-0.380211
endocrine	3.03081	3.03837	0.00755814
immune	1.75869	1.61032	-0.148368
signs/symptoms	1.74519	1.45926	-0.285921
psychiatry	2.03451	2.01081	-0.0236998
other	0.519048	0.434685	-0.0843629
