# Supplementary material for: Refining the impact of genetic evidence on clinical success
Source: Nature. 2024 Apr 17;629(8012):624–9. doi: 10.1038/s41586-024-07316-0 (PMC11096124; doi:10.1038/s41586-024-07316-0)
Supplement: Supplementary file 10 — Source Data Extended Data Fig. 4 [file 41586_2024_7316_MOESM10_ESM.xlsx]

## Sheet: contents
table_number	type	figure_panel	description
s26	Source Data	Figure ED4A-D	T2D proportion of programs with genetic support by development phase.

## Sheet: s26
max_phase_number	max_phase	n_with_omim_support	n_with_established_gwas_support	n_with_novel_gwas_support	n_with_any_genetic_support	n_ti_pairs_total	pg_omim_mean	pg_omim_l95	pg_omim_u95	pg_novel_mean	pg_novel_l95	pg_novel_u95	pg_estab_mean	pg_estab_l95	pg_estab_u95	pg_all_mean	pg_all_l95	pg_all_u95
1	Preclinical	2	9	7	16	177	0.0112994	0.0031042	0.0402568	0.039548	0.0192869	0.0793711	0.0508475	0.0269786	0.0937983	0.0903955	0.0564077	0.141785
2	Phase I	0	0	4	4	36	0	0	0.0964186	0.111111	0.0440664	0.253148	0	0	0.0964186	0.111111	0.0440664	0.253148
3	Phase II	0	0	3	3	52	0	0	0.0687922	0.0576923	0.0198142	0.156425	0	0	0.0687922	0.0576923	0.0198142	0.156425
4	Phase III	0	0	0	0	7	0	0	0.35433	0	0	0.35433	0	0	0.35433	0	0	0.35433
5	Launched	4	5	2	7	12	0.333333	0.13812	0.609378	0.166667	0.0469651	0.448031	0.416667	0.19326	0.680489	0.583333	0.319511	0.80674
