# Supplementary material for: Refining the impact of genetic evidence on clinical success
Source: Nature. 2024 Apr 17;629(8012):624–9. doi: 10.1038/s41586-024-07316-0 (PMC11096124; doi:10.1038/s41586-024-07316-0)
Supplement: Supplementary file 11 — Source Data Extended Data Fig. 5 [file 41586_2024_7316_MOESM11_ESM.xlsx]

## Sheet: contents
table_number	type	figure_panel	description
s33	Source Data	Figure ED5	Proportion of target-indication pairs with genetic support by phase and therapy area, combined mode (both historical and active programs).

## Sheet: s33
area	phase	phasenum	supported	total	pg_mean	pg_l95	pg_u95
all	Preclinical	1	506	10839	0.0466833	0.0428699	0.0508179
all	Phase I	2	175	4421	0.0395838	0.0342247	0.0457424
all	Phase II	3	295	7383	0.0399567	0.0357231	0.0446687
all	Phase III	4	90	1551	0.0580271	0.047447	0.0707911
all	Launched	5	189	1519	0.124424	0.108767	0.141976
hematology	Preclinical	1	38	216	0.175926	0.130939	0.232238
hematology	Phase I	2	13	148	0.0878378	0.0520509	0.144479
hematology	Phase II	3	15	213	0.0704225	0.0431382	0.112927
hematology	Phase III	4	10	66	0.151515	0.0844364	0.256929
hematology	Launched	5	33	83	0.39759	0.299089	0.505152
metabolic	Preclinical	1	118	811	0.145499	0.122903	0.171438
metabolic	Phase I	2	39	233	0.167382	0.124928	0.220626
metabolic	Phase II	3	68	296	0.22973	0.185453	0.280932
metabolic	Phase III	4	16	67	0.238806	0.152681	0.353258
metabolic	Launched	5	53	94	0.56383	0.463029	0.659618
respiratory	Preclinical	1	27	577	0.0467938	0.0323561	0.0672261
respiratory	Phase I	2	9	226	0.039823	0.0210901	0.0739382
respiratory	Phase II	3	21	412	0.0509709	0.0335768	0.0766611
respiratory	Phase III	4	8	114	0.0701754	0.0359853	0.132389
respiratory	Launched	5	12	70	0.171429	0.100877	0.276166
endocrine	Preclinical	1	36	473	0.0761099	0.0554803	0.103569
endocrine	Phase I	2	17	157	0.10828	0.0687113	0.16656
endocrine	Phase II	3	16	240	0.0666667	0.0414489	0.105538
endocrine	Phase III	4	0	32	0	0	0.107179
endocrine	Launched	5	13	56	0.232143	0.140994	0.357682
infection	Preclinical	1	5	431	0.0116009	0.00496512	0.0268659
infection	Phase I	2	1	101	0.00990099	0.00174991	0.0539672
infection	Phase II	3	2	241	0.00829876	0.00227878	0.0297479
infection	Phase III	4	2	83	0.0240964	0.00663317	0.0836631
infection	Launched	5	2	46	0.0434783	0.0120054	0.145323
congenital	Preclinical	1	76	488	0.155738	0.126268	0.190585
congenital	Phase I	2	14	142	0.0985915	0.0596403	0.158689
congenital	Phase II	3	47	255	0.184314	0.141531	0.236466
congenital	Phase III	4	12	97	0.123711	0.072204	0.203887
congenital	Launched	5	46	113	0.40708	0.321001	0.499268
neurology	Preclinical	1	73	1368	0.0533626	0.0426543	0.0665722
neurology	Phase I	2	23	435	0.0528736	0.0354877	0.0780874
neurology	Phase II	3	47	647	0.072643	0.0550662	0.0952645
neurology	Phase III	4	12	216	0.0555556	0.0320623	0.094581
neurology	Launched	5	34	189	0.179894	0.131686	0.240856
cardiovascular	Preclinical	1	56	958	0.0584551	0.0452879	0.0751492
cardiovascular	Phase I	2	9	225	0.04	0.0211845	0.0742591
cardiovascular	Phase II	3	24	366	0.0655738	0.044458	0.0957141
cardiovascular	Phase III	4	7	141	0.0496454	0.0242535	0.0989257
cardiovascular	Launched	5	17	108	0.157407	0.100662	0.237687
oncology	Preclinical	1	39	3626	0.0107557	0.00787808	0.0146688
oncology	Phase I	2	20	2160	0.00925926	0.00600194	0.014259
oncology	Phase II	3	43	3874	0.0110996	0.00825108	0.0149168
oncology	Phase III	4	9	589	0.0152801	0.00805936	0.0287826
oncology	Launched	5	16	554	0.0288809	0.0178541	0.0463962
digestive	Preclinical	1	44	641	0.0686427	0.0515286	0.0908963
digestive	Phase I	2	15	227	0.0660793	0.0404504	0.10615
digestive	Phase II	3	34	402	0.0845771	0.061154	0.115865
digestive	Phase III	4	6	94	0.0638298	0.0295797	0.13233
digestive	Launched	5	10	60	0.166667	0.0931318	0.280316
psychiatry	Preclinical	1	32	689	0.0464441	0.0330883	0.0648294
psychiatry	Phase I	2	17	273	0.0622711	0.039239	0.097451
psychiatry	Phase II	3	23	361	0.0637119	0.0428264	0.0937849
psychiatry	Phase III	4	10	119	0.0840336	0.0462848	0.147798
psychiatry	Launched	5	17	121	0.140496	0.0896053	0.213511
immune	Preclinical	1	63	1049	0.0600572	0.0472213	0.0761035
immune	Phase I	2	32	388	0.0824742	0.0590245	0.11411
immune	Phase II	3	40	464	0.0862069	0.0639458	0.115263
immune	Phase III	4	12	117	0.102564	0.0596496	0.170747
immune	Launched	5	17	114	0.149123	0.0952378	0.225884
signs/symptoms	Preclinical	1	66	1034	0.0638298	0.0504848	0.0804037
signs/symptoms	Phase I	2	19	258	0.0736434	0.0476498	0.112147
signs/symptoms	Phase II	3	25	381	0.0656168	0.0448369	0.0950686
signs/symptoms	Phase III	4	8	115	0.0695652	0.0356687	0.131289
signs/symptoms	Launched	5	15	118	0.127119	0.0785709	0.199179
dermatology	Preclinical	1	37	719	0.0514604	0.0375625	0.0701256
dermatology	Phase I	2	22	305	0.0721311	0.0481138	0.106792
dermatology	Phase II	3	29	571	0.0507881	0.0355919	0.0719882
dermatology	Phase III	4	11	122	0.0901639	0.0510925	0.154257
dermatology	Launched	5	13	148	0.0878378	0.0520509	0.144479
ophthalmology	Preclinical	1	23	524	0.0438931	0.0294238	0.0650012
ophthalmology	Phase I	2	4	104	0.0384615	0.0150568	0.0947475
ophthalmology	Phase II	3	19	286	0.0664336	0.0429393	0.101421
ophthalmology	Phase III	4	7	71	0.0985915	0.0485828	0.189807
ophthalmology	Launched	5	6	63	0.0952381	0.0443835	0.192617
musculoskeletal	Preclinical	1	25	472	0.0529661	0.0361307	0.0770193
musculoskeletal	Phase I	2	16	157	0.101911	0.0637076	0.15913
musculoskeletal	Phase II	3	15	226	0.0663717	0.0406312	0.106607
musculoskeletal	Phase III	4	6	76	0.0789474	0.036684	0.161727
musculoskeletal	Launched	5	8	80	0.1	0.0515476	0.185107
other	Preclinical	1	18	264	0.0681818	0.0435601	0.10519
other	Phase I	2	4	60	0.0666667	0.0262287	0.159254
other	Phase II	3	6	126	0.047619	0.0220045	0.100002
other	Phase III	4	3	32	0.09375	0.0324016	0.242182
other	Launched	5	1	36	0.0277778	0.00492041	0.141697
