# Supplementary material for: Refining the impact of genetic evidence on clinical success
Source: Nature. 2024 Apr 17;629(8012):624–9. doi: 10.1038/s41586-024-07316-0 (PMC11096124; doi:10.1038/s41586-024-07316-0)
Supplement: Supplementary file 12 — Source Data Extended Data Fig. 6 [file 41586_2024_7316_MOESM12_ESM.xlsx]

## Sheet: contents
table_number	type	figure_panel	description
s34	Source Data	Figure ED6A	Confounding between therapy area and year of discovery.
s35	Source Data	Figure ED6B	Confounding between therapy area and count of associated genes.
s36	Source Data	Figure ED6C	Confounding between therapy area and lead SNP beta.
s37	Source Data	Figure ED6D	Confounding between therapy area and absolute odds ratio.
s38	Source Data	Figure ED6E	Confounding between therapy area and minor allele frequency.
s39	Source Data	Figure ED6F	Confounding between therapy area and GWAS source (GWAS Catalog, UKBB, or FinnGen).
s40	Source Data	Figure ED6A-E	Summary of therapy area confounding by continuous variables (year, gene count, beta, odds ratio, minor allele frequency).
s41	Source Data	Figure ED6F	Summary of therapy area confounding by GWAS source (GWAS Catalog, UKBB, or FinnGen).

## Sheet: s34
area	gene	indication_mesh_id	indication_mesh_term	assoc_year
other	ACVR2A	D007676	Kidney Failure, Chronic	2021
other	APOL1	D005923	Glomerulosclerosis, Focal Segmental	2010
other	APOL1	D007676	Kidney Failure, Chronic	2019
other	APOL1	D051437	Renal Insufficiency	2019
other	DNMT3B	D058186	Acute Kidney Injury	2021
other	DPEP1	D058186	Acute Kidney Injury	2021
other	EGFR	D007676	Kidney Failure, Chronic	2021
other	KCNJ1	D051437	Renal Insufficiency	2021
other	NFE2L2	D007676	Kidney Failure, Chronic	2021
other	NFE2L2	D051437	Renal Insufficiency	2021
other	NFKB1	D005923	Glomerulosclerosis, Focal Segmental	2020
other	PGR	D008593	Menopause	2021
other	SLC9A3	D007676	Kidney Failure, Chronic	2021
musculoskeletal	CD28	D001172	Arthritis, Rheumatoid	2013
musculoskeletal	CD28	D012859	Sjogren's Syndrome	2013
musculoskeletal	CD28	D015535	Arthritis, Psoriatic	2012
musculoskeletal	CD40	D001172	Arthritis, Rheumatoid	2008
musculoskeletal	CD40	D012859	Sjogren's Syndrome	2008
musculoskeletal	CTLA4	D001172	Arthritis, Rheumatoid	2009
musculoskeletal	DPP4	D001172	Arthritis, Rheumatoid	2014
musculoskeletal	ESR1	D010024	Osteoporosis	2008
musculoskeletal	HLA-DRB1	D001172	Arthritis, Rheumatoid	2007
musculoskeletal	ICOSLG	D001172	Arthritis, Rheumatoid	2020
musculoskeletal	ICOSLG	D012859	Sjogren's Syndrome	2020
musculoskeletal	IL12B	D013167	Spondylitis, Ankylosing	2010
musculoskeletal	IL12B	D015535	Arthritis, Psoriatic	2009
musculoskeletal	IL12RB2	D001172	Arthritis, Rheumatoid	2020
musculoskeletal	IL23R	D015535	Arthritis, Psoriatic	2010
musculoskeletal	IL2RA	D001172	Arthritis, Rheumatoid	2012
musculoskeletal	IL2RA	D012859	Sjogren's Syndrome	2012
musculoskeletal	IL6R	D001172	Arthritis, Rheumatoid	2012
musculoskeletal	IL6R	D013167	Spondylitis, Ankylosing	2013
musculoskeletal	JAK2	D015535	Arthritis, Psoriatic	2012
musculoskeletal	PPARG	D006073	Gout	2020
musculoskeletal	PRKCB	D001172	Arthritis, Rheumatoid	2020
musculoskeletal	SLC22A12	D006073	Gout	2012
musculoskeletal	SOST	D001851	Bone Diseases, Metabolic	2008
musculoskeletal	SOST	D010024	Osteoporosis	2008
musculoskeletal	TGFB1	D010003	Osteoarthritis	2021
musculoskeletal	TNFRSF1A	D013167	Spondylitis, Ankylosing	2013
musculoskeletal	TNFRSF1A	D015535	Arthritis, Psoriatic	2013
musculoskeletal	TYK2	D001172	Arthritis, Rheumatoid	2013
musculoskeletal	TYK2	D012859	Sjogren's Syndrome	2013
musculoskeletal	TYK2	D015535	Arthritis, Psoriatic	2017
ophthalmology	CD28	D012859	Sjogren's Syndrome	2013
ophthalmology	CD40	D012859	Sjogren's Syndrome	2008
ophthalmology	FLT1	D009216	Myopia	2018
ophthalmology	ICOSLG	D012859	Sjogren's Syndrome	2020
ophthalmology	IL2RA	D012859	Sjogren's Syndrome	2012
ophthalmology	LOXL2	D005901	Glaucoma	2018
ophthalmology	MC1R	D000417	Albinism	2007
ophthalmology	PDGFRA	D008269	Macular Edema	2018
ophthalmology	PTPN1	D005901	Glaucoma	2018
ophthalmology	TGFB2	D005901	Glaucoma	2018
ophthalmology	TYK2	D012859	Sjogren's Syndrome	2013
ophthalmology	VEGFA	D008269	Macular Edema	2011
ophthalmology	VEGFA	D009216	Myopia	2020
ophthalmology	VEGFA	D012174	Retinitis Pigmentosa	2011
dermatology	C3	D008181	Lupus Nephritis	2020
dermatology	CD200R1	D003876	Dermatitis, Atopic	2021
dermatology	CD28	D001172	Arthritis, Rheumatoid	2013
dermatology	CD28	D011565	Psoriasis	2012
dermatology	CD28	D012859	Sjogren's Syndrome	2013
dermatology	CD28	D015535	Arthritis, Psoriatic	2012
dermatology	CD40	D001172	Arthritis, Rheumatoid	2008
dermatology	CD40	D008180	Lupus Erythematosus, Systemic	2017
dermatology	CD40	D008181	Lupus Nephritis	2017
dermatology	CD40	D012859	Sjogren's Syndrome	2008
dermatology	CD80	D008180	Lupus Erythematosus, Systemic	2012
dermatology	CTLA4	D001172	Arthritis, Rheumatoid	2009
dermatology	CTLA4	D008180	Lupus Erythematosus, Systemic	2021
dermatology	DPP4	D001172	Arthritis, Rheumatoid	2014
dermatology	ESR1	D006177	Gynecomastia	2012
dermatology	GATA3	D003876	Dermatitis, Atopic	2018
dermatology	HLA-DRB1	D001172	Arthritis, Rheumatoid	2007
dermatology	ICOSLG	D001172	Arthritis, Rheumatoid	2020
dermatology	ICOSLG	D012859	Sjogren's Syndrome	2020
dermatology	IFNG	D011565	Psoriasis	2012
dermatology	IL12B	D011565	Psoriasis	2009
dermatology	IL12B	D013625	Takayasu Arteritis	2020
dermatology	IL12B	D015535	Arthritis, Psoriatic	2009
dermatology	IL12RB2	D001172	Arthritis, Rheumatoid	2020
dermatology	IL13	D003876	Dermatitis, Atopic	2013
dermatology	IL13	D011565	Psoriasis	2009
dermatology	IL1B	D000152	Acne Vulgaris	2022
dermatology	IL2	D011565	Psoriasis	2012
dermatology	IL23R	D011565	Psoriasis	2012
dermatology	IL23R	D015535	Arthritis, Psoriatic	2010
dermatology	IL2RA	D001172	Arthritis, Rheumatoid	2012
dermatology	IL2RA	D003876	Dermatitis, Atopic	2018
dermatology	IL2RA	D012859	Sjogren's Syndrome	2012
dermatology	IL33	D003876	Dermatitis, Atopic	2018
dermatology	IL4R	D003876	Dermatitis, Atopic	2018
dermatology	IL6R	D001172	Arthritis, Rheumatoid	2012
dermatology	INPP5D	D003876	Dermatitis, Atopic	2018
dermatology	JAK2	D008180	Lupus Erythematosus, Systemic	2016
dermatology	JAK2	D011565	Psoriasis	2012
dermatology	JAK2	D015535	Arthritis, Psoriatic	2012
dermatology	MAPK14	D017719	Diabetic Foot	2017
dermatology	MC1R	D000417	Albinism	2007
dermatology	MC1R	D010787	Photosensitivity Disorders	2018
dermatology	NFKB1	D003876	Dermatitis, Atopic	2018
dermatology	NFKB1	D008181	Lupus Nephritis	2020
dermatology	PRKCB	D001172	Arthritis, Rheumatoid	2020
dermatology	PRKCB	D008180	Lupus Erythematosus, Systemic	2020
dermatology	SOAT1	D000152	Acne Vulgaris	2022
dermatology	SOAT1	D012628	Dermatitis, Seborrheic	2022
dermatology	STAT3	D011565	Psoriasis	2017
dermatology	TNFRSF1A	D015535	Arthritis, Psoriatic	2013
dermatology	TNFSF4	D003876	Dermatitis, Atopic	2018
dermatology	TSLP	D003876	Dermatitis, Atopic	2018
dermatology	TYK2	D001172	Arthritis, Rheumatoid	2013
dermatology	TYK2	D011565	Psoriasis	2017
dermatology	TYK2	D012859	Sjogren's Syndrome	2013
dermatology	TYK2	D015535	Arthritis, Psoriatic	2017
signs/symptoms	AVPR1A	D018805	Sepsis	2020
signs/symptoms	CALCR	D009765	Obesity	2015
signs/symptoms	CRP	D007249	Inflammation	2011
signs/symptoms	CYP7A1	D042882	Gallstones	2021
signs/symptoms	FCGRT	D016553	Purpura, Thrombocytopenic, Idiopathic	2020
signs/symptoms	FGFR1	D009765	Obesity	2018
signs/symptoms	FGFR4	D009765	Obesity	2021
signs/symptoms	GFRAL	D009765	Obesity	2017
signs/symptoms	GIPR	D009765	Obesity	2012
signs/symptoms	GLP1R	D009765	Obesity	2021
signs/symptoms	GRIA1	D012893	Sleep Wake Disorders	2019
signs/symptoms	HCN4	D001281	Atrial Fibrillation	2012
signs/symptoms	HCRTR1	D012893	Sleep Wake Disorders	2021
signs/symptoms	HCRTR2	D012893	Sleep Wake Disorders	2019
signs/symptoms	HTR1A	D009765	Obesity	2015
signs/symptoms	IL12B	D008105	Liver Cirrhosis, Biliary	2021
signs/symptoms	IL18	D007249	Inflammation	2010
signs/symptoms	IL1RN	D007249	Inflammation	2011
signs/symptoms	IL33	D009298	Nasal Polyps	2019
signs/symptoms	IL6	D007249	Inflammation	2021
signs/symptoms	INSR	D009765	Obesity	2015
signs/symptoms	KCND3	D001281	Atrial Fibrillation	2017
signs/symptoms	KCNH2	D001281	Atrial Fibrillation	2018
signs/symptoms	KCNJ5	D001281	Atrial Fibrillation	2017
signs/symptoms	MAPK1	D009765	Obesity	2018
signs/symptoms	MC4R	D009765	Obesity	2008
signs/symptoms	MTNR1B	D012893	Sleep Wake Disorders	2021
signs/symptoms	NLRP3	D007249	Inflammation	2011
signs/symptoms	NPY	D009765	Obesity	2018
signs/symptoms	NR1H4	D007249	Inflammation	2020
signs/symptoms	NR3C1	D009765	Obesity	2021
signs/symptoms	OPRM1	D009765	Obesity	2018
signs/symptoms	PLG	D009203	Myocardial Infarction	2015
signs/symptoms	PPARA	D009765	Obesity	2021
signs/symptoms	PPARD	D009765	Obesity	2021
signs/symptoms	PPARG	D009765	Obesity	2017
signs/symptoms	SCN5A	D001145	Arrhythmias, Cardiac	2010
signs/symptoms	SCN5A	D017180	Tachycardia, Ventricular	2013
signs/symptoms	SLC6A3	D012893	Sleep Wake Disorders	2019
signs/symptoms	SLC6A4	D009765	Obesity	2018
signs/symptoms	SYK	D016553	Purpura, Thrombocytopenic, Idiopathic	2018
signs/symptoms	TNFRSF1A	D007249	Inflammation	2020
signs/symptoms	TNFRSF1A	D008103	Liver Cirrhosis	2012
signs/symptoms	TNFRSF1A	D018805	Sepsis	2020
signs/symptoms	TSLP	D009298	Nasal Polyps	2019
immune	ADORA1	D001249	Asthma	2016
immune	ADRB2	D001249	Asthma	2019
immune	C3	D008181	Lupus Nephritis	2020
immune	CD200R1	D003876	Dermatitis, Atopic	2021
immune	CD28	D001172	Arthritis, Rheumatoid	2013
immune	CD28	D001327	Autoimmune Diseases	2018
immune	CD28	D012859	Sjogren's Syndrome	2013
immune	CD40	D001172	Arthritis, Rheumatoid	2008
immune	CD40	D008180	Lupus Erythematosus, Systemic	2017
immune	CD40	D008181	Lupus Nephritis	2017
immune	CD40	D012859	Sjogren's Syndrome	2008
immune	CD6	D009103	Multiple Sclerosis	2019
immune	CD80	D008180	Lupus Erythematosus, Systemic	2012
immune	CHRM3	D001249	Asthma	2017
immune	CHRM3	D065631	Rhinitis, Allergic	2017
immune	CTLA4	D001172	Arthritis, Rheumatoid	2009
immune	CTLA4	D008180	Lupus Erythematosus, Systemic	2021
immune	CXCR4	D009103	Multiple Sclerosis	2019
immune	DPP4	D001172	Arthritis, Rheumatoid	2014
immune	FCGRT	D016553	Purpura, Thrombocytopenic, Idiopathic	2020
immune	FGFR3	D001249	Asthma	2018
immune	GATA3	D001249	Asthma	2018
immune	GATA3	D003876	Dermatitis, Atopic	2018
immune	HLA-DRB1	D001172	Arthritis, Rheumatoid	2007
immune	ICOSLG	D001172	Arthritis, Rheumatoid	2020
immune	ICOSLG	D012859	Sjogren's Syndrome	2020
immune	IL12B	D001327	Autoimmune Diseases	2018
immune	IL12B	D009103	Multiple Sclerosis	2019
immune	IL12RB2	D001172	Arthritis, Rheumatoid	2020
immune	IL13	D001249	Asthma	2011
immune	IL13	D003876	Dermatitis, Atopic	2013
immune	IL13	D057765	Eosinophilic Esophagitis	2011
immune	IL1B	D006967	Hypersensitivity	2019
immune	IL2RA	D001172	Arthritis, Rheumatoid	2012
immune	IL2RA	D001327	Autoimmune Diseases	2018
immune	IL2RA	D003876	Dermatitis, Atopic	2018
immune	IL2RA	D003922	Diabetes Mellitus, Type 1	2011
immune	IL2RA	D012859	Sjogren's Syndrome	2012
immune	IL33	D001249	Asthma	2010
immune	IL33	D001327	Autoimmune Diseases	2021
immune	IL33	D003876	Dermatitis, Atopic	2018
immune	IL33	D065631	Rhinitis, Allergic	2010
immune	IL4R	D001249	Asthma	2019
immune	IL4R	D003876	Dermatitis, Atopic	2018
immune	IL4R	D006967	Hypersensitivity	2017
immune	IL4R	D057765	Eosinophilic Esophagitis	2016
immune	IL4R	D065631	Rhinitis, Allergic	2019
immune	IL5RA	D057765	Eosinophilic Esophagitis	2016
immune	IL6	D001249	Asthma	2019
immune	IL6R	D001172	Arthritis, Rheumatoid	2012
immune	IL7R	D001327	Autoimmune Diseases	2021
immune	IL7R	D003922	Diabetes Mellitus, Type 1	2021
immune	IL7R	D009103	Multiple Sclerosis	2013
immune	INPP5D	D003876	Dermatitis, Atopic	2018
immune	JAK2	D008180	Lupus Erythematosus, Systemic	2016
immune	MMP12	D001249	Asthma	2014
immune	NFKB1	D001249	Asthma	2018
immune	NFKB1	D003876	Dermatitis, Atopic	2018
immune	NFKB1	D006967	Hypersensitivity	2018
immune	NFKB1	D008181	Lupus Nephritis	2020
immune	NR3C1	D001249	Asthma	2018
immune	NR3C1	D057765	Eosinophilic Esophagitis	2020
immune	NR3C1	D065631	Rhinitis, Allergic	2018
immune	PDE3A	D001249	Asthma	2018
immune	PDE4D	D001249	Asthma	2009
immune	PDE4D	D065631	Rhinitis, Allergic	2009
immune	PRKCB	D001172	Arthritis, Rheumatoid	2020
immune	PRKCB	D008180	Lupus Erythematosus, Systemic	2020
immune	PTGER4	D006967	Hypersensitivity	2013
immune	S1PR1	D057765	Eosinophilic Esophagitis	2016
immune	S1PR4	D057765	Eosinophilic Esophagitis	2016
immune	SYK	D016553	Purpura, Thrombocytopenic, Idiopathic	2018
immune	TNFRSF1A	D009103	Multiple Sclerosis	2009
immune	TNFSF15	D001249	Asthma	2021
immune	TNFSF4	D001249	Asthma	2016
immune	TNFSF4	D003876	Dermatitis, Atopic	2018
immune	TNFSF4	D065631	Rhinitis, Allergic	2016
immune	TSLP	D001249	Asthma	2011
immune	TSLP	D003876	Dermatitis, Atopic	2018
immune	TYK2	D001172	Arthritis, Rheumatoid	2013
immune	TYK2	D001327	Autoimmune Diseases	2018
immune	TYK2	D012859	Sjogren's Syndrome	2013
psychiatry	ADRB1	D000544	Alzheimer Disease	2020
psychiatry	ALDH2	D000437	Alcoholism	2021
psychiatry	ALDH2	D019973	Alcohol-Related Disorders	2021
psychiatry	APOE	D000544	Alzheimer Disease	2013
psychiatry	CACNA2D1	D001008	Anxiety Disorders	2018
psychiatry	CD33	D000544	Alzheimer Disease	2011
psychiatry	CHRNA4	D014029	Tobacco Use Disorder	2015
psychiatry	CYP2A6	D014029	Tobacco Use Disorder	2020
psychiatry	DRD2	D000437	Alcoholism	2019
psychiatry	DRD2	D001008	Anxiety Disorders	2016
psychiatry	DRD2	D001714	Bipolar Disorder	2020
psychiatry	DRD2	D003863	Depression	2018
psychiatry	DRD2	D003865	Depressive Disorder, Major	2018
psychiatry	DRD2	D011618	Psychotic Disorders	2014
psychiatry	DRD2	D012559	Schizophrenia	2014
psychiatry	GRIA1	D012559	Schizophrenia	2013
psychiatry	GRIA1	D012893	Sleep Wake Disorders	2019
psychiatry	GRIN2B	D000544	Alzheimer Disease	2017
psychiatry	GRM3	D001008	Anxiety Disorders	2017
psychiatry	GRM3	D011618	Psychotic Disorders	2014
psychiatry	GRM3	D012559	Schizophrenia	2014
psychiatry	GRM5	D001008	Anxiety Disorders	2017
psychiatry	GRM5	D003865	Depressive Disorder, Major	2021
psychiatry	GRM5	D009771	Obsessive-Compulsive Disorder	2017
psychiatry	HCRTR1	D007319	Sleep Initiation and Maintenance Disorders	2021
psychiatry	HCRTR1	D012893	Sleep Wake Disorders	2021
psychiatry	HCRTR2	D007319	Sleep Initiation and Maintenance Disorders	2019
psychiatry	HCRTR2	D009290	Narcolepsy	2019
psychiatry	HCRTR2	D012893	Sleep Wake Disorders	2019
psychiatry	HTR1A	D007319	Sleep Initiation and Maintenance Disorders	2021
psychiatry	HTR6	D001714	Bipolar Disorder	2021
psychiatry	MTNR1B	D007319	Sleep Initiation and Maintenance Disorders	2021
psychiatry	MTNR1B	D012893	Sleep Wake Disorders	2021
psychiatry	MTNR1B	D020178	Sleep Disorders, Circadian Rhythm	2019
psychiatry	OPRM1	D009293	Opioid-Related Disorders	2020
psychiatry	OPRM1	D019966	Substance-Related Disorders	2020
psychiatry	PDE10A	D001714	Bipolar Disorder	2011
psychiatry	PTPRS	D000544	Alzheimer Disease	2020
psychiatry	SCN2A	D001714	Bipolar Disorder	2019
psychiatry	SLC6A3	D009290	Narcolepsy	2019
psychiatry	SLC6A3	D012148	Restless Legs Syndrome	2019
psychiatry	SLC6A3	D012893	Sleep Wake Disorders	2019
psychiatry	SLC6A3	D020920	Dyssomnias	2019
psychiatry	SLC7A11	D001008	Anxiety Disorders	2018
psychiatry	SLC7A11	D003863	Depression	2019
psychiatry	SLC7A11	D009771	Obsessive-Compulsive Disorder	2018
digestive	CASP8	D008107	Liver Diseases	2021
digestive	CCL20	D003093	Colitis, Ulcerative	2015
digestive	CD40	D003093	Colitis, Ulcerative	2012
digestive	CD40	D003424	Crohn Disease	2012
digestive	CYP7A1	D042882	Gallstones	2021
digestive	HSD17B13	D065626	Non-alcoholic Fatty Liver Disease	2021
digestive	IFNG	D003424	Crohn Disease	2009
digestive	IL12B	D003093	Colitis, Ulcerative	2008
digestive	IL12B	D003424	Crohn Disease	2008
digestive	IL12B	D008105	Liver Cirrhosis, Biliary	2021
digestive	IL13	D057765	Eosinophilic Esophagitis	2011
digestive	IL23R	D003093	Colitis, Ulcerative	2007
digestive	IL23R	D003424	Crohn Disease	2007
digestive	IL23R	D015212	Inflammatory Bowel Diseases	2007
digestive	IL2RA	D003093	Colitis, Ulcerative	2010
digestive	IL4R	D057765	Eosinophilic Esophagitis	2016
digestive	IL5RA	D057765	Eosinophilic Esophagitis	2016
digestive	ITGA4	D003093	Colitis, Ulcerative	2017
digestive	ITGA4	D015212	Inflammatory Bowel Diseases	2017
digestive	ITGAV	D003424	Crohn Disease	2017
digestive	JAK2	D003093	Colitis, Ulcerative	2008
digestive	JAK2	D003424	Crohn Disease	2008
digestive	MAP3K8	D003093	Colitis, Ulcerative	2012
digestive	MAP3K8	D015212	Inflammatory Bowel Diseases	2012
digestive	MMP9	D003093	Colitis, Ulcerative	2017
digestive	MMP9	D003424	Crohn Disease	2017
digestive	NFKB1	D003093	Colitis, Ulcerative	2012
digestive	NFKB1	D003424	Crohn Disease	2012
digestive	NR1H4	D008107	Liver Diseases	2021
digestive	NR3C1	D057765	Eosinophilic Esophagitis	2020
digestive	PDE4B	D003093	Colitis, Ulcerative	2011
digestive	PDE4B	D003424	Crohn Disease	2011
digestive	PDE4B	D015212	Inflammatory Bowel Diseases	2011
digestive	PNPLA3	D065626	Non-alcoholic Fatty Liver Disease	2011
digestive	PPARG	D065626	Non-alcoholic Fatty Liver Disease	2021
digestive	PRKCB	D003093	Colitis, Ulcerative	2012
digestive	PTGER4	D003093	Colitis, Ulcerative	2015
digestive	S1PR1	D057765	Eosinophilic Esophagitis	2016
digestive	S1PR4	D057765	Eosinophilic Esophagitis	2016
digestive	SMAD7	D003093	Colitis, Ulcerative	2012
digestive	SMAD7	D003424	Crohn Disease	2012
digestive	STAT3	D003093	Colitis, Ulcerative	2008
digestive	TNFRSF1A	D008103	Liver Cirrhosis	2012
digestive	TNFSF15	D003093	Colitis, Ulcerative	2008
digestive	TNFSF15	D003424	Crohn Disease	2008
oncology	ALCAM	D001943	Breast Neoplasms	2019
oncology	AR	D011471	Prostatic Neoplasms	2021
oncology	BCL2	D008224	Lymphoma, Follicular	2014
oncology	BCL2	D015451	Leukemia, Lymphocytic, Chronic, B-Cell	2013
oncology	BCL2	D054198	Precursor Cell Lymphoblastic Leukemia-Lymphoma	2013
oncology	CASP8	D008175	Lung Neoplasms	2019
oncology	CCND1	D001943	Breast Neoplasms	2015
oncology	CCNE1	D001943	Breast Neoplasms	2017
oncology	CDK6	D011471	Prostatic Neoplasms	2021
oncology	CDKN1A	D015179	Colorectal Neoplasms	2012
oncology	CHEK2	D006258	Head and Neck Neoplasms	2010
oncology	CHEK2	D015179	Colorectal Neoplasms	2010
oncology	EDNRB	D005770	Gastrointestinal Neoplasms	2019
oncology	EGFR	D005909	Glioblastoma	2015
oncology	EGFR	D008527	Medulloblastoma	2015
oncology	EGFR	D018242	Neuroectodermal Tumors, Primitive	2015
oncology	EPAS1	D007680	Kidney Neoplasms	2010
oncology	ERBB4	D001943	Breast Neoplasms	2012
oncology	ESR1	D001943	Breast Neoplasms	2012
oncology	ESR1	D009369	Neoplasms	2020
oncology	FGFR2	D001943	Breast Neoplasms	2007
oncology	FGFR2	D009369	Neoplasms	2016
oncology	FGFR2	D011471	Prostatic Neoplasms	2010
oncology	FGFR2	D013736	Testicular Neoplasms	2010
oncology	FLT4	D006258	Head and Neck Neoplasms	2013
oncology	FLT4	D009303	Nasopharyngeal Neoplasms	2013
oncology	FSHR	D010051	Ovarian Neoplasms	2012
oncology	GNRH1	D007889	Leiomyoma	2021
oncology	IL13	D006689	Hodgkin Disease	2012
oncology	ITGB8	D011471	Prostatic Neoplasms	2018
oncology	JAK2	D019337	Hematologic Neoplasms	2009
oncology	KLK2	D011471	Prostatic Neoplasms	2017
oncology	KLK3	D011471	Prostatic Neoplasms	2010
oncology	LHCGR	D010051	Ovarian Neoplasms	2010
oncology	LHCGR	D011085	Polycystic Ovary Syndrome	2010
oncology	MAP3K1	D001943	Breast Neoplasms	2007
oncology	MAP3K1	D009369	Neoplasms	2016
oncology	MC1R	D014983	Xeroderma Pigmentosum	2018
oncology	MC1R	D018307	Neoplasms, Squamous Cell	2020
oncology	MDM4	D001943	Breast Neoplasms	2013
oncology	MSLN	D009369	Neoplasms	2019
oncology	MYC	D001943	Breast Neoplasms	2013
oncology	MYC	D008223	Lymphoma	2021
oncology	MYC	D011471	Prostatic Neoplasms	2018
oncology	NKX3-1	D011471	Prostatic Neoplasms	2009
oncology	NOTCH2	D001943	Breast Neoplasms	2020
oncology	NOTCH4	D015179	Colorectal Neoplasms	2018
oncology	PARP1	D008545	Melanoma	2020
oncology	PIK3C2B	D009369	Neoplasms	2020
oncology	PTPN1	D015179	Colorectal Neoplasms	2019
oncology	TNFRSF13B	D009101	Multiple Myeloma	2013
oncology	TYR	D008545	Melanoma	2009
oncology	TYRP1	D008545	Melanoma	2020
oncology	VEGFA	D011471	Prostatic Neoplasms	2021
oncology	VEGFA	D014565	Urogenital Neoplasms	2021
oncology	WT1	D010051	Ovarian Neoplasms	2018
cardiovascular	ACE	D006973	Hypertension	2010
cardiovascular	ADRA1A	D006973	Hypertension	2021
cardiovascular	ADRA2C	D006973	Hypertension	2018
cardiovascular	ADRB1	D006973	Hypertension	2011
cardiovascular	ADRB2	D006973	Hypertension	2020
cardiovascular	AGT	D006973	Hypertension	2016
cardiovascular	CETP	D050197	Atherosclerosis	2017
cardiovascular	CYP11B2	D006973	Hypertension	2021
cardiovascular	EDNRA	D006973	Hypertension	2017
cardiovascular	F11	D013927	Thrombosis	2016
cardiovascular	F11	D020246	Venous Thrombosis	2016
cardiovascular	F2	D013927	Thrombosis	2021
cardiovascular	F2	D020246	Venous Thrombosis	2021
cardiovascular	FCGR2A	D014657	Vasculitis	2011
cardiovascular	GP6	D013927	Thrombosis	2010
cardiovascular	GUCY1A1	D050197	Atherosclerosis	2015
cardiovascular	GUCY1B1	D050197	Atherosclerosis	2020
cardiovascular	HCN4	D001281	Atrial Fibrillation	2012
cardiovascular	IL12B	D013625	Takayasu Arteritis	2020
cardiovascular	KCND3	D001281	Atrial Fibrillation	2017
cardiovascular	KCNH2	D001281	Atrial Fibrillation	2018
cardiovascular	KCNJ5	D001281	Atrial Fibrillation	2017
cardiovascular	LPA	D002318	Cardiovascular Diseases	2018
cardiovascular	LPA	D050197	Atherosclerosis	2015
cardiovascular	MAPK14	D017719	Diabetic Foot	2017
cardiovascular	MME	D006973	Hypertension	2016
cardiovascular	NOS3	D020521	Stroke	2018
cardiovascular	NPR1	D006973	Hypertension	2020
cardiovascular	PCSK9	D050197	Atherosclerosis	2015
cardiovascular	PDE3A	D020521	Stroke	2021
cardiovascular	PDE3A	D050197	Atherosclerosis	2017
cardiovascular	PDE5A	D006973	Hypertension	2016
cardiovascular	PLG	D009203	Myocardial Infarction	2015
cardiovascular	REN	D006973	Hypertension	2018
cardiovascular	SCN5A	D001145	Arrhythmias, Cardiac	2010
cardiovascular	SCN5A	D017180	Tachycardia, Ventricular	2013
cardiovascular	SLC12A2	D006973	Hypertension	2018
cardiovascular	VDR	D006973	Hypertension	2021
cardiovascular	VEGFA	D050197	Atherosclerosis	2017
cardiovascular	VWF	D013927	Thrombosis	2021
cardiovascular	VWF	D020246	Venous Thrombosis	2021
neurology	ADRB1	D000544	Alzheimer Disease	2020
neurology	APOE	D000544	Alzheimer Disease	2013
neurology	CALCB	D008881	Migraine Disorders	2021
neurology	CD33	D000544	Alzheimer Disease	2011
neurology	CD6	D009103	Multiple Sclerosis	2019
neurology	CXCR4	D009103	Multiple Sclerosis	2019
neurology	FYN	D010300	Parkinson Disease	2019
neurology	GCH1	D010300	Parkinson Disease	2014
neurology	GRIA1	D012893	Sleep Wake Disorders	2019
neurology	GRIN2B	D000544	Alzheimer Disease	2017
neurology	HCRTR1	D007319	Sleep Initiation and Maintenance Disorders	2021
neurology	HCRTR1	D012893	Sleep Wake Disorders	2021
neurology	HCRTR2	D007319	Sleep Initiation and Maintenance Disorders	2019
neurology	HCRTR2	D009290	Narcolepsy	2019
neurology	HCRTR2	D012893	Sleep Wake Disorders	2019
neurology	HTR1A	D007319	Sleep Initiation and Maintenance Disorders	2021
neurology	IL12B	D009103	Multiple Sclerosis	2019
neurology	IL7R	D009103	Multiple Sclerosis	2013
neurology	LRRK2	D010300	Parkinson Disease	2011
neurology	MAPK14	D003929	Diabetic Neuropathies	2017
neurology	MTNR1B	D007319	Sleep Initiation and Maintenance Disorders	2021
neurology	MTNR1B	D012893	Sleep Wake Disorders	2021
neurology	MTNR1B	D020178	Sleep Disorders, Circadian Rhythm	2019
neurology	MTNR1B	D058496	Smith-Magenis Syndrome	2019
neurology	NOS3	D020521	Stroke	2018
neurology	PDE3A	D020521	Stroke	2021
neurology	PTPRS	D000544	Alzheimer Disease	2020
neurology	SCN1A	D004828	Epilepsies, Partial	2018
neurology	SLC6A3	D009290	Narcolepsy	2019
neurology	SLC6A3	D012148	Restless Legs Syndrome	2019
neurology	SLC6A3	D012893	Sleep Wake Disorders	2019
neurology	SLC6A3	D020920	Dyssomnias	2019
neurology	TNFRSF1A	D009103	Multiple Sclerosis	2009
neurology	TRPM8	D008881	Migraine Disorders	2011
congenital	APOA1	D006938	Hyperlipoproteinemia Type II	2020
congenital	APOE	D006938	Hyperlipoproteinemia Type II	2012
congenital	BCL11A	D000755	Anemia, Sickle Cell	2009
congenital	BCL11A	D013789	Thalassemia	2009
congenital	CD200R1	D003876	Dermatitis, Atopic	2021
congenital	CETP	D006938	Hyperlipoproteinemia Type II	2009
congenital	GATA3	D003876	Dermatitis, Atopic	2018
congenital	IL13	D003876	Dermatitis, Atopic	2013
congenital	IL2RA	D003876	Dermatitis, Atopic	2018
congenital	IL33	D003876	Dermatitis, Atopic	2018
congenital	IL4R	D003876	Dermatitis, Atopic	2018
congenital	INPP5D	D003876	Dermatitis, Atopic	2018
congenital	MC1R	D000417	Albinism	2007
congenital	MTNR1B	D058496	Smith-Magenis Syndrome	2019
congenital	NFKB1	D003876	Dermatitis, Atopic	2018
congenital	PCSK9	D006938	Hyperlipoproteinemia Type II	2008
congenital	PPARA	D006938	Hyperlipoproteinemia Type II	2020
congenital	PPARG	D006073	Gout	2020
congenital	SLC22A12	D006073	Gout	2012
congenital	THRB	D006938	Hyperlipoproteinemia Type II	2018
congenital	TNFSF4	D003876	Dermatitis, Atopic	2018
congenital	TSLP	D003876	Dermatitis, Atopic	2018
congenital	VEGFA	D012174	Retinitis Pigmentosa	2011
congenital	VWF	D006467	Hemophilia A	2010
infection	AVPR1A	D018805	Sepsis	2020
infection	CHRM3	D029481	Bronchitis, Chronic	2019
infection	IFNAR2	D000086382	COVID-19	2020
infection	IL33	D012852	Sinusitis	2021
infection	TNFRSF1A	D018805	Sepsis	2020
infection	TSLP	D012852	Sinusitis	2021
endocrine	CALCR	D003920	Diabetes Mellitus	2021
endocrine	CALCR	D003924	Diabetes Mellitus, Type 2	2020
endocrine	ESR1	D004700	Endocrine System Diseases	2020
endocrine	FBP1	D003924	Diabetes Mellitus, Type 2	2020
endocrine	FGFR1	D003924	Diabetes Mellitus, Type 2	2020
endocrine	FGFR4	D003924	Diabetes Mellitus, Type 2	2019
endocrine	GIPR	D003924	Diabetes Mellitus, Type 2	2017
endocrine	GLP1R	D003920	Diabetes Mellitus	2021
endocrine	GLP1R	D003924	Diabetes Mellitus, Type 2	2019
endocrine	GLP2R	D003924	Diabetes Mellitus, Type 2	2017
endocrine	IL2RA	D003922	Diabetes Mellitus, Type 1	2011
endocrine	IL7R	D003922	Diabetes Mellitus, Type 1	2021
endocrine	INSR	D003924	Diabetes Mellitus, Type 2	2018
endocrine	KCNJ11	D003924	Diabetes Mellitus, Type 2	2007
endocrine	MAPK14	D003929	Diabetic Neuropathies	2017
endocrine	MAPK14	D017719	Diabetic Foot	2017
endocrine	MC4R	D003920	Diabetes Mellitus	2021
endocrine	MC4R	D003924	Diabetes Mellitus, Type 2	2014
endocrine	METAP2	D003924	Diabetes Mellitus, Type 2	2020
endocrine	NOX4	D003928	Diabetic Nephropathies	2018
endocrine	PPARG	D003924	Diabetes Mellitus, Type 2	2012
endocrine	SLC5A1	D003920	Diabetes Mellitus	2021
endocrine	TACR3	D004700	Endocrine System Diseases	2020
endocrine	VEGFA	D003924	Diabetes Mellitus, Type 2	2018
respiratory	ADORA1	D001249	Asthma	2016
respiratory	ADORA1	D029424	Pulmonary Disease, Chronic Obstructive	2016
respiratory	ADRB2	D001249	Asthma	2019
respiratory	ADRB2	D029424	Pulmonary Disease, Chronic Obstructive	2019
respiratory	CHRM3	D001249	Asthma	2017
respiratory	CHRM3	D029424	Pulmonary Disease, Chronic Obstructive	2017
respiratory	CHRM3	D029481	Bronchitis, Chronic	2019
respiratory	CHRM3	D065631	Rhinitis, Allergic	2017
respiratory	FGFR3	D001249	Asthma	2018
respiratory	GATA3	D001249	Asthma	2018
respiratory	GATA3	D029424	Pulmonary Disease, Chronic Obstructive	2018
respiratory	HCRTR1	D029424	Pulmonary Disease, Chronic Obstructive	2018
respiratory	IFNAR2	D000086382	COVID-19	2020
respiratory	IL13	D001249	Asthma	2011
respiratory	IL13	D029424	Pulmonary Disease, Chronic Obstructive	2017
respiratory	IL1R1	D029424	Pulmonary Disease, Chronic Obstructive	2015
respiratory	IL33	D001249	Asthma	2010
respiratory	IL33	D009298	Nasal Polyps	2019
respiratory	IL33	D012852	Sinusitis	2021
respiratory	IL33	D029424	Pulmonary Disease, Chronic Obstructive	2010
respiratory	IL33	D065631	Rhinitis, Allergic	2010
respiratory	IL4R	D001249	Asthma	2019
respiratory	IL4R	D029424	Pulmonary Disease, Chronic Obstructive	2019
respiratory	IL4R	D065631	Rhinitis, Allergic	2019
respiratory	IL6	D001249	Asthma	2019
respiratory	MMP12	D001249	Asthma	2014
respiratory	NFKB1	D001249	Asthma	2018
respiratory	NR3C1	D001249	Asthma	2018
respiratory	NR3C1	D029424	Pulmonary Disease, Chronic Obstructive	2018
respiratory	NR3C1	D065631	Rhinitis, Allergic	2018
respiratory	PDE3A	D001249	Asthma	2018
respiratory	PDE3A	D029424	Pulmonary Disease, Chronic Obstructive	2018
respiratory	PDE4D	D001249	Asthma	2009
respiratory	PDE4D	D029424	Pulmonary Disease, Chronic Obstructive	2009
respiratory	PDE4D	D065631	Rhinitis, Allergic	2009
respiratory	RARG	D029424	Pulmonary Disease, Chronic Obstructive	2018
respiratory	TNFSF15	D001249	Asthma	2021
respiratory	TNFSF4	D001249	Asthma	2016
respiratory	TNFSF4	D065631	Rhinitis, Allergic	2016
respiratory	TSLP	D001249	Asthma	2011
respiratory	TSLP	D009298	Nasal Polyps	2019
respiratory	TSLP	D012852	Sinusitis	2021
respiratory	TSLP	D029424	Pulmonary Disease, Chronic Obstructive	2011
metabolic	ABCA1	D006949	Hyperlipidemias	2010
metabolic	ADRB1	D006949	Hyperlipidemias	2020
metabolic	ADRB2	D006949	Hyperlipidemias	2021
metabolic	ANGPTL4	D015228	Hypertriglyceridemia	2020
metabolic	ANGPTL8	D006949	Hyperlipidemias	2018
metabolic	APOA1	D006937	Hypercholesterolemia	2020
metabolic	APOA1	D006938	Hyperlipoproteinemia Type II	2020
metabolic	APOA1	D006949	Hyperlipidemias	2020
metabolic	APOE	D006938	Hyperlipoproteinemia Type II	2012
metabolic	CALCR	D003920	Diabetes Mellitus	2021
metabolic	CALCR	D003924	Diabetes Mellitus, Type 2	2020
metabolic	CALCR	D009765	Obesity	2015
metabolic	CETP	D006937	Hypercholesterolemia	2009
metabolic	CETP	D006938	Hyperlipoproteinemia Type II	2009
metabolic	CETP	D006949	Hyperlipidemias	2009
metabolic	DGAT2	D006949	Hyperlipidemias	2018
metabolic	ENPP1	D017674	Hypophosphatemia	2018
metabolic	ESR1	D010024	Osteoporosis	2008
metabolic	FBP1	D003924	Diabetes Mellitus, Type 2	2020
metabolic	FDFT1	D006949	Hyperlipidemias	2020
metabolic	FGF21	D015228	Hypertriglyceridemia	2020
metabolic	FGFR1	D003924	Diabetes Mellitus, Type 2	2020
metabolic	FGFR1	D009765	Obesity	2018
metabolic	FGFR4	D003924	Diabetes Mellitus, Type 2	2019
metabolic	FGFR4	D009765	Obesity	2021
metabolic	GFRAL	D009765	Obesity	2017
metabolic	GIPR	D003924	Diabetes Mellitus, Type 2	2017
metabolic	GIPR	D009765	Obesity	2012
metabolic	GLP1R	D003920	Diabetes Mellitus	2021
metabolic	GLP1R	D003924	Diabetes Mellitus, Type 2	2019
metabolic	GLP1R	D009765	Obesity	2021
metabolic	GLP2R	D003924	Diabetes Mellitus, Type 2	2017
metabolic	HCAR3	D006937	Hypercholesterolemia	2021
metabolic	HCAR3	D006949	Hyperlipidemias	2021
metabolic	HMGCR	D006937	Hypercholesterolemia	2008
metabolic	HMGCR	D006949	Hyperlipidemias	2008
metabolic	HMGCR	D050171	Dyslipidemias	2008
metabolic	HTR1A	D009765	Obesity	2015
metabolic	IGF1	D024821	Metabolic Syndrome	2010
metabolic	IL2RA	D003922	Diabetes Mellitus, Type 1	2011
metabolic	IL7R	D003922	Diabetes Mellitus, Type 1	2021
metabolic	INSR	D003924	Diabetes Mellitus, Type 2	2018
metabolic	INSR	D009765	Obesity	2015
metabolic	KCNJ11	D003924	Diabetes Mellitus, Type 2	2007
metabolic	LPA	D006949	Hyperlipidemias	2009
metabolic	LPL	D015228	Hypertriglyceridemia	2008
metabolic	MAPK1	D009765	Obesity	2018
metabolic	MC1R	D000417	Albinism	2007
metabolic	MC4R	D003920	Diabetes Mellitus	2021
metabolic	MC4R	D003924	Diabetes Mellitus, Type 2	2014
metabolic	MC4R	D009765	Obesity	2008
metabolic	MC4R	D024821	Metabolic Syndrome	2019
metabolic	METAP2	D003924	Diabetes Mellitus, Type 2	2020
metabolic	NPC1L1	D006949	Hyperlipidemias	2010
metabolic	NPC1L1	D050171	Dyslipidemias	2010
metabolic	NPY	D009765	Obesity	2018
metabolic	NR1H3	D006937	Hypercholesterolemia	2021
metabolic	NR1H4	D006937	Hypercholesterolemia	2021
metabolic	NR1H4	D006949	Hyperlipidemias	2021
metabolic	NR1H4	D015228	Hypertriglyceridemia	2021
metabolic	NR3C1	D009765	Obesity	2021
metabolic	OPRM1	D009765	Obesity	2018
metabolic	PCSK9	D006937	Hypercholesterolemia	2008
metabolic	PCSK9	D006938	Hyperlipoproteinemia Type II	2008
metabolic	PCSK9	D006949	Hyperlipidemias	2008
metabolic	PDE3A	D015228	Hypertriglyceridemia	2018
metabolic	PDE4B	D015228	Hypertriglyceridemia	2021
metabolic	PPARA	D006937	Hypercholesterolemia	2020
metabolic	PPARA	D006938	Hyperlipoproteinemia Type II	2020
metabolic	PPARA	D006949	Hyperlipidemias	2020
metabolic	PPARA	D009765	Obesity	2021
metabolic	PPARA	D015228	Hypertriglyceridemia	2020
metabolic	PPARA	D050171	Dyslipidemias	2020
metabolic	PPARD	D009765	Obesity	2021
metabolic	PPARG	D003924	Diabetes Mellitus, Type 2	2012
metabolic	PPARG	D006073	Gout	2020
metabolic	PPARG	D006949	Hyperlipidemias	2013
metabolic	PPARG	D009765	Obesity	2017
metabolic	PPARG	D015228	Hypertriglyceridemia	2013
metabolic	PPARG	D024821	Metabolic Syndrome	2015
metabolic	SLC10A2	D006937	Hypercholesterolemia	2021
metabolic	SLC10A2	D006949	Hyperlipidemias	2021
metabolic	SLC22A12	D006073	Gout	2012
metabolic	SLC5A1	D003920	Diabetes Mellitus	2021
metabolic	SLC6A4	D009765	Obesity	2018
metabolic	SOST	D001851	Bone Diseases, Metabolic	2008
metabolic	SOST	D010024	Osteoporosis	2008
metabolic	THRB	D006937	Hypercholesterolemia	2018
metabolic	THRB	D006938	Hyperlipoproteinemia Type II	2018
metabolic	VEGFA	D003924	Diabetes Mellitus, Type 2	2018
hematology	ACVRL1	D000740	Anemia	2018
hematology	BCL11A	D000755	Anemia, Sickle Cell	2009
hematology	BCL11A	D013789	Thalassemia	2009
hematology	BCL2	D000740	Anemia	2016
hematology	CSF3	D009503	Neutropenia	2016
hematology	CSF3R	D007970	Leukopenia	2016
hematology	CXCR4	D001778	Blood Coagulation Disorders	2020
hematology	DYRK3	D000740	Anemia	2018
hematology	EGLN1	D000740	Anemia	2016
hematology	EGLN2	D000740	Anemia	2016
hematology	EGLN3	D000740	Anemia	2020
hematology	EPOR	D000740	Anemia	2021
hematology	F10	D001778	Blood Coagulation Disorders	2013
hematology	F11	D001778	Blood Coagulation Disorders	2012
hematology	FCGRT	D013921	Thrombocytopenia	2020
hematology	FCGRT	D016553	Purpura, Thrombocytopenic, Idiopathic	2020
hematology	FLT3	D013921	Thrombocytopenia	2020
hematology	FLT3	D013922	Thrombocytosis	2020
hematology	IL12B	D012507	Sarcoidosis	2015
hematology	IL13	D057765	Eosinophilic Esophagitis	2011
hematology	IL4R	D057765	Eosinophilic Esophagitis	2016
hematology	IL5RA	D017681	Hypereosinophilic Syndrome	2016
hematology	IL5RA	D057765	Eosinophilic Esophagitis	2016
hematology	JAK1	D013922	Thrombocytosis	2020
hematology	JAK2	D013921	Thrombocytopenia	2016
hematology	KIT	D013921	Thrombocytopenia	2010
hematology	KIT	D017681	Hypereosinophilic Syndrome	2018
hematology	NR3C1	D057765	Eosinophilic Esophagitis	2020
hematology	PIK3CA	D013922	Thrombocytosis	2018
hematology	PIK3CB	D013922	Thrombocytosis	2020
hematology	S1PR1	D057765	Eosinophilic Esophagitis	2016
hematology	S1PR4	D057765	Eosinophilic Esophagitis	2016
hematology	SLC40A1	D000740	Anemia	2016
hematology	SYK	D016553	Purpura, Thrombocytopenic, Idiopathic	2018
hematology	VWF	D006467	Hemophilia A	2010

## Sheet: s35
area	gene	indication_mesh_id	indication_mesh_term	gene_count
other	ACVR2A	D007676	Kidney Failure, Chronic	178
other	APOL1	D005923	Glomerulosclerosis, Focal Segmental	1
other	APOL1	D007676	Kidney Failure, Chronic	25
other	APOL1	D051437	Renal Insufficiency	25
other	DNMT3B	D058186	Acute Kidney Injury	582
other	DPEP1	D058186	Acute Kidney Injury	582
other	EGFR	D007676	Kidney Failure, Chronic	178
other	KCNJ1	D051437	Renal Insufficiency	178
other	NFE2L2	D007676	Kidney Failure, Chronic	582
other	NFE2L2	D051437	Renal Insufficiency	582
other	NFKB1	D005923	Glomerulosclerosis, Focal Segmental	5
other	PGR	D008593	Menopause	93
other	SLC9A3	D007676	Kidney Failure, Chronic	582
musculoskeletal	CD28	D001172	Arthritis, Rheumatoid	126
musculoskeletal	CD28	D012859	Sjogren's Syndrome	126
musculoskeletal	CD28	D015535	Arthritis, Psoriatic	117
musculoskeletal	CD40	D001172	Arthritis, Rheumatoid	126
musculoskeletal	CD40	D012859	Sjogren's Syndrome	126
musculoskeletal	CTLA4	D001172	Arthritis, Rheumatoid	126
musculoskeletal	DPP4	D001172	Arthritis, Rheumatoid	126
musculoskeletal	ESR1	D010024	Osteoporosis	70
musculoskeletal	HLA-DRB1	D001172	Arthritis, Rheumatoid	126
musculoskeletal	ICOSLG	D001172	Arthritis, Rheumatoid	126
musculoskeletal	ICOSLG	D012859	Sjogren's Syndrome	126
musculoskeletal	IL12B	D013167	Spondylitis, Ankylosing	29
musculoskeletal	IL12B	D015535	Arthritis, Psoriatic	12
musculoskeletal	IL12RB2	D001172	Arthritis, Rheumatoid	126
musculoskeletal	IL23R	D015535	Arthritis, Psoriatic	29
musculoskeletal	IL2RA	D001172	Arthritis, Rheumatoid	126
musculoskeletal	IL2RA	D012859	Sjogren's Syndrome	126
musculoskeletal	IL6R	D001172	Arthritis, Rheumatoid	126
musculoskeletal	IL6R	D013167	Spondylitis, Ankylosing	29
musculoskeletal	JAK2	D015535	Arthritis, Psoriatic	117
musculoskeletal	PPARG	D006073	Gout	472
musculoskeletal	PRKCB	D001172	Arthritis, Rheumatoid	126
musculoskeletal	SLC22A12	D006073	Gout	472
musculoskeletal	SOST	D001851	Bone Diseases, Metabolic	70
musculoskeletal	SOST	D010024	Osteoporosis	70
musculoskeletal	TGFB1	D010003	Osteoarthritis	81
musculoskeletal	TNFRSF1A	D013167	Spondylitis, Ankylosing	29
musculoskeletal	TNFRSF1A	D015535	Arthritis, Psoriatic	29
musculoskeletal	TYK2	D001172	Arthritis, Rheumatoid	126
musculoskeletal	TYK2	D012859	Sjogren's Syndrome	126
musculoskeletal	TYK2	D015535	Arthritis, Psoriatic	117
ophthalmology	APP	D013494	Supranuclear Palsy, Progressive	90
ophthalmology	CD28	D012859	Sjogren's Syndrome	126
ophthalmology	CD40	D012859	Sjogren's Syndrome	126
ophthalmology	FLT1	D009216	Myopia	197
ophthalmology	ICOSLG	D012859	Sjogren's Syndrome	126
ophthalmology	IL2RA	D012859	Sjogren's Syndrome	126
ophthalmology	LOXL2	D005901	Glaucoma	265
ophthalmology	MAPT	D013494	Supranuclear Palsy, Progressive	7
ophthalmology	MC1R	D000417	Albinism	11
ophthalmology	PDGFRA	D008269	Macular Edema	121
ophthalmology	PTPN1	D005901	Glaucoma	265
ophthalmology	TGFB2	D005901	Glaucoma	265
ophthalmology	TYK2	D012859	Sjogren's Syndrome	126
ophthalmology	VEGFA	D008269	Macular Edema	121
ophthalmology	VEGFA	D009216	Myopia	373
ophthalmology	VEGFA	D012174	Retinitis Pigmentosa	121
dermatology	C3	D008181	Lupus Nephritis	141
dermatology	CBS	D006712	Homocystinuria	5
dermatology	CD200R1	D003876	Dermatitis, Atopic	140
dermatology	CD28	D001172	Arthritis, Rheumatoid	126
dermatology	CD28	D011565	Psoriasis	117
dermatology	CD28	D012859	Sjogren's Syndrome	126
dermatology	CD28	D015535	Arthritis, Psoriatic	117
dermatology	CD40	D001172	Arthritis, Rheumatoid	126
dermatology	CD40	D008180	Lupus Erythematosus, Systemic	141
dermatology	CD40	D008181	Lupus Nephritis	141
dermatology	CD40	D012859	Sjogren's Syndrome	126
dermatology	CD80	D008180	Lupus Erythematosus, Systemic	141
dermatology	CTLA4	D001172	Arthritis, Rheumatoid	126
dermatology	CTLA4	D008180	Lupus Erythematosus, Systemic	141
dermatology	DPP4	D001172	Arthritis, Rheumatoid	126
dermatology	ESR1	D006177	Gynecomastia	194
dermatology	GATA3	D003876	Dermatitis, Atopic	69
dermatology	HLA-DRB1	D001172	Arthritis, Rheumatoid	126
dermatology	ICOSLG	D001172	Arthritis, Rheumatoid	126
dermatology	ICOSLG	D012859	Sjogren's Syndrome	126
dermatology	IFNG	D011565	Psoriasis	117
dermatology	IL12B	D011565	Psoriasis	117
dermatology	IL12B	D013625	Takayasu Arteritis	16
dermatology	IL12B	D015535	Arthritis, Psoriatic	12
dermatology	IL12RB2	D001172	Arthritis, Rheumatoid	126
dermatology	IL13	D003876	Dermatitis, Atopic	69
dermatology	IL13	D011565	Psoriasis	117
dermatology	IL1B	D000152	Acne Vulgaris	38
dermatology	IL2	D011565	Psoriasis	117
dermatology	IL23R	D011565	Psoriasis	117
dermatology	IL23R	D015535	Arthritis, Psoriatic	29
dermatology	IL2RA	D001172	Arthritis, Rheumatoid	126
dermatology	IL2RA	D003876	Dermatitis, Atopic	69
dermatology	IL2RA	D012859	Sjogren's Syndrome	126
dermatology	IL33	D003876	Dermatitis, Atopic	140
dermatology	IL4R	D003876	Dermatitis, Atopic	140
dermatology	IL6R	D001172	Arthritis, Rheumatoid	126
dermatology	INPP5D	D003876	Dermatitis, Atopic	69
dermatology	JAK2	D008180	Lupus Erythematosus, Systemic	141
dermatology	JAK2	D011565	Psoriasis	117
dermatology	JAK2	D015535	Arthritis, Psoriatic	117
dermatology	MAPK14	D017719	Diabetic Foot	1
dermatology	MC1R	D000417	Albinism	11
dermatology	MC1R	D010787	Photosensitivity Disorders	58
dermatology	NFKB1	D003876	Dermatitis, Atopic	140
dermatology	NFKB1	D008181	Lupus Nephritis	5
dermatology	PRKCB	D001172	Arthritis, Rheumatoid	126
dermatology	PRKCB	D008180	Lupus Erythematosus, Systemic	141
dermatology	SOAT1	D000152	Acne Vulgaris	38
dermatology	SOAT1	D012628	Dermatitis, Seborrheic	38
dermatology	STAT3	D011565	Psoriasis	117
dermatology	TNFRSF1A	D015535	Arthritis, Psoriatic	29
dermatology	TNFSF4	D003876	Dermatitis, Atopic	69
dermatology	TSLP	D003876	Dermatitis, Atopic	140
dermatology	TYK2	D001172	Arthritis, Rheumatoid	126
dermatology	TYK2	D011565	Psoriasis	117
dermatology	TYK2	D012859	Sjogren's Syndrome	126
dermatology	TYK2	D015535	Arthritis, Psoriatic	117
signs/symptoms	APP	D013494	Supranuclear Palsy, Progressive	90
signs/symptoms	AVPR1A	D018805	Sepsis	410
signs/symptoms	CALCR	D009765	Obesity	1499
signs/symptoms	CRP	D007249	Inflammation	410
signs/symptoms	CYP7A1	D042882	Gallstones	43
signs/symptoms	FCGRT	D016553	Purpura, Thrombocytopenic, Idiopathic	917
signs/symptoms	FGFR1	D009765	Obesity	1499
signs/symptoms	FGFR4	D009765	Obesity	1499
signs/symptoms	GFRAL	D009765	Obesity	1499
signs/symptoms	GIPR	D009765	Obesity	1499
signs/symptoms	GLP1R	D009765	Obesity	1499
signs/symptoms	GRIA1	D012893	Sleep Wake Disorders	175
signs/symptoms	HCN4	D001281	Atrial Fibrillation	144
signs/symptoms	HCRTR1	D012893	Sleep Wake Disorders	197
signs/symptoms	HCRTR2	D012893	Sleep Wake Disorders	197
signs/symptoms	HTR1A	D009765	Obesity	1499
signs/symptoms	IL12B	D008105	Liver Cirrhosis, Biliary	51
signs/symptoms	IL18	D007249	Inflammation	410
signs/symptoms	IL1RN	D007249	Inflammation	410
signs/symptoms	IL33	D009298	Nasal Polyps	17
signs/symptoms	IL6	D007249	Inflammation	410
signs/symptoms	INSR	D009765	Obesity	1499
signs/symptoms	KCND3	D001281	Atrial Fibrillation	144
signs/symptoms	KCNH2	D001281	Atrial Fibrillation	144
signs/symptoms	KCNJ5	D001281	Atrial Fibrillation	144
signs/symptoms	LEPR	D009765	Obesity	1499
signs/symptoms	MAPK1	D009765	Obesity	1499
signs/symptoms	MAPT	D013494	Supranuclear Palsy, Progressive	7
signs/symptoms	MC4R	D009765	Obesity	1499
signs/symptoms	MTNR1B	D012893	Sleep Wake Disorders	197
signs/symptoms	NLRP3	D007249	Inflammation	410
signs/symptoms	NPY	D009765	Obesity	1499
signs/symptoms	NR1H4	D007249	Inflammation	410
signs/symptoms	NR3C1	D009765	Obesity	1499
signs/symptoms	OPRM1	D009765	Obesity	1499
signs/symptoms	PLG	D009203	Myocardial Infarction	97
signs/symptoms	PPARA	D009765	Obesity	1499
signs/symptoms	PPARD	D009765	Obesity	1499
signs/symptoms	PPARG	D009765	Obesity	1499
signs/symptoms	SCN5A	D001145	Arrhythmias, Cardiac	211
signs/symptoms	SCN5A	D001281	Atrial Fibrillation	144
signs/symptoms	SCN5A	D017180	Tachycardia, Ventricular	109
signs/symptoms	SLC6A3	D012893	Sleep Wake Disorders	197
signs/symptoms	SLC6A4	D009765	Obesity	1499
signs/symptoms	SYK	D016553	Purpura, Thrombocytopenic, Idiopathic	917
signs/symptoms	TNFRSF1A	D007249	Inflammation	410
signs/symptoms	TNFRSF1A	D008103	Liver Cirrhosis	16
signs/symptoms	TNFRSF1A	D018805	Sepsis	410
signs/symptoms	TSLP	D009298	Nasal Polyps	17
immune	ADORA1	D001249	Asthma	1103
immune	ADRB2	D001249	Asthma	1103
immune	C3	D008181	Lupus Nephritis	141
immune	CD200R1	D003876	Dermatitis, Atopic	140
immune	CD28	D001172	Arthritis, Rheumatoid	126
immune	CD28	D001327	Autoimmune Diseases	109
immune	CD28	D012859	Sjogren's Syndrome	126
immune	CD40	D001172	Arthritis, Rheumatoid	126
immune	CD40	D008180	Lupus Erythematosus, Systemic	141
immune	CD40	D008181	Lupus Nephritis	141
immune	CD40	D012859	Sjogren's Syndrome	126
immune	CD6	D009103	Multiple Sclerosis	154
immune	CD80	D008180	Lupus Erythematosus, Systemic	141
immune	CHRM3	D001249	Asthma	1103
immune	CHRM3	D065631	Rhinitis, Allergic	1103
immune	CTLA4	D001172	Arthritis, Rheumatoid	126
immune	CTLA4	D008180	Lupus Erythematosus, Systemic	141
immune	CXCR4	D009103	Multiple Sclerosis	154
immune	DPP4	D001172	Arthritis, Rheumatoid	126
immune	FCGRT	D016553	Purpura, Thrombocytopenic, Idiopathic	917
immune	FGFR3	D001249	Asthma	1103
immune	GATA3	D001249	Asthma	1103
immune	GATA3	D003876	Dermatitis, Atopic	69
immune	HLA-DRB1	D001172	Arthritis, Rheumatoid	126
immune	ICOSLG	D001172	Arthritis, Rheumatoid	126
immune	ICOSLG	D012859	Sjogren's Syndrome	126
immune	IL12B	D001327	Autoimmune Diseases	109
immune	IL12B	D009103	Multiple Sclerosis	154
immune	IL12RB2	D001172	Arthritis, Rheumatoid	126
immune	IL13	D001249	Asthma	1103
immune	IL13	D003876	Dermatitis, Atopic	69
immune	IL13	D057765	Eosinophilic Esophagitis	695
immune	IL1B	D006967	Hypersensitivity	110
immune	IL2RA	D001172	Arthritis, Rheumatoid	126
immune	IL2RA	D001327	Autoimmune Diseases	109
immune	IL2RA	D003876	Dermatitis, Atopic	69
immune	IL2RA	D003922	Diabetes Mellitus, Type 1	135
immune	IL2RA	D012859	Sjogren's Syndrome	126
immune	IL33	D001249	Asthma	1103
immune	IL33	D001327	Autoimmune Diseases	109
immune	IL33	D003876	Dermatitis, Atopic	140
immune	IL33	D065631	Rhinitis, Allergic	44
immune	IL4R	D001249	Asthma	1103
immune	IL4R	D003876	Dermatitis, Atopic	140
immune	IL4R	D006967	Hypersensitivity	110
immune	IL4R	D057765	Eosinophilic Esophagitis	695
immune	IL4R	D065631	Rhinitis, Allergic	1103
immune	IL5RA	D057765	Eosinophilic Esophagitis	695
immune	IL6	D001249	Asthma	1103
immune	IL6R	D001172	Arthritis, Rheumatoid	126
immune	IL7R	D001327	Autoimmune Diseases	109
immune	IL7R	D003922	Diabetes Mellitus, Type 1	135
immune	IL7R	D009103	Multiple Sclerosis	154
immune	INPP5D	D003876	Dermatitis, Atopic	69
immune	INS	D003922	Diabetes Mellitus, Type 1	135
immune	JAK2	D008180	Lupus Erythematosus, Systemic	141
immune	MMP12	D001249	Asthma	128
immune	NFKB1	D001249	Asthma	44
immune	NFKB1	D003876	Dermatitis, Atopic	140
immune	NFKB1	D006967	Hypersensitivity	110
immune	NFKB1	D008181	Lupus Nephritis	5
immune	NR3C1	D001249	Asthma	1103
immune	NR3C1	D057765	Eosinophilic Esophagitis	695
immune	NR3C1	D065631	Rhinitis, Allergic	1103
immune	PDE3A	D001249	Asthma	1103
immune	PDE4D	D001249	Asthma	1103
immune	PDE4D	D065631	Rhinitis, Allergic	1103
immune	PRKCB	D001172	Arthritis, Rheumatoid	126
immune	PRKCB	D008180	Lupus Erythematosus, Systemic	141
immune	PTGER4	D006967	Hypersensitivity	110
immune	S1PR1	D057765	Eosinophilic Esophagitis	695
immune	S1PR4	D057765	Eosinophilic Esophagitis	695
immune	SYK	D016553	Purpura, Thrombocytopenic, Idiopathic	917
immune	TNFRSF1A	D009103	Multiple Sclerosis	154
immune	TNFSF15	D001249	Asthma	1103
immune	TNFSF4	D001249	Asthma	1103
immune	TNFSF4	D003876	Dermatitis, Atopic	69
immune	TNFSF4	D065631	Rhinitis, Allergic	1103
immune	TSLP	D001249	Asthma	1103
immune	TSLP	D003876	Dermatitis, Atopic	140
immune	TYK2	D001172	Arthritis, Rheumatoid	126
immune	TYK2	D001327	Autoimmune Diseases	109
immune	TYK2	D012859	Sjogren's Syndrome	126
psychiatry	ADRB1	D000544	Alzheimer Disease	381
psychiatry	ALDH2	D000437	Alcoholism	7
psychiatry	ALDH2	D019973	Alcohol-Related Disorders	7
psychiatry	APOE	D000544	Alzheimer Disease	90
psychiatry	APP	D000544	Alzheimer Disease	90
psychiatry	APP	D003704	Dementia	90
psychiatry	C9orf72	D057180	Frontotemporal Dementia	23
psychiatry	CACNA2D1	D001008	Anxiety Disorders	235
psychiatry	CD33	D000544	Alzheimer Disease	90
psychiatry	CHRNA4	D014029	Tobacco Use Disorder	47
psychiatry	CYP2A6	D014029	Tobacco Use Disorder	47
psychiatry	DRD2	D000437	Alcoholism	92
psychiatry	DRD2	D001008	Anxiety Disorders	126
psychiatry	DRD2	D001714	Bipolar Disorder	100
psychiatry	DRD2	D003863	Depression	186
psychiatry	DRD2	D003865	Depressive Disorder, Major	135
psychiatry	DRD2	D011618	Psychotic Disorders	236
psychiatry	DRD2	D012559	Schizophrenia	236
psychiatry	GRIA1	D012559	Schizophrenia	236
psychiatry	GRIA1	D012893	Sleep Wake Disorders	175
psychiatry	GRIN2B	D000544	Alzheimer Disease	90
psychiatry	GRM3	D001008	Anxiety Disorders	126
psychiatry	GRM3	D011618	Psychotic Disorders	236
psychiatry	GRM3	D012559	Schizophrenia	236
psychiatry	GRM5	D001008	Anxiety Disorders	126
psychiatry	GRM5	D003865	Depressive Disorder, Major	135
psychiatry	GRM5	D009771	Obsessive-Compulsive Disorder	126
psychiatry	GRN	D057180	Frontotemporal Dementia	1
psychiatry	HCRTR1	D007319	Sleep Initiation and Maintenance Disorders	197
psychiatry	HCRTR1	D012893	Sleep Wake Disorders	197
psychiatry	HCRTR2	D007319	Sleep Initiation and Maintenance Disorders	197
psychiatry	HCRTR2	D009290	Narcolepsy	197
psychiatry	HCRTR2	D012893	Sleep Wake Disorders	197
psychiatry	HTR1A	D007319	Sleep Initiation and Maintenance Disorders	197
psychiatry	HTR6	D001714	Bipolar Disorder	100
psychiatry	MAPT	D000544	Alzheimer Disease	381
psychiatry	MTNR1B	D007319	Sleep Initiation and Maintenance Disorders	197
psychiatry	MTNR1B	D012893	Sleep Wake Disorders	197
psychiatry	MTNR1B	D020178	Sleep Disorders, Circadian Rhythm	333
psychiatry	OPRM1	D009293	Opioid-Related Disorders	5
psychiatry	OPRM1	D019966	Substance-Related Disorders	5
psychiatry	PDE10A	D001714	Bipolar Disorder	100
psychiatry	PTPRS	D000544	Alzheimer Disease	381
psychiatry	SCN2A	D001714	Bipolar Disorder	100
psychiatry	SLC6A3	D009290	Narcolepsy	197
psychiatry	SLC6A3	D012148	Restless Legs Syndrome	197
psychiatry	SLC6A3	D012893	Sleep Wake Disorders	197
psychiatry	SLC6A3	D020920	Dyssomnias	197
psychiatry	SLC7A11	D001008	Anxiety Disorders	126
psychiatry	SLC7A11	D003863	Depression	186
psychiatry	SLC7A11	D009771	Obsessive-Compulsive Disorder	126
digestive	CASP8	D008107	Liver Diseases	672
digestive	CCL20	D003093	Colitis, Ulcerative	181
digestive	CD40	D003093	Colitis, Ulcerative	178
digestive	CD40	D003424	Crohn Disease	164
digestive	CYP7A1	D042882	Gallstones	43
digestive	HSD17B13	D065626	Non-alcoholic Fatty Liver Disease	39
digestive	IFNG	D003424	Crohn Disease	178
digestive	IL12B	D003093	Colitis, Ulcerative	181
digestive	IL12B	D003424	Crohn Disease	164
digestive	IL12B	D008105	Liver Cirrhosis, Biliary	51
digestive	IL13	D057765	Eosinophilic Esophagitis	695
digestive	IL23R	D003093	Colitis, Ulcerative	181
digestive	IL23R	D003424	Crohn Disease	164
digestive	IL23R	D015212	Inflammatory Bowel Diseases	178
digestive	IL2RA	D003093	Colitis, Ulcerative	178
digestive	IL4R	D057765	Eosinophilic Esophagitis	695
digestive	IL5RA	D057765	Eosinophilic Esophagitis	695
digestive	ITGA4	D003093	Colitis, Ulcerative	178
digestive	ITGA4	D015212	Inflammatory Bowel Diseases	178
digestive	ITGAV	D003424	Crohn Disease	178
digestive	JAK2	D003093	Colitis, Ulcerative	181
digestive	JAK2	D003424	Crohn Disease	164
digestive	MAP3K8	D003093	Colitis, Ulcerative	178
digestive	MAP3K8	D015212	Inflammatory Bowel Diseases	178
digestive	MMP9	D003093	Colitis, Ulcerative	164
digestive	MMP9	D003424	Crohn Disease	164
digestive	NFKB1	D003093	Colitis, Ulcerative	181
digestive	NFKB1	D003424	Crohn Disease	181
digestive	NR1H4	D008107	Liver Diseases	672
digestive	NR3C1	D057765	Eosinophilic Esophagitis	695
digestive	PDE4B	D003093	Colitis, Ulcerative	181
digestive	PDE4B	D003424	Crohn Disease	181
digestive	PDE4B	D015212	Inflammatory Bowel Diseases	181
digestive	PNPLA3	D065626	Non-alcoholic Fatty Liver Disease	39
digestive	PPARG	D065626	Non-alcoholic Fatty Liver Disease	39
digestive	PRKCB	D003093	Colitis, Ulcerative	181
digestive	PTGER4	D003093	Colitis, Ulcerative	178
digestive	S1PR1	D057765	Eosinophilic Esophagitis	695
digestive	S1PR4	D057765	Eosinophilic Esophagitis	695
digestive	SMAD7	D003093	Colitis, Ulcerative	181
digestive	SMAD7	D003424	Crohn Disease	178
digestive	STAT3	D003093	Colitis, Ulcerative	181
digestive	TNFRSF1A	D008103	Liver Cirrhosis	16
digestive	TNFSF15	D003093	Colitis, Ulcerative	181
digestive	TNFSF15	D003424	Crohn Disease	164
oncology	ALCAM	D001943	Breast Neoplasms	194
oncology	AR	D011471	Prostatic Neoplasms	209
oncology	BCL2	D008224	Lymphoma, Follicular	5
oncology	BCL2	D015451	Leukemia, Lymphocytic, Chronic, B-Cell	30
oncology	BCL2	D054198	Precursor Cell Lymphoblastic Leukemia-Lymphoma	30
oncology	CASP8	D008175	Lung Neoplasms	13
oncology	CCND1	D001943	Breast Neoplasms	194
oncology	CCNE1	D001943	Breast Neoplasms	194
oncology	CDK6	D011471	Prostatic Neoplasms	209
oncology	CDKN1A	D015179	Colorectal Neoplasms	89
oncology	CHEK2	D006258	Head and Neck Neoplasms	17
oncology	CHEK2	D015179	Colorectal Neoplasms	17
oncology	CYP19A1	D001943	Breast Neoplasms	194
oncology	EDNRB	D005770	Gastrointestinal Neoplasms	89
oncology	EGFR	D005909	Glioblastoma	10
oncology	EGFR	D008527	Medulloblastoma	21
oncology	EGFR	D018242	Neuroectodermal Tumors, Primitive	21
oncology	EPAS1	D007680	Kidney Neoplasms	13
oncology	ERBB4	D001943	Breast Neoplasms	194
oncology	ESR1	D001943	Breast Neoplasms	194
oncology	ESR1	D009369	Neoplasms	76
oncology	FGFR2	D001943	Breast Neoplasms	194
oncology	FGFR2	D009369	Neoplasms	76
oncology	FGFR2	D011471	Prostatic Neoplasms	209
oncology	FGFR2	D013736	Testicular Neoplasms	209
oncology	FLT4	D006258	Head and Neck Neoplasms	32
oncology	FLT4	D009303	Nasopharyngeal Neoplasms	32
oncology	FSHR	D010051	Ovarian Neoplasms	21
oncology	GNRH1	D007889	Leiomyoma	54
oncology	IL13	D006689	Hodgkin Disease	18
oncology	ITGB8	D011471	Prostatic Neoplasms	209
oncology	JAK2	D011087	Polycythemia Vera	11
oncology	JAK2	D015464	Leukemia, Myelogenous, Chronic, BCR-ABL Positive	11
oncology	JAK2	D019337	Hematologic Neoplasms	11
oncology	KLK2	D011471	Prostatic Neoplasms	209
oncology	KLK3	D011471	Prostatic Neoplasms	209
oncology	LHCGR	D010051	Ovarian Neoplasms	21
oncology	LHCGR	D011085	Polycystic Ovary Syndrome	21
oncology	MAP3K1	D001943	Breast Neoplasms	194
oncology	MAP3K1	D009369	Neoplasms	76
oncology	MC1R	D014983	Xeroderma Pigmentosum	58
oncology	MC1R	D018307	Neoplasms, Squamous Cell	32
oncology	MDM4	D001943	Breast Neoplasms	194
oncology	MSLN	D009369	Neoplasms	76
oncology	MYC	D001943	Breast Neoplasms	194
oncology	MYC	D008223	Lymphoma	2
oncology	MYC	D011471	Prostatic Neoplasms	209
oncology	NKX3-1	D011471	Prostatic Neoplasms	209
oncology	NOTCH2	D001943	Breast Neoplasms	194
oncology	NOTCH4	D015179	Colorectal Neoplasms	89
oncology	PARP1	D008545	Melanoma	51
oncology	PIK3C2B	D009369	Neoplasms	76
oncology	PTPN1	D015179	Colorectal Neoplasms	89
oncology	TNFRSF13B	D009101	Multiple Myeloma	20
oncology	TYR	D008545	Melanoma	51
oncology	TYRP1	D008545	Melanoma	51
oncology	VEGFA	D011471	Prostatic Neoplasms	209
oncology	VEGFA	D014565	Urogenital Neoplasms	209
oncology	WT1	D010051	Ovarian Neoplasms	13
cardiovascular	ACE	D006973	Hypertension	1365
cardiovascular	ADRA1A	D006973	Hypertension	1365
cardiovascular	ADRA2C	D006973	Hypertension	1365
cardiovascular	ADRB1	D006973	Hypertension	1365
cardiovascular	ADRB2	D006973	Hypertension	1365
cardiovascular	AGT	D006973	Hypertension	1365
cardiovascular	CETP	D050197	Atherosclerosis	221
cardiovascular	CYP11B2	D006973	Hypertension	1365
cardiovascular	EDNRA	D006973	Hypertension	1365
cardiovascular	F11	D013927	Thrombosis	8
cardiovascular	F11	D020246	Venous Thrombosis	11
cardiovascular	F2	D013927	Thrombosis	11
cardiovascular	F2	D020246	Venous Thrombosis	11
cardiovascular	FCGR2A	D014657	Vasculitis	9
cardiovascular	GP6	D013927	Thrombosis	8
cardiovascular	GUCY1A1	D050197	Atherosclerosis	221
cardiovascular	GUCY1B1	D050197	Atherosclerosis	221
cardiovascular	HCN4	D001281	Atrial Fibrillation	144
cardiovascular	IL12B	D013625	Takayasu Arteritis	16
cardiovascular	KCND3	D001281	Atrial Fibrillation	144
cardiovascular	KCNH2	D001281	Atrial Fibrillation	144
cardiovascular	KCNJ5	D001281	Atrial Fibrillation	144
cardiovascular	LPA	D002318	Cardiovascular Diseases	260
cardiovascular	LPA	D050197	Atherosclerosis	24
cardiovascular	MAPK14	D017719	Diabetic Foot	1
cardiovascular	MME	D006973	Hypertension	1365
cardiovascular	NOS3	D020521	Stroke	50
cardiovascular	NPR1	D006973	Hypertension	1365
cardiovascular	PCSK9	D050197	Atherosclerosis	52
cardiovascular	PDE3A	D020521	Stroke	50
cardiovascular	PDE3A	D050197	Atherosclerosis	221
cardiovascular	PDE5A	D006973	Hypertension	1365
cardiovascular	PLG	D009203	Myocardial Infarction	97
cardiovascular	REN	D006973	Hypertension	1365
cardiovascular	SCN5A	D001145	Arrhythmias, Cardiac	211
cardiovascular	SCN5A	D001281	Atrial Fibrillation	144
cardiovascular	SCN5A	D017180	Tachycardia, Ventricular	109
cardiovascular	SLC12A2	D006973	Hypertension	1365
cardiovascular	VDR	D006973	Hypertension	1365
cardiovascular	VEGFA	D050197	Atherosclerosis	221
cardiovascular	VWF	D013927	Thrombosis	11
cardiovascular	VWF	D020246	Venous Thrombosis	11
neurology	ADRB1	D000544	Alzheimer Disease	381
neurology	APOE	D000544	Alzheimer Disease	90
neurology	APP	D000544	Alzheimer Disease	90
neurology	APP	D003704	Dementia	90
neurology	APP	D013494	Supranuclear Palsy, Progressive	90
neurology	C9orf72	D000690	Amyotrophic Lateral Sclerosis	23
neurology	C9orf72	D057180	Frontotemporal Dementia	23
neurology	CALCB	D008881	Migraine Disorders	39
neurology	CBS	D006712	Homocystinuria	5
neurology	CD33	D000544	Alzheimer Disease	90
neurology	CD6	D009103	Multiple Sclerosis	154
neurology	CXCR4	D009103	Multiple Sclerosis	154
neurology	FYN	D010300	Parkinson Disease	83
neurology	GABRA2	D004827	Epilepsy	11
neurology	GABRA2	D004829	Epilepsy, Generalized	11
neurology	GCH1	D010300	Parkinson Disease	83
neurology	GRIA1	D012893	Sleep Wake Disorders	175
neurology	GRIN2B	D000544	Alzheimer Disease	90
neurology	GRN	D057180	Frontotemporal Dementia	1
neurology	HCRTR1	D007319	Sleep Initiation and Maintenance Disorders	197
neurology	HCRTR1	D012893	Sleep Wake Disorders	197
neurology	HCRTR2	D007319	Sleep Initiation and Maintenance Disorders	197
neurology	HCRTR2	D009290	Narcolepsy	197
neurology	HCRTR2	D012893	Sleep Wake Disorders	197
neurology	HTR1A	D007319	Sleep Initiation and Maintenance Disorders	197
neurology	IL12B	D009103	Multiple Sclerosis	154
neurology	IL7R	D009103	Multiple Sclerosis	154
neurology	LRRK2	D010300	Parkinson Disease	83
neurology	MAPK14	D003929	Diabetic Neuropathies	1
neurology	MAPT	D000544	Alzheimer Disease	381
neurology	MAPT	D013494	Supranuclear Palsy, Progressive	7
neurology	MTNR1B	D007319	Sleep Initiation and Maintenance Disorders	197
neurology	MTNR1B	D012893	Sleep Wake Disorders	197
neurology	MTNR1B	D020178	Sleep Disorders, Circadian Rhythm	333
neurology	MTNR1B	D058496	Smith-Magenis Syndrome	333
neurology	NOS3	D020521	Stroke	50
neurology	PDE3A	D020521	Stroke	50
neurology	PTPRS	D000544	Alzheimer Disease	381
neurology	SCN1A	D004827	Epilepsy	10
neurology	SCN1A	D004828	Epilepsies, Partial	3
neurology	SCN1A	D004829	Epilepsy, Generalized	10
neurology	SLC6A3	D009290	Narcolepsy	197
neurology	SLC6A3	D012148	Restless Legs Syndrome	197
neurology	SLC6A3	D012893	Sleep Wake Disorders	197
neurology	SLC6A3	D020920	Dyssomnias	197
neurology	SNCA	D010300	Parkinson Disease	83
neurology	SNCA	D019578	Multiple System Atrophy	83
neurology	TNFRSF1A	D009103	Multiple Sclerosis	154
neurology	TRPM8	D008881	Migraine Disorders	39
congenital	ALPL	D007014	Hypophosphatasia	477
congenital	APOA1	D006938	Hyperlipoproteinemia Type II	509
congenital	APOA1	D052456	Hypoalphalipoproteinemias	509
congenital	APOB	D006938	Hyperlipoproteinemia Type II	4
congenital	APOE	D006938	Hyperlipoproteinemia Type II	360
congenital	BCL11A	D000755	Anemia, Sickle Cell	2
congenital	BCL11A	D013789	Thalassemia	2
congenital	CBS	D006712	Homocystinuria	5
congenital	CD200R1	D003876	Dermatitis, Atopic	140
congenital	CETP	D006938	Hyperlipoproteinemia Type II	360
congenital	F11	D005173	Factor XI Deficiency	2
congenital	F7	D005168	Factor VII Deficiency	1
congenital	F7	D006467	Hemophilia A	1
congenital	GATA3	D003876	Dermatitis, Atopic	69
congenital	IL13	D003876	Dermatitis, Atopic	69
congenital	IL2RA	D003876	Dermatitis, Atopic	69
congenital	IL33	D003876	Dermatitis, Atopic	140
congenital	IL4R	D003876	Dermatitis, Atopic	140
congenital	INPP5D	D003876	Dermatitis, Atopic	69
congenital	LCAT	D007863	Lecithin Cholesterol Acyltransferase Deficiency	574
congenital	MC1R	D000417	Albinism	11
congenital	MTNR1B	D058496	Smith-Magenis Syndrome	333
congenital	NFKB1	D003876	Dermatitis, Atopic	140
congenital	PCSK9	D006938	Hyperlipoproteinemia Type II	360
congenital	PPARA	D006938	Hyperlipoproteinemia Type II	488
congenital	PPARG	D006073	Gout	472
congenital	SLC22A12	D006073	Gout	472
congenital	SLC40A1	D006432	Hemochromatosis	39
congenital	THRB	D006938	Hyperlipoproteinemia Type II	488
congenital	TNFSF4	D003876	Dermatitis, Atopic	69
congenital	TSLP	D003876	Dermatitis, Atopic	140
congenital	VEGFA	D012174	Retinitis Pigmentosa	121
congenital	VWF	D006467	Hemophilia A	10
congenital	VWF	D014842	von Willebrand Diseases	14
infection	AVPR1A	D018805	Sepsis	410
infection	CHRM3	D029481	Bronchitis, Chronic	128
infection	IFNAR2	D000086382	COVID-19	13
infection	IL33	D012852	Sinusitis	8
infection	TNFRSF1A	D018805	Sepsis	410
infection	TSLP	D012852	Sinusitis	8
endocrine	ABCC8	D003924	Diabetes Mellitus, Type 2	612
endocrine	CALCR	D003920	Diabetes Mellitus	539
endocrine	CALCR	D003924	Diabetes Mellitus, Type 2	612
endocrine	ESR1	D004700	Endocrine System Diseases	854
endocrine	FBP1	D003924	Diabetes Mellitus, Type 2	612
endocrine	FGFR1	D003924	Diabetes Mellitus, Type 2	612
endocrine	FGFR4	D003924	Diabetes Mellitus, Type 2	612
endocrine	GCK	D003920	Diabetes Mellitus	539
endocrine	GCK	D003924	Diabetes Mellitus, Type 2	612
endocrine	GIPR	D003924	Diabetes Mellitus, Type 2	612
endocrine	GLP1R	D003920	Diabetes Mellitus	539
endocrine	GLP1R	D003924	Diabetes Mellitus, Type 2	612
endocrine	GLP2R	D003924	Diabetes Mellitus, Type 2	612
endocrine	IL2RA	D003922	Diabetes Mellitus, Type 1	135
endocrine	IL7R	D003922	Diabetes Mellitus, Type 1	135
endocrine	INS	D003922	Diabetes Mellitus, Type 1	135
endocrine	INSR	D003924	Diabetes Mellitus, Type 2	612
endocrine	KCNJ11	D003920	Diabetes Mellitus	539
endocrine	KCNJ11	D003924	Diabetes Mellitus, Type 2	612
endocrine	MAPK14	D003929	Diabetic Neuropathies	1
endocrine	MAPK14	D017719	Diabetic Foot	1
endocrine	MC4R	D003920	Diabetes Mellitus	539
endocrine	MC4R	D003924	Diabetes Mellitus, Type 2	612
endocrine	METAP2	D003924	Diabetes Mellitus, Type 2	612
endocrine	NOX4	D003928	Diabetic Nephropathies	18
endocrine	PPARG	D003924	Diabetes Mellitus, Type 2	612
endocrine	SLC5A1	D003920	Diabetes Mellitus	539
endocrine	TACR3	D004700	Endocrine System Diseases	854
endocrine	TSHR	D006980	Hyperthyroidism	11
endocrine	VEGFA	D003924	Diabetes Mellitus, Type 2	612
respiratory	ADORA1	D001249	Asthma	1103
respiratory	ADORA1	D029424	Pulmonary Disease, Chronic Obstructive	1103
respiratory	ADRB2	D001249	Asthma	1103
respiratory	ADRB2	D029424	Pulmonary Disease, Chronic Obstructive	1103
respiratory	CHRM3	D001249	Asthma	1103
respiratory	CHRM3	D029424	Pulmonary Disease, Chronic Obstructive	128
respiratory	CHRM3	D029481	Bronchitis, Chronic	128
respiratory	CHRM3	D065631	Rhinitis, Allergic	1103
respiratory	FGFR3	D001249	Asthma	1103
respiratory	GATA3	D001249	Asthma	1103
respiratory	GATA3	D029424	Pulmonary Disease, Chronic Obstructive	1103
respiratory	HCRTR1	D029424	Pulmonary Disease, Chronic Obstructive	1103
respiratory	IFNAR2	D000086382	COVID-19	13
respiratory	IL13	D001249	Asthma	1103
respiratory	IL13	D029424	Pulmonary Disease, Chronic Obstructive	1103
respiratory	IL1R1	D029424	Pulmonary Disease, Chronic Obstructive	128
respiratory	IL33	D001249	Asthma	1103
respiratory	IL33	D009298	Nasal Polyps	17
respiratory	IL33	D012852	Sinusitis	8
respiratory	IL33	D029424	Pulmonary Disease, Chronic Obstructive	1103
respiratory	IL33	D065631	Rhinitis, Allergic	44
respiratory	IL4R	D001249	Asthma	1103
respiratory	IL4R	D029424	Pulmonary Disease, Chronic Obstructive	1103
respiratory	IL4R	D065631	Rhinitis, Allergic	1103
respiratory	IL6	D001249	Asthma	1103
respiratory	MMP12	D001249	Asthma	128
respiratory	NFKB1	D001249	Asthma	44
respiratory	NR3C1	D001249	Asthma	1103
respiratory	NR3C1	D029424	Pulmonary Disease, Chronic Obstructive	1103
respiratory	NR3C1	D065631	Rhinitis, Allergic	1103
respiratory	PDE3A	D001249	Asthma	1103
respiratory	PDE3A	D029424	Pulmonary Disease, Chronic Obstructive	1103
respiratory	PDE4D	D001249	Asthma	1103
respiratory	PDE4D	D029424	Pulmonary Disease, Chronic Obstructive	1103
respiratory	PDE4D	D065631	Rhinitis, Allergic	1103
respiratory	RARG	D029424	Pulmonary Disease, Chronic Obstructive	1103
respiratory	TNFSF15	D001249	Asthma	1103
respiratory	TNFSF4	D001249	Asthma	1103
respiratory	TNFSF4	D065631	Rhinitis, Allergic	1103
respiratory	TSLP	D001249	Asthma	1103
respiratory	TSLP	D009298	Nasal Polyps	17
respiratory	TSLP	D012852	Sinusitis	8
respiratory	TSLP	D029424	Pulmonary Disease, Chronic Obstructive	1103
metabolic	ABCA1	D006949	Hyperlipidemias	360
metabolic	ABCC8	D003924	Diabetes Mellitus, Type 2	612
metabolic	ADRB1	D006949	Hyperlipidemias	360
metabolic	ADRB2	D006949	Hyperlipidemias	509
metabolic	ALPL	D007014	Hypophosphatasia	477
metabolic	ANGPTL4	D015228	Hypertriglyceridemia	488
metabolic	ANGPTL8	D006949	Hyperlipidemias	360
metabolic	APOA1	D006937	Hypercholesterolemia	509
metabolic	APOA1	D006938	Hyperlipoproteinemia Type II	509
metabolic	APOA1	D006949	Hyperlipidemias	509
metabolic	APOA1	D052456	Hypoalphalipoproteinemias	509
metabolic	APOB	D006937	Hypercholesterolemia	360
metabolic	APOB	D006938	Hyperlipoproteinemia Type II	4
metabolic	APOB	D006949	Hyperlipidemias	360
metabolic	APOB	D015228	Hypertriglyceridemia	488
metabolic	APOC3	D006937	Hypercholesterolemia	360
metabolic	APOC3	D006949	Hyperlipidemias	360
metabolic	APOC3	D015228	Hypertriglyceridemia	488
metabolic	APOC3	D050171	Dyslipidemias	360
metabolic	APOE	D006938	Hyperlipoproteinemia Type II	360
metabolic	C9orf72	D000690	Amyotrophic Lateral Sclerosis	23
metabolic	C9orf72	D057180	Frontotemporal Dementia	23
metabolic	CALCR	D003920	Diabetes Mellitus	539
metabolic	CALCR	D003924	Diabetes Mellitus, Type 2	612
metabolic	CALCR	D009765	Obesity	1499
metabolic	CASR	D006934	Hypercalcemia	275
metabolic	CASR	D006996	Hypocalcemia	275
metabolic	CBS	D006712	Homocystinuria	5
metabolic	CETP	D006937	Hypercholesterolemia	360
metabolic	CETP	D006938	Hyperlipoproteinemia Type II	360
metabolic	CETP	D006949	Hyperlipidemias	360
metabolic	DGAT2	D006949	Hyperlipidemias	360
metabolic	ENPP1	D017674	Hypophosphatemia	9
metabolic	ESR1	D010024	Osteoporosis	70
metabolic	FBP1	D003924	Diabetes Mellitus, Type 2	612
metabolic	FDFT1	D006949	Hyperlipidemias	488
metabolic	FGF21	D015228	Hypertriglyceridemia	488
metabolic	FGFR1	D003924	Diabetes Mellitus, Type 2	612
metabolic	FGFR1	D009765	Obesity	1499
metabolic	FGFR4	D003924	Diabetes Mellitus, Type 2	612
metabolic	FGFR4	D009765	Obesity	1499
metabolic	GCK	D003920	Diabetes Mellitus	539
metabolic	GCK	D003924	Diabetes Mellitus, Type 2	612
metabolic	GFRAL	D009765	Obesity	1499
metabolic	GIPR	D003924	Diabetes Mellitus, Type 2	612
metabolic	GIPR	D009765	Obesity	1499
metabolic	GLP1R	D003920	Diabetes Mellitus	539
metabolic	GLP1R	D003924	Diabetes Mellitus, Type 2	612
metabolic	GLP1R	D009765	Obesity	1499
metabolic	GLP2R	D003924	Diabetes Mellitus, Type 2	612
metabolic	GRN	D057180	Frontotemporal Dementia	1
metabolic	HCAR3	D006937	Hypercholesterolemia	509
metabolic	HCAR3	D006949	Hyperlipidemias	509
metabolic	HMGCR	D006937	Hypercholesterolemia	360
metabolic	HMGCR	D006949	Hyperlipidemias	360
metabolic	HMGCR	D050171	Dyslipidemias	509
metabolic	HTR1A	D009765	Obesity	1499
metabolic	IGF1	D024821	Metabolic Syndrome	28
metabolic	IL2RA	D003922	Diabetes Mellitus, Type 1	135
metabolic	IL7R	D003922	Diabetes Mellitus, Type 1	135
metabolic	INS	D003922	Diabetes Mellitus, Type 1	135
metabolic	INSR	D003924	Diabetes Mellitus, Type 2	612
metabolic	INSR	D009765	Obesity	1499
metabolic	KCNJ11	D003920	Diabetes Mellitus	539
metabolic	KCNJ11	D003924	Diabetes Mellitus, Type 2	612
metabolic	LCAT	D007863	Lecithin Cholesterol Acyltransferase Deficiency	574
metabolic	LEPR	D009765	Obesity	1499
metabolic	LPA	D006949	Hyperlipidemias	360
metabolic	LPL	D015228	Hypertriglyceridemia	488
metabolic	MAPK1	D009765	Obesity	1499
metabolic	MC1R	D000417	Albinism	11
metabolic	MC4R	D003920	Diabetes Mellitus	539
metabolic	MC4R	D003924	Diabetes Mellitus, Type 2	612
metabolic	MC4R	D009765	Obesity	1499
metabolic	MC4R	D024821	Metabolic Syndrome	65
metabolic	METAP2	D003924	Diabetes Mellitus, Type 2	612
metabolic	MTTP	D006949	Hyperlipidemias	488
metabolic	NPC1L1	D006949	Hyperlipidemias	360
metabolic	NPC1L1	D050171	Dyslipidemias	509
metabolic	NPY	D009765	Obesity	1499
metabolic	NR1H3	D006937	Hypercholesterolemia	488
metabolic	NR1H4	D006937	Hypercholesterolemia	360
metabolic	NR1H4	D006949	Hyperlipidemias	360
metabolic	NR1H4	D015228	Hypertriglyceridemia	360
metabolic	NR3C1	D009765	Obesity	1499
metabolic	OPRM1	D009765	Obesity	1499
metabolic	PCSK9	D006937	Hypercholesterolemia	360
metabolic	PCSK9	D006938	Hyperlipoproteinemia Type II	360
metabolic	PCSK9	D006949	Hyperlipidemias	360
metabolic	PDE3A	D015228	Hypertriglyceridemia	488
metabolic	PDE4B	D015228	Hypertriglyceridemia	360
metabolic	PPARA	D006937	Hypercholesterolemia	488
metabolic	PPARA	D006938	Hyperlipoproteinemia Type II	488
metabolic	PPARA	D006949	Hyperlipidemias	488
metabolic	PPARA	D009765	Obesity	1499
metabolic	PPARA	D015228	Hypertriglyceridemia	488
metabolic	PPARA	D050171	Dyslipidemias	488
metabolic	PPARD	D009765	Obesity	1499
metabolic	PPARG	D003924	Diabetes Mellitus, Type 2	612
metabolic	PPARG	D006073	Gout	472
metabolic	PPARG	D006949	Hyperlipidemias	360
metabolic	PPARG	D009765	Obesity	1499
metabolic	PPARG	D015228	Hypertriglyceridemia	488
metabolic	PPARG	D024821	Metabolic Syndrome	7
metabolic	SLC10A2	D006937	Hypercholesterolemia	509
metabolic	SLC10A2	D006949	Hyperlipidemias	509
metabolic	SLC22A12	D006073	Gout	472
metabolic	SLC40A1	D006432	Hemochromatosis	39
metabolic	SLC5A1	D003920	Diabetes Mellitus	539
metabolic	SLC6A4	D009765	Obesity	1499
metabolic	SOST	D001851	Bone Diseases, Metabolic	70
metabolic	SOST	D010024	Osteoporosis	70
metabolic	THRB	D006937	Hypercholesterolemia	488
metabolic	THRB	D006938	Hyperlipoproteinemia Type II	488
metabolic	VEGFA	D003924	Diabetes Mellitus, Type 2	612
hematology	ACVRL1	D000740	Anemia	1799
hematology	BCL11A	D000755	Anemia, Sickle Cell	2
hematology	BCL11A	D013789	Thalassemia	2
hematology	BCL2	D000740	Anemia	1799
hematology	CSF3	D009503	Neutropenia	646
hematology	CSF3R	D007970	Leukopenia	990
hematology	CSF3R	D009503	Neutropenia	646
hematology	CXCR4	D001778	Blood Coagulation Disorders	630
hematology	DYRK3	D000740	Anemia	1799
hematology	EGLN1	D000740	Anemia	1799
hematology	EGLN2	D000740	Anemia	1799
hematology	EGLN3	D000740	Anemia	1799
hematology	EPOR	D000740	Anemia	1799
hematology	F10	D001778	Blood Coagulation Disorders	630
hematology	F11	D001778	Blood Coagulation Disorders	630
hematology	F11	D005173	Factor XI Deficiency	2
hematology	F7	D005168	Factor VII Deficiency	1
hematology	F7	D006467	Hemophilia A	1
hematology	FCGRT	D013921	Thrombocytopenia	917
hematology	FCGRT	D016553	Purpura, Thrombocytopenic, Idiopathic	917
hematology	FLT3	D013921	Thrombocytopenia	1516
hematology	FLT3	D013922	Thrombocytosis	1516
hematology	IL12B	D012507	Sarcoidosis	11
hematology	IL13	D057765	Eosinophilic Esophagitis	695
hematology	IL4R	D057765	Eosinophilic Esophagitis	695
hematology	IL5RA	D017681	Hypereosinophilic Syndrome	695
hematology	IL5RA	D057765	Eosinophilic Esophagitis	695
hematology	JAK1	D013922	Thrombocytosis	1516
hematology	JAK2	D009196	Myeloproliferative Disorders	11
hematology	JAK2	D013921	Thrombocytopenia	917
hematology	JAK2	D013922	Thrombocytosis	11
hematology	JAK2	D055728	Primary Myelofibrosis	11
hematology	KIT	D013921	Thrombocytopenia	917
hematology	KIT	D017681	Hypereosinophilic Syndrome	695
hematology	MPL	D013921	Thrombocytopenia	1516
hematology	NR3C1	D057765	Eosinophilic Esophagitis	695
hematology	PIK3CA	D013922	Thrombocytosis	917
hematology	PIK3CB	D013922	Thrombocytosis	1516
hematology	S1PR1	D057765	Eosinophilic Esophagitis	695
hematology	S1PR4	D057765	Eosinophilic Esophagitis	695
hematology	SLC40A1	D000740	Anemia	1799
hematology	SYK	D016553	Purpura, Thrombocytopenic, Idiopathic	917
hematology	THPO	D013921	Thrombocytopenia	1516
hematology	THPO	D013922	Thrombocytosis	1516
hematology	VWF	D006467	Hemophilia A	10
hematology	VWF	D014842	von Willebrand Diseases	14

## Sheet: s36
area	gene	indication_mesh_id	indication_mesh_term	abs_beta
other	ACVR2A	D007676	Kidney Failure, Chronic	0.0148958
other	DNMT3B	D058186	Acute Kidney Injury	0.0101
other	DPEP1	D058186	Acute Kidney Injury	0.0194
other	EGFR	D007676	Kidney Failure, Chronic	0.0146606
other	KCNJ1	D051437	Renal Insufficiency	0.0208169
other	NFE2L2	D007676	Kidney Failure, Chronic	0.0257
other	NFE2L2	D051437	Renal Insufficiency	0.0257
other	PGR	D008593	Menopause	0.08
other	SLC9A3	D007676	Kidney Failure, Chronic	0.0175589
musculoskeletal	CD28	D001172	Arthritis, Rheumatoid	0.115858
musculoskeletal	CD28	D012859	Sjogren's Syndrome	0.115858
musculoskeletal	CD40	D001172	Arthritis, Rheumatoid	0.0917533
musculoskeletal	CD40	D012859	Sjogren's Syndrome	0.0917533
musculoskeletal	CTLA4	D001172	Arthritis, Rheumatoid	0.138126
musculoskeletal	ESR1	D010024	Osteoporosis	0.07
musculoskeletal	IL23R	D015535	Arthritis, Psoriatic	0.3904
musculoskeletal	IL2RA	D001172	Arthritis, Rheumatoid	0.0788456
musculoskeletal	IL2RA	D012859	Sjogren's Syndrome	0.0788456
musculoskeletal	IL6R	D001172	Arthritis, Rheumatoid	0.0792409
musculoskeletal	PPARG	D006073	Gout	0.0218
musculoskeletal	SLC22A12	D006073	Gout	0.07
musculoskeletal	SOST	D001851	Bone Diseases, Metabolic	0.08
musculoskeletal	SOST	D010024	Osteoporosis	0.08
ophthalmology	CD28	D012859	Sjogren's Syndrome	0.115858
ophthalmology	CD40	D012859	Sjogren's Syndrome	0.0917533
ophthalmology	FLT1	D009216	Myopia	0.0451
ophthalmology	IL2RA	D012859	Sjogren's Syndrome	0.0788456
ophthalmology	MAPT	D013494	Supranuclear Palsy, Progressive	0.38
ophthalmology	PTPN1	D005901	Glaucoma	0.0660355
ophthalmology	TGFB2	D005901	Glaucoma	0.00625
dermatology	CD28	D001172	Arthritis, Rheumatoid	0.115858
dermatology	CD28	D012859	Sjogren's Syndrome	0.115858
dermatology	CD40	D001172	Arthritis, Rheumatoid	0.0917533
dermatology	CD40	D012859	Sjogren's Syndrome	0.0917533
dermatology	CTLA4	D001172	Arthritis, Rheumatoid	0.138126
dermatology	IL13	D003876	Dermatitis, Atopic	0.225784
dermatology	IL13	D011565	Psoriasis	0.196
dermatology	IL23R	D011565	Psoriasis	0.3904
dermatology	IL23R	D015535	Arthritis, Psoriatic	0.3904
dermatology	IL2RA	D001172	Arthritis, Rheumatoid	0.0788456
dermatology	IL2RA	D012859	Sjogren's Syndrome	0.0788456
dermatology	IL6R	D001172	Arthritis, Rheumatoid	0.0792409
dermatology	STAT3	D011565	Psoriasis	0.1024
signs/symptoms	AVPR1A	D018805	Sepsis	0.0130231
signs/symptoms	CALCR	D009765	Obesity	0.0254
signs/symptoms	CRP	D007249	Inflammation	0.16
signs/symptoms	CYP7A1	D042882	Gallstones	0.126385
signs/symptoms	FCGRT	D016553	Purpura, Thrombocytopenic, Idiopathic	0.078719
signs/symptoms	FGFR1	D009765	Obesity	0.0119
signs/symptoms	FGFR4	D009765	Obesity	0.0245634
signs/symptoms	GFRAL	D009765	Obesity	0.0111
signs/symptoms	GIPR	D009765	Obesity	4.22
signs/symptoms	HCN4	D001281	Atrial Fibrillation	0.0993
signs/symptoms	HCRTR1	D012893	Sleep Wake Disorders	0.0072472
signs/symptoms	HCRTR2	D012893	Sleep Wake Disorders	0.846
signs/symptoms	HTR1A	D009765	Obesity	0.0155056
signs/symptoms	IL12B	D008105	Liver Cirrhosis, Biliary	0.144233
signs/symptoms	IL18	D007249	Inflammation	0.2668
signs/symptoms	IL1RN	D007249	Inflammation	0.05
signs/symptoms	IL33	D009298	Nasal Polyps	0.3161
signs/symptoms	IL6	D007249	Inflammation	0.0528
signs/symptoms	INSR	D009765	Obesity	0.0259
signs/symptoms	KCND3	D001281	Atrial Fibrillation	0.0835
signs/symptoms	KCNJ5	D001281	Atrial Fibrillation	0.1449
signs/symptoms	LEPR	D009765	Obesity	0.07
signs/symptoms	MAPK1	D009765	Obesity	0.014
signs/symptoms	MAPT	D013494	Supranuclear Palsy, Progressive	0.38
signs/symptoms	MC4R	D009765	Obesity	0.05
signs/symptoms	MTNR1B	D012893	Sleep Wake Disorders	0.00866783
signs/symptoms	NLRP3	D007249	Inflammation	0.047
signs/symptoms	NPY	D009765	Obesity	0.0115
signs/symptoms	NR1H4	D007249	Inflammation	0.0431909
signs/symptoms	NR3C1	D009765	Obesity	0.0241466
signs/symptoms	OPRM1	D009765	Obesity	0.018
signs/symptoms	PPARA	D009765	Obesity	0.0349198
signs/symptoms	PPARD	D009765	Obesity	0.0560704
signs/symptoms	PPARG	D009765	Obesity	0.024
signs/symptoms	SCN5A	D001145	Arrhythmias, Cardiac	5.11
signs/symptoms	SCN5A	D017180	Tachycardia, Ventricular	0.6568
signs/symptoms	SLC6A3	D012893	Sleep Wake Disorders	0.696
signs/symptoms	SYK	D016553	Purpura, Thrombocytopenic, Idiopathic	0.0150013
signs/symptoms	TNFRSF1A	D007249	Inflammation	0.0198902
signs/symptoms	TNFRSF1A	D018805	Sepsis	0.0198902
signs/symptoms	TSLP	D009298	Nasal Polyps	0.2789
immune	ADRB2	D001249	Asthma	0.0247
immune	CD28	D001172	Arthritis, Rheumatoid	0.115858
immune	CD28	D012859	Sjogren's Syndrome	0.115858
immune	CD40	D001172	Arthritis, Rheumatoid	0.0917533
immune	CD40	D012859	Sjogren's Syndrome	0.0917533
immune	CHRM3	D001249	Asthma	0.038
immune	CHRM3	D065631	Rhinitis, Allergic	0.038
immune	CTLA4	D001172	Arthritis, Rheumatoid	0.138126
immune	FCGRT	D016553	Purpura, Thrombocytopenic, Idiopathic	0.078719
immune	FGFR3	D001249	Asthma	0.0378
immune	IL13	D001249	Asthma	0.0813917
immune	IL13	D003876	Dermatitis, Atopic	0.225784
immune	IL13	D057765	Eosinophilic Esophagitis	0.086317
immune	IL2RA	D001172	Arthritis, Rheumatoid	0.0788456
immune	IL2RA	D003922	Diabetes Mellitus, Type 1	0.471925
immune	IL2RA	D012859	Sjogren's Syndrome	0.0788456
immune	IL33	D001249	Asthma	1.031
immune	IL33	D065631	Rhinitis, Allergic	1.031
immune	IL4R	D001249	Asthma	0.123024
immune	IL4R	D057765	Eosinophilic Esophagitis	0.0277105
immune	IL4R	D065631	Rhinitis, Allergic	0.123024
immune	IL5RA	D057765	Eosinophilic Esophagitis	0.0302672
immune	IL6R	D001172	Arthritis, Rheumatoid	0.0792409
immune	INS	D003922	Diabetes Mellitus, Type 1	0.3085
immune	NFKB1	D006967	Hypersensitivity	0.025
immune	NR3C1	D001249	Asthma	0.0157
immune	NR3C1	D057765	Eosinophilic Esophagitis	0.013681
immune	NR3C1	D065631	Rhinitis, Allergic	0.0157
immune	PDE3A	D001249	Asthma	0.0163
immune	PDE4D	D001249	Asthma	0.0243
immune	PDE4D	D065631	Rhinitis, Allergic	0.0243
immune	PTGER4	D006967	Hypersensitivity	0.0785
immune	S1PR1	D057765	Eosinophilic Esophagitis	0.0317081
immune	S1PR4	D057765	Eosinophilic Esophagitis	0.141048
immune	SYK	D016553	Purpura, Thrombocytopenic, Idiopathic	0.0150013
immune	TNFSF4	D001249	Asthma	0.849
immune	TNFSF4	D065631	Rhinitis, Allergic	0.849
immune	TSLP	D001249	Asthma	0.12162
psychiatry	ALDH2	D000437	Alcoholism	0.2797
psychiatry	ALDH2	D019973	Alcohol-Related Disorders	0.2797
psychiatry	APOE	D000544	Alzheimer Disease	0.101
psychiatry	CACNA2D1	D001008	Anxiety Disorders	0.013418
psychiatry	CD33	D000544	Alzheimer Disease	5.48026
psychiatry	CHRNA4	D014029	Tobacco Use Disorder	0.058
psychiatry	CYP2A6	D014029	Tobacco Use Disorder	0.031
psychiatry	DRD2	D000437	Alcoholism	5.59
psychiatry	DRD2	D001008	Anxiety Disorders	0.0196045
psychiatry	DRD2	D001714	Bipolar Disorder	0.0723549
psychiatry	DRD2	D003863	Depression	0.0145
psychiatry	DRD2	D003865	Depressive Disorder, Major	0.0145065
psychiatry	DRD2	D011618	Psychotic Disorders	0.0789331
psychiatry	DRD2	D012559	Schizophrenia	0.0789331
psychiatry	GRIA1	D012559	Schizophrenia	0.0595792
psychiatry	GRIN2B	D000544	Alzheimer Disease	1.02
psychiatry	GRM3	D001008	Anxiety Disorders	0.0131476
psychiatry	GRM3	D011618	Psychotic Disorders	0.167227
psychiatry	GRM3	D012559	Schizophrenia	0.167227
psychiatry	GRM5	D001008	Anxiety Disorders	0.0145107
psychiatry	GRM5	D003865	Depressive Disorder, Major	0.0284904
psychiatry	GRM5	D009771	Obsessive-Compulsive Disorder	0.0145107
psychiatry	GRN	D057180	Frontotemporal Dementia	0.0665
psychiatry	HCRTR1	D007319	Sleep Initiation and Maintenance Disorders	0.0072472
psychiatry	HCRTR1	D012893	Sleep Wake Disorders	0.0072472
psychiatry	HCRTR2	D007319	Sleep Initiation and Maintenance Disorders	0.846
psychiatry	HCRTR2	D009290	Narcolepsy	0.846
psychiatry	HCRTR2	D012893	Sleep Wake Disorders	0.846
psychiatry	HTR1A	D007319	Sleep Initiation and Maintenance Disorders	0.00818319
psychiatry	MAPT	D000544	Alzheimer Disease	0.38
psychiatry	MTNR1B	D007319	Sleep Initiation and Maintenance Disorders	0.00866783
psychiatry	MTNR1B	D012893	Sleep Wake Disorders	0.00866783
psychiatry	MTNR1B	D020178	Sleep Disorders, Circadian Rhythm	0.0107238
psychiatry	OPRM1	D009293	Opioid-Related Disorders	0.07
psychiatry	OPRM1	D019966	Substance-Related Disorders	0.07
psychiatry	SLC6A3	D009290	Narcolepsy	0.696
psychiatry	SLC6A3	D012148	Restless Legs Syndrome	0.696
psychiatry	SLC6A3	D012893	Sleep Wake Disorders	0.696
psychiatry	SLC6A3	D020920	Dyssomnias	0.696
psychiatry	SLC7A11	D001008	Anxiety Disorders	0.0129193
psychiatry	SLC7A11	D003863	Depression	0.00591417
psychiatry	SLC7A11	D009771	Obsessive-Compulsive Disorder	0.0129193
digestive	CASP8	D008107	Liver Diseases	0.017
digestive	CYP7A1	D042882	Gallstones	0.126385
digestive	IFNG	D003424	Crohn Disease	0.113
digestive	IL12B	D008105	Liver Cirrhosis, Biliary	0.144233
digestive	IL13	D057765	Eosinophilic Esophagitis	0.086317
digestive	IL23R	D003093	Colitis, Ulcerative	0.3098
digestive	IL23R	D003424	Crohn Disease	0.3098
digestive	IL23R	D015212	Inflammatory Bowel Diseases	0.3098
digestive	IL4R	D057765	Eosinophilic Esophagitis	0.0277105
digestive	IL5RA	D057765	Eosinophilic Esophagitis	0.0302672
digestive	NR1H4	D008107	Liver Diseases	0.00768656
digestive	NR3C1	D057765	Eosinophilic Esophagitis	0.013681
digestive	S1PR1	D057765	Eosinophilic Esophagitis	0.0317081
digestive	S1PR4	D057765	Eosinophilic Esophagitis	0.141048
oncology	CYP19A1	D001943	Breast Neoplasms	1.39
oncology	FGFR2	D011471	Prostatic Neoplasms	10.2
oncology	FGFR2	D013736	Testicular Neoplasms	10.2
oncology	GNRH1	D007889	Leiomyoma	0.052
oncology	KLK3	D011471	Prostatic Neoplasms	39.1
oncology	MC1R	D018307	Neoplasms, Squamous Cell	0.38
oncology	MSLN	D009369	Neoplasms	0.15
oncology	MYC	D008223	Lymphoma	0.1546
oncology	NKX3-1	D011471	Prostatic Neoplasms	1.38
oncology	PTPN1	D015179	Colorectal Neoplasms	0.074
oncology	TNFRSF13B	D009101	Multiple Myeloma	0.36
cardiovascular	ACE	D006973	Hypertension	0.213
cardiovascular	ADRA1A	D006973	Hypertension	0.0120837
cardiovascular	ADRA2C	D006973	Hypertension	0.0118458
cardiovascular	ADRB1	D006973	Hypertension	0.338
cardiovascular	ADRB2	D006973	Hypertension	0.0377571
cardiovascular	AGT	D006973	Hypertension	0.328855
cardiovascular	CETP	D050197	Atherosclerosis	0.0405
cardiovascular	CYP11B2	D006973	Hypertension	0.0177373
cardiovascular	EDNRA	D006973	Hypertension	0.2668
cardiovascular	GP6	D013927	Thrombosis	0.199
cardiovascular	GUCY1A1	D050197	Atherosclerosis	0.0687
cardiovascular	HCN4	D001281	Atrial Fibrillation	0.0993
cardiovascular	KCND3	D001281	Atrial Fibrillation	0.0835
cardiovascular	KCNJ5	D001281	Atrial Fibrillation	0.1449
cardiovascular	LPA	D050197	Atherosclerosis	0.2761
cardiovascular	MME	D006973	Hypertension	0.403
cardiovascular	NPR1	D006973	Hypertension	0.0644742
cardiovascular	PCSK9	D050197	Atherosclerosis	0.052
cardiovascular	PDE3A	D020521	Stroke	0.0604
cardiovascular	PDE5A	D006973	Hypertension	0.215
cardiovascular	SCN5A	D001145	Arrhythmias, Cardiac	5.11
cardiovascular	SCN5A	D017180	Tachycardia, Ventricular	0.6568
cardiovascular	SLC12A2	D006973	Hypertension	0.0113681
cardiovascular	VEGFA	D050197	Atherosclerosis	0.045
neurology	APOE	D000544	Alzheimer Disease	0.101
neurology	CD33	D000544	Alzheimer Disease	5.48026
neurology	FYN	D010300	Parkinson Disease	0.0714
neurology	GABRA2	D004827	Epilepsy	5.5
neurology	GABRA2	D004829	Epilepsy, Generalized	5.5
neurology	GCH1	D010300	Parkinson Disease	0.0842
neurology	GRIN2B	D000544	Alzheimer Disease	1.02
neurology	GRN	D057180	Frontotemporal Dementia	0.0665
neurology	HCRTR1	D007319	Sleep Initiation and Maintenance Disorders	0.0072472
neurology	HCRTR1	D012893	Sleep Wake Disorders	0.0072472
neurology	HCRTR2	D007319	Sleep Initiation and Maintenance Disorders	0.846
neurology	HCRTR2	D009290	Narcolepsy	0.846
neurology	HCRTR2	D012893	Sleep Wake Disorders	0.846
neurology	HTR1A	D007319	Sleep Initiation and Maintenance Disorders	0.00818319
neurology	LRRK2	D010300	Parkinson Disease	0.1439
neurology	MAPT	D000544	Alzheimer Disease	0.38
neurology	MAPT	D013494	Supranuclear Palsy, Progressive	0.38
neurology	MTNR1B	D007319	Sleep Initiation and Maintenance Disorders	0.00866783
neurology	MTNR1B	D012893	Sleep Wake Disorders	0.00866783
neurology	MTNR1B	D020178	Sleep Disorders, Circadian Rhythm	0.0107238
neurology	MTNR1B	D058496	Smith-Magenis Syndrome	0.0107238
neurology	PDE3A	D020521	Stroke	0.0604
neurology	SCN1A	D004828	Epilepsies, Partial	5.78
neurology	SLC6A3	D009290	Narcolepsy	0.696
neurology	SLC6A3	D012148	Restless Legs Syndrome	0.696
neurology	SLC6A3	D012893	Sleep Wake Disorders	0.696
neurology	SLC6A3	D020920	Dyssomnias	0.696
neurology	SNCA	D010300	Parkinson Disease	0.2774
neurology	SNCA	D019578	Multiple System Atrophy	0.2774
congenital	ALPL	D007014	Hypophosphatasia	0.02
congenital	APOA1	D006938	Hyperlipoproteinemia Type II	0.0849428
congenital	APOA1	D052456	Hypoalphalipoproteinemias	0.0849428
congenital	APOB	D006938	Hyperlipoproteinemia Type II	10.5
congenital	APOE	D006938	Hyperlipoproteinemia Type II	0.3736
congenital	CETP	D006938	Hyperlipoproteinemia Type II	0.0479
congenital	F11	D005173	Factor XI Deficiency	0.0735
congenital	IL13	D003876	Dermatitis, Atopic	0.225784
congenital	LCAT	D007863	Lecithin Cholesterol Acyltransferase Deficiency	0.0792
congenital	MTNR1B	D058496	Smith-Magenis Syndrome	0.0107238
congenital	PCSK9	D006938	Hyperlipoproteinemia Type II	3.04
congenital	PPARA	D006938	Hyperlipoproteinemia Type II	0.0179778
congenital	PPARG	D006073	Gout	0.0218
congenital	SLC22A12	D006073	Gout	0.07
congenital	SLC40A1	D006432	Hemochromatosis	0.089
congenital	THRB	D006938	Hyperlipoproteinemia Type II	0.018
congenital	VWF	D006467	Hemophilia A	0.0271
congenital	VWF	D014842	von Willebrand Diseases	0.0271
infection	AVPR1A	D018805	Sepsis	0.0130231
infection	IL33	D012852	Sinusitis	0.1375
infection	TNFRSF1A	D018805	Sepsis	0.0198902
infection	TSLP	D012852	Sinusitis	0.0827
endocrine	ABCC8	D003924	Diabetes Mellitus, Type 2	0.0599
endocrine	CALCR	D003920	Diabetes Mellitus	0.0119235
endocrine	CALCR	D003924	Diabetes Mellitus, Type 2	0.022
endocrine	ESR1	D004700	Endocrine System Diseases	0.0187752
endocrine	FGFR4	D003924	Diabetes Mellitus, Type 2	0.0549
endocrine	GCK	D003920	Diabetes Mellitus	0.208
endocrine	GIPR	D003924	Diabetes Mellitus, Type 2	0.076
endocrine	GLP1R	D003920	Diabetes Mellitus	0.0257274
endocrine	GLP1R	D003924	Diabetes Mellitus, Type 2	0.0316
endocrine	GLP2R	D003924	Diabetes Mellitus, Type 2	0.0288
endocrine	IL2RA	D003922	Diabetes Mellitus, Type 1	0.471925
endocrine	INS	D003922	Diabetes Mellitus, Type 1	0.3085
endocrine	INSR	D003924	Diabetes Mellitus, Type 2	0.0445
endocrine	KCNJ11	D003920	Diabetes Mellitus	0.0213
endocrine	KCNJ11	D003924	Diabetes Mellitus, Type 2	0.068
endocrine	MC4R	D003920	Diabetes Mellitus	0.0452
endocrine	MC4R	D003924	Diabetes Mellitus, Type 2	0.062
endocrine	METAP2	D003924	Diabetes Mellitus, Type 2	0.0601
endocrine	PPARG	D003924	Diabetes Mellitus, Type 2	0.1028
endocrine	SLC5A1	D003920	Diabetes Mellitus	0.0341
endocrine	TACR3	D004700	Endocrine System Diseases	0.0474364
endocrine	TSHR	D006980	Hyperthyroidism	0.2483
respiratory	ADRB2	D001249	Asthma	0.0247
respiratory	ADRB2	D029424	Pulmonary Disease, Chronic Obstructive	0.0247
respiratory	CHRM3	D001249	Asthma	0.038
respiratory	CHRM3	D029424	Pulmonary Disease, Chronic Obstructive	0.038
respiratory	CHRM3	D065631	Rhinitis, Allergic	0.038
respiratory	FGFR3	D001249	Asthma	0.0378
respiratory	HCRTR1	D029424	Pulmonary Disease, Chronic Obstructive	0.0138511
respiratory	IL13	D001249	Asthma	0.0813917
respiratory	IL13	D029424	Pulmonary Disease, Chronic Obstructive	0.0813917
respiratory	IL1R1	D029424	Pulmonary Disease, Chronic Obstructive	0.0058
respiratory	IL33	D001249	Asthma	1.031
respiratory	IL33	D009298	Nasal Polyps	0.3161
respiratory	IL33	D012852	Sinusitis	0.1375
respiratory	IL33	D029424	Pulmonary Disease, Chronic Obstructive	1.031
respiratory	IL33	D065631	Rhinitis, Allergic	1.031
respiratory	IL4R	D001249	Asthma	0.123024
respiratory	IL4R	D029424	Pulmonary Disease, Chronic Obstructive	0.123024
respiratory	IL4R	D065631	Rhinitis, Allergic	0.123024
respiratory	NR3C1	D001249	Asthma	0.0157
respiratory	NR3C1	D029424	Pulmonary Disease, Chronic Obstructive	0.0157
respiratory	NR3C1	D065631	Rhinitis, Allergic	0.0157
respiratory	PDE3A	D001249	Asthma	0.0163
respiratory	PDE3A	D029424	Pulmonary Disease, Chronic Obstructive	0.0163
respiratory	PDE4D	D001249	Asthma	0.0243
respiratory	PDE4D	D029424	Pulmonary Disease, Chronic Obstructive	0.0243
respiratory	PDE4D	D065631	Rhinitis, Allergic	0.0243
respiratory	RARG	D029424	Pulmonary Disease, Chronic Obstructive	0.0237558
respiratory	TNFSF4	D001249	Asthma	0.849
respiratory	TNFSF4	D065631	Rhinitis, Allergic	0.849
respiratory	TSLP	D001249	Asthma	0.12162
respiratory	TSLP	D009298	Nasal Polyps	0.2789
respiratory	TSLP	D012852	Sinusitis	0.0827
respiratory	TSLP	D029424	Pulmonary Disease, Chronic Obstructive	0.12162
metabolic	ABCA1	D006949	Hyperlipidemias	0.0476
metabolic	ABCC8	D003924	Diabetes Mellitus, Type 2	0.0599
metabolic	ADRB1	D006949	Hyperlipidemias	0.022
metabolic	ADRB2	D006949	Hyperlipidemias	0.0505939
metabolic	ALPL	D007014	Hypophosphatasia	0.02
metabolic	ANGPTL4	D015228	Hypertriglyceridemia	0.0426643
metabolic	ANGPTL8	D006949	Hyperlipidemias	0.0771729
metabolic	APOA1	D006937	Hypercholesterolemia	0.0849428
metabolic	APOA1	D006938	Hyperlipoproteinemia Type II	0.0849428
metabolic	APOA1	D006949	Hyperlipidemias	0.0849428
metabolic	APOA1	D052456	Hypoalphalipoproteinemias	0.0849428
metabolic	APOB	D006937	Hypercholesterolemia	0.12
metabolic	APOB	D006938	Hyperlipoproteinemia Type II	10.5
metabolic	APOB	D006949	Hyperlipidemias	0.12
metabolic	APOB	D015228	Hypertriglyceridemia	0.08
metabolic	APOC3	D006937	Hypercholesterolemia	0.0334341
metabolic	APOC3	D006949	Hyperlipidemias	0.0334341
metabolic	APOC3	D015228	Hypertriglyceridemia	0.199194
metabolic	APOC3	D050171	Dyslipidemias	0.0334341
metabolic	APOE	D006938	Hyperlipoproteinemia Type II	0.3736
metabolic	CALCR	D003920	Diabetes Mellitus	0.0119235
metabolic	CALCR	D003924	Diabetes Mellitus, Type 2	0.022
metabolic	CALCR	D009765	Obesity	0.0254
metabolic	CASR	D006934	Hypercalcemia	0
metabolic	CASR	D006996	Hypocalcemia	0
metabolic	CETP	D006937	Hypercholesterolemia	0.0479
metabolic	CETP	D006938	Hyperlipoproteinemia Type II	0.0479
metabolic	CETP	D006949	Hyperlipidemias	0.0479
metabolic	DGAT2	D006949	Hyperlipidemias	0.0243
metabolic	ESR1	D010024	Osteoporosis	0.07
metabolic	FDFT1	D006949	Hyperlipidemias	0.0160845
metabolic	FGF21	D015228	Hypertriglyceridemia	0.0248079
metabolic	FGFR1	D009765	Obesity	0.0119
metabolic	FGFR4	D003924	Diabetes Mellitus, Type 2	0.0549
metabolic	FGFR4	D009765	Obesity	0.0245634
metabolic	GCK	D003920	Diabetes Mellitus	0.208
metabolic	GFRAL	D009765	Obesity	0.0111
metabolic	GIPR	D003924	Diabetes Mellitus, Type 2	0.076
metabolic	GIPR	D009765	Obesity	4.22
metabolic	GLP1R	D003920	Diabetes Mellitus	0.0257274
metabolic	GLP1R	D003924	Diabetes Mellitus, Type 2	0.0316
metabolic	GLP2R	D003924	Diabetes Mellitus, Type 2	0.0288
metabolic	GRN	D057180	Frontotemporal Dementia	0.0665
metabolic	HCAR3	D006937	Hypercholesterolemia	0.0337133
metabolic	HCAR3	D006949	Hyperlipidemias	0.0337133
metabolic	HMGCR	D006937	Hypercholesterolemia	0.0744
metabolic	HMGCR	D006949	Hyperlipidemias	0.0744
metabolic	HMGCR	D050171	Dyslipidemias	0.0773
metabolic	HTR1A	D009765	Obesity	0.0155056
metabolic	IGF1	D024821	Metabolic Syndrome	0.013
metabolic	IL2RA	D003922	Diabetes Mellitus, Type 1	0.471925
metabolic	INS	D003922	Diabetes Mellitus, Type 1	0.3085
metabolic	INSR	D003924	Diabetes Mellitus, Type 2	0.0445
metabolic	INSR	D009765	Obesity	0.0259
metabolic	KCNJ11	D003920	Diabetes Mellitus	0.0213
metabolic	KCNJ11	D003924	Diabetes Mellitus, Type 2	0.068
metabolic	LCAT	D007863	Lecithin Cholesterol Acyltransferase Deficiency	0.0792
metabolic	LEPR	D009765	Obesity	0.07
metabolic	LPA	D006949	Hyperlipidemias	0.0457
metabolic	LPL	D015228	Hypertriglyceridemia	6.6
metabolic	MAPK1	D009765	Obesity	0.014
metabolic	MC4R	D003920	Diabetes Mellitus	0.0452
metabolic	MC4R	D003924	Diabetes Mellitus, Type 2	0.062
metabolic	MC4R	D009765	Obesity	0.05
metabolic	MC4R	D024821	Metabolic Syndrome	0.0678461
metabolic	METAP2	D003924	Diabetes Mellitus, Type 2	0.0601
metabolic	MTTP	D006949	Hyperlipidemias	0.0280325
metabolic	NPC1L1	D006949	Hyperlipidemias	0.0366
metabolic	NPC1L1	D050171	Dyslipidemias	0.0355544
metabolic	NPY	D009765	Obesity	0.0115
metabolic	NR1H3	D006937	Hypercholesterolemia	0.0240851
metabolic	NR1H4	D006937	Hypercholesterolemia	0.030061
metabolic	NR1H4	D006949	Hyperlipidemias	0.030061
metabolic	NR1H4	D015228	Hypertriglyceridemia	0.030061
metabolic	NR3C1	D009765	Obesity	0.0241466
metabolic	OPRM1	D009765	Obesity	0.018
metabolic	PCSK9	D006937	Hypercholesterolemia	3.04
metabolic	PCSK9	D006938	Hyperlipoproteinemia Type II	3.04
metabolic	PCSK9	D006949	Hyperlipidemias	3.04
metabolic	PDE3A	D015228	Hypertriglyceridemia	0.04
metabolic	PDE4B	D015228	Hypertriglyceridemia	0.0147
metabolic	PPARA	D006937	Hypercholesterolemia	0.0179778
metabolic	PPARA	D006938	Hyperlipoproteinemia Type II	0.0179778
metabolic	PPARA	D006949	Hyperlipidemias	0.0179778
metabolic	PPARA	D009765	Obesity	0.0349198
metabolic	PPARA	D015228	Hypertriglyceridemia	0.0179778
metabolic	PPARA	D050171	Dyslipidemias	0.0179778
metabolic	PPARD	D009765	Obesity	0.0560704
metabolic	PPARG	D003924	Diabetes Mellitus, Type 2	0.1028
metabolic	PPARG	D006073	Gout	0.0218
metabolic	PPARG	D006949	Hyperlipidemias	0.0315
metabolic	PPARG	D009765	Obesity	0.024
metabolic	PPARG	D015228	Hypertriglyceridemia	0.0204555
metabolic	PPARG	D024821	Metabolic Syndrome	0.031257
metabolic	SLC10A2	D006937	Hypercholesterolemia	0.0767204
metabolic	SLC10A2	D006949	Hyperlipidemias	0.0767204
metabolic	SLC22A12	D006073	Gout	0.07
metabolic	SLC40A1	D006432	Hemochromatosis	0.089
metabolic	SLC5A1	D003920	Diabetes Mellitus	0.0341
metabolic	SOST	D001851	Bone Diseases, Metabolic	0.08
metabolic	SOST	D010024	Osteoporosis	0.08
metabolic	THRB	D006937	Hypercholesterolemia	0.018
metabolic	THRB	D006938	Hyperlipoproteinemia Type II	0.018
hematology	ACVRL1	D000740	Anemia	0.023914
hematology	BCL2	D000740	Anemia	0.0976082
hematology	CSF3	D009503	Neutropenia	0.132484
hematology	CSF3R	D007970	Leukopenia	0.0422066
hematology	CSF3R	D009503	Neutropenia	0.0476695
hematology	CXCR4	D001778	Blood Coagulation Disorders	0.013639
hematology	DYRK3	D000740	Anemia	0.01562
hematology	EGLN1	D000740	Anemia	0.127773
hematology	EGLN2	D000740	Anemia	0.0882405
hematology	EGLN3	D000740	Anemia	0.018941
hematology	EPOR	D000740	Anemia	0.0619314
hematology	F10	D001778	Blood Coagulation Disorders	0.534
hematology	F11	D001778	Blood Coagulation Disorders	0.483
hematology	F11	D005173	Factor XI Deficiency	0.0735
hematology	FCGRT	D013921	Thrombocytopenia	0.078719
hematology	FCGRT	D016553	Purpura, Thrombocytopenic, Idiopathic	0.078719
hematology	FLT3	D013921	Thrombocytopenia	0.010784
hematology	FLT3	D013922	Thrombocytosis	0.010784
hematology	IL13	D057765	Eosinophilic Esophagitis	0.086317
hematology	IL4R	D057765	Eosinophilic Esophagitis	0.0277105
hematology	IL5RA	D017681	Hypereosinophilic Syndrome	0.0302672
hematology	IL5RA	D057765	Eosinophilic Esophagitis	0.0302672
hematology	JAK1	D013922	Thrombocytosis	0.015759
hematology	JAK2	D013921	Thrombocytopenia	0.015362
hematology	JAK2	D013922	Thrombocytosis	0.0403198
hematology	KIT	D013921	Thrombocytopenia	0.111
hematology	KIT	D017681	Hypereosinophilic Syndrome	0.0093
hematology	MPL	D013921	Thrombocytopenia	0.2101
hematology	NR3C1	D057765	Eosinophilic Esophagitis	0.013681
hematology	PIK3CA	D013922	Thrombocytosis	0.076101
hematology	PIK3CB	D013922	Thrombocytosis	0.015199
hematology	S1PR1	D057765	Eosinophilic Esophagitis	0.0317081
hematology	S1PR4	D057765	Eosinophilic Esophagitis	0.141048
hematology	SLC40A1	D000740	Anemia	0.0209684
hematology	SYK	D016553	Purpura, Thrombocytopenic, Idiopathic	0.0150013
hematology	THPO	D013921	Thrombocytopenia	0.301907
hematology	THPO	D013922	Thrombocytosis	0.301907
hematology	VWF	D006467	Hemophilia A	0.0271
hematology	VWF	D014842	von Willebrand Diseases	0.0271

## Sheet: s37
area	gene	indication_mesh_id	indication_mesh_term	abs_or
musculoskeletal	CD28	D001172	Arthritis, Rheumatoid	1.12
musculoskeletal	CD28	D012859	Sjogren's Syndrome	1.12
musculoskeletal	CD40	D001172	Arthritis, Rheumatoid	1.15
musculoskeletal	CD40	D012859	Sjogren's Syndrome	1.15
musculoskeletal	CTLA4	D001172	Arthritis, Rheumatoid	1.17
musculoskeletal	ESR1	D010024	Osteoporosis	1.00147
musculoskeletal	IL12B	D015535	Arthritis, Psoriatic	1.00257
musculoskeletal	IL12RB2	D001172	Arthritis, Rheumatoid	1.1
musculoskeletal	IL2RA	D001172	Arthritis, Rheumatoid	1.1
musculoskeletal	IL2RA	D012859	Sjogren's Syndrome	1.1
musculoskeletal	IL6R	D001172	Arthritis, Rheumatoid	1.08
musculoskeletal	IL6R	D013167	Spondylitis, Ankylosing	1.14
musculoskeletal	PRKCB	D001172	Arthritis, Rheumatoid	1.0989
musculoskeletal	SOST	D001851	Bone Diseases, Metabolic	1.00295
musculoskeletal	SOST	D010024	Osteoporosis	1.00295
musculoskeletal	TGFB1	D010003	Osteoarthritis	1.01277
musculoskeletal	TNFRSF1A	D013167	Spondylitis, Ankylosing	1.13
musculoskeletal	TNFRSF1A	D015535	Arthritis, Psoriatic	1.13
musculoskeletal	TYK2	D015535	Arthritis, Psoriatic	1.0039
ophthalmology	APP	D013494	Supranuclear Palsy, Progressive	1.05263
ophthalmology	CD28	D012859	Sjogren's Syndrome	1.12
ophthalmology	CD40	D012859	Sjogren's Syndrome	1.15
ophthalmology	IL2RA	D012859	Sjogren's Syndrome	1.1
ophthalmology	VEGFA	D008269	Macular Edema	1.15
ophthalmology	VEGFA	D012174	Retinitis Pigmentosa	1.15
dermatology	C3	D008181	Lupus Nephritis	1.19048
dermatology	CD200R1	D003876	Dermatitis, Atopic	1.06383
dermatology	CD28	D001172	Arthritis, Rheumatoid	1.12
dermatology	CD28	D012859	Sjogren's Syndrome	1.12
dermatology	CD40	D001172	Arthritis, Rheumatoid	1.15
dermatology	CD40	D012859	Sjogren's Syndrome	1.15
dermatology	CTLA4	D001172	Arthritis, Rheumatoid	1.17
dermatology	CTLA4	D008180	Lupus Erythematosus, Systemic	1.1236
dermatology	ESR1	D006177	Gynecomastia	1.04196
dermatology	IL12B	D011565	Psoriasis	1.00257
dermatology	IL12B	D015535	Arthritis, Psoriatic	1.00257
dermatology	IL12RB2	D001172	Arthritis, Rheumatoid	1.1
dermatology	IL13	D003876	Dermatitis, Atopic	1.09746
dermatology	IL13	D011565	Psoriasis	1.14
dermatology	IL1B	D000152	Acne Vulgaris	1.07
dermatology	IL2RA	D001172	Arthritis, Rheumatoid	1.1
dermatology	IL2RA	D003876	Dermatitis, Atopic	1.08696
dermatology	IL2RA	D012859	Sjogren's Syndrome	1.1
dermatology	IL6R	D001172	Arthritis, Rheumatoid	1.08
dermatology	PRKCB	D001172	Arthritis, Rheumatoid	1.0989
dermatology	PRKCB	D008180	Lupus Erythematosus, Systemic	1.172
dermatology	SOAT1	D000152	Acne Vulgaris	1.08
dermatology	SOAT1	D012628	Dermatitis, Seborrheic	1.08
dermatology	TNFRSF1A	D015535	Arthritis, Psoriatic	1.13
dermatology	TNFSF4	D003876	Dermatitis, Atopic	1.0821
dermatology	TYK2	D011565	Psoriasis	1.0039
dermatology	TYK2	D015535	Arthritis, Psoriatic	1.0039
signs/symptoms	APP	D013494	Supranuclear Palsy, Progressive	1.05263
signs/symptoms	GRIA1	D012893	Sleep Wake Disorders	1.0395
signs/symptoms	HCN4	D001281	Atrial Fibrillation	1.19
signs/symptoms	HCRTR2	D012893	Sleep Wake Disorders	1.074
signs/symptoms	KCND3	D001281	Atrial Fibrillation	1.11
signs/symptoms	KCNH2	D001281	Atrial Fibrillation	1.06
signs/symptoms	KCNJ5	D001281	Atrial Fibrillation	1.18
signs/symptoms	MC4R	D009765	Obesity	1.19
signs/symptoms	SCN5A	D001281	Atrial Fibrillation	1.04
immune	ADORA1	D001249	Asthma	1.048
immune	C3	D008181	Lupus Nephritis	1.19048
immune	CD200R1	D003876	Dermatitis, Atopic	1.06383
immune	CD28	D001172	Arthritis, Rheumatoid	1.12
immune	CD28	D012859	Sjogren's Syndrome	1.12
immune	CD40	D001172	Arthritis, Rheumatoid	1.15
immune	CD40	D012859	Sjogren's Syndrome	1.15
immune	CTLA4	D001172	Arthritis, Rheumatoid	1.17
immune	CTLA4	D008180	Lupus Erythematosus, Systemic	1.1236
immune	CXCR4	D009103	Multiple Sclerosis	1.0836
immune	GATA3	D001249	Asthma	1.11111
immune	IL12B	D009103	Multiple Sclerosis	1.0878
immune	IL12RB2	D001172	Arthritis, Rheumatoid	1.1
immune	IL13	D001249	Asthma	1.1236
immune	IL13	D003876	Dermatitis, Atopic	1.09746
immune	IL1B	D006967	Hypersensitivity	1.03627
immune	IL2RA	D001172	Arthritis, Rheumatoid	1.1
immune	IL2RA	D003876	Dermatitis, Atopic	1.08696
immune	IL2RA	D003922	Diabetes Mellitus, Type 1	1.175
immune	IL2RA	D012859	Sjogren's Syndrome	1.1
immune	IL33	D001249	Asthma	1.16279
immune	IL33	D001327	Autoimmune Diseases	1.0049
immune	IL33	D065631	Rhinitis, Allergic	1.08
immune	IL4R	D001249	Asthma	1.139
immune	IL4R	D006967	Hypersensitivity	1.06791
immune	IL4R	D065631	Rhinitis, Allergic	1.139
immune	IL6	D001249	Asthma	1.04112
immune	IL6R	D001172	Arthritis, Rheumatoid	1.08
immune	IL7R	D001327	Autoimmune Diseases	1.00527
immune	IL7R	D003922	Diabetes Mellitus, Type 1	1.11305
immune	IL7R	D009103	Multiple Sclerosis	1.11694
immune	NFKB1	D001249	Asthma	1.04167
immune	NFKB1	D006967	Hypersensitivity	1.13636
immune	PDE4D	D001249	Asthma	1.18
immune	PDE4D	D065631	Rhinitis, Allergic	1.18
immune	PRKCB	D001172	Arthritis, Rheumatoid	1.0989
immune	PRKCB	D008180	Lupus Erythematosus, Systemic	1.172
immune	TNFRSF1A	D009103	Multiple Sclerosis	1.1176
immune	TNFSF4	D001249	Asthma	1.053
immune	TNFSF4	D003876	Dermatitis, Atopic	1.0821
immune	TNFSF4	D065631	Rhinitis, Allergic	1.053
immune	TSLP	D001249	Asthma	1.17
psychiatry	APP	D000544	Alzheimer Disease	1.05263
psychiatry	APP	D003704	Dementia	1.05263
psychiatry	C9orf72	D057180	Frontotemporal Dementia	1.19818
psychiatry	DRD2	D003863	Depression	1.02881
psychiatry	DRD2	D011618	Psychotic Disorders	1.07875
psychiatry	DRD2	D012559	Schizophrenia	1.07875
psychiatry	GRIA1	D012559	Schizophrenia	1.08
psychiatry	GRIA1	D012893	Sleep Wake Disorders	1.0395
psychiatry	GRM3	D011618	Psychotic Disorders	1.10619
psychiatry	GRM3	D012559	Schizophrenia	1.10619
psychiatry	HCRTR2	D007319	Sleep Initiation and Maintenance Disorders	1.074
psychiatry	HCRTR2	D009290	Narcolepsy	1.074
psychiatry	HCRTR2	D012893	Sleep Wake Disorders	1.074
psychiatry	HTR6	D001714	Bipolar Disorder	1.0767
psychiatry	SCN2A	D001714	Bipolar Disorder	1.14168
digestive	CCL20	D003093	Colitis, Ulcerative	1.07624
digestive	CD40	D003093	Colitis, Ulcerative	1.091
digestive	CD40	D003424	Crohn Disease	1.10111
digestive	IFNG	D003424	Crohn Disease	1.096
digestive	IL12B	D003093	Colitis, Ulcerative	1.12
digestive	IL12B	D003424	Crohn Disease	1.11
digestive	IL2RA	D003093	Colitis, Ulcerative	1.102
digestive	ITGA4	D003093	Colitis, Ulcerative	1.0968
digestive	ITGA4	D015212	Inflammatory Bowel Diseases	1.0968
digestive	ITGAV	D003424	Crohn Disease	1.12109
digestive	JAK2	D003093	Colitis, Ulcerative	1.16
digestive	JAK2	D003424	Crohn Disease	1.12
digestive	MAP3K8	D003093	Colitis, Ulcerative	1.075
digestive	MAP3K8	D015212	Inflammatory Bowel Diseases	1.075
digestive	MMP9	D003093	Colitis, Ulcerative	1.11605
digestive	MMP9	D003424	Crohn Disease	1.11605
digestive	NFKB1	D003093	Colitis, Ulcerative	1.118
digestive	NFKB1	D003424	Crohn Disease	1.118
digestive	PRKCB	D003093	Colitis, Ulcerative	1.07441
digestive	PTGER4	D003093	Colitis, Ulcerative	1.07244
digestive	SMAD7	D003093	Colitis, Ulcerative	1.08585
digestive	SMAD7	D003424	Crohn Disease	1.057
digestive	STAT3	D003093	Colitis, Ulcerative	1.09368
digestive	TNFSF15	D003093	Colitis, Ulcerative	1.13
digestive	TNFSF15	D003424	Crohn Disease	1.15178
oncology	AR	D011471	Prostatic Neoplasms	1.06
oncology	CASP8	D008175	Lung Neoplasms	1.08
oncology	CCNE1	D001943	Breast Neoplasms	1.07
oncology	CDK6	D011471	Prostatic Neoplasms	1.056
oncology	CDKN1A	D015179	Colorectal Neoplasms	1.09
oncology	CYP19A1	D001943	Breast Neoplasms	1.11354
oncology	EDNRB	D005770	Gastrointestinal Neoplasms	1.11
oncology	EPAS1	D007680	Kidney Neoplasms	1.18
oncology	ERBB4	D001943	Breast Neoplasms	1.07296
oncology	ESR1	D001943	Breast Neoplasms	1.04196
oncology	ESR1	D009369	Neoplasms	1.17371
oncology	FGFR2	D001943	Breast Neoplasms	1.17
oncology	FGFR2	D011471	Prostatic Neoplasms	1.06024
oncology	FGFR2	D013736	Testicular Neoplasms	1.06024
oncology	FSHR	D010051	Ovarian Neoplasms	1.15
oncology	ITGB8	D011471	Prostatic Neoplasms	1.05096
oncology	KLK3	D011471	Prostatic Neoplasms	1.12187
oncology	MAP3K1	D001943	Breast Neoplasms	1.13
oncology	MAP3K1	D009369	Neoplasms	1.17647
oncology	MYC	D001943	Breast Neoplasms	1.07
oncology	MYC	D011471	Prostatic Neoplasms	1.07605
oncology	NKX3-1	D011471	Prostatic Neoplasms	1.18
oncology	NOTCH4	D015179	Colorectal Neoplasms	1.16
oncology	PARP1	D008545	Melanoma	1.0947
oncology	PTPN1	D015179	Colorectal Neoplasms	1.07
oncology	TYR	D008545	Melanoma	1.17
oncology	TYRP1	D008545	Melanoma	1.07273
oncology	VEGFA	D011471	Prostatic Neoplasms	1.039
oncology	VEGFA	D014565	Urogenital Neoplasms	1.039
oncology	WT1	D010051	Ovarian Neoplasms	1.09331
cardiovascular	ACE	D006973	Hypertension	1.00879
cardiovascular	ADRB1	D006973	Hypertension	1.01223
cardiovascular	AGT	D006973	Hypertension	1.00811
cardiovascular	CETP	D050197	Atherosclerosis	1.03811
cardiovascular	F11	D013927	Thrombosis	1.00332
cardiovascular	F11	D020246	Venous Thrombosis	1.00332
cardiovascular	F2	D013927	Thrombosis	1.01586
cardiovascular	F2	D020246	Venous Thrombosis	1.01586
cardiovascular	GUCY1A1	D050197	Atherosclerosis	1.07
cardiovascular	HCN4	D001281	Atrial Fibrillation	1.19
cardiovascular	KCND3	D001281	Atrial Fibrillation	1.11
cardiovascular	KCNH2	D001281	Atrial Fibrillation	1.06
cardiovascular	KCNJ5	D001281	Atrial Fibrillation	1.18
cardiovascular	LPA	D002318	Cardiovascular Diseases	1.03904
cardiovascular	LPA	D050197	Atherosclerosis	1.11038
cardiovascular	NOS3	D020521	Stroke	1.05
cardiovascular	NPR1	D006973	Hypertension	1.02727
cardiovascular	PCSK9	D050197	Atherosclerosis	1.08
cardiovascular	PDE3A	D050197	Atherosclerosis	1.04707
cardiovascular	SCN5A	D001281	Atrial Fibrillation	1.04
cardiovascular	VDR	D006973	Hypertension	1.01919
cardiovascular	VEGFA	D050197	Atherosclerosis	1.03935
cardiovascular	VWF	D013927	Thrombosis	1.00161
cardiovascular	VWF	D020246	Venous Thrombosis	1.00161
neurology	APP	D000544	Alzheimer Disease	1.05263
neurology	APP	D003704	Dementia	1.05263
neurology	APP	D013494	Supranuclear Palsy, Progressive	1.05263
neurology	C9orf72	D000690	Amyotrophic Lateral Sclerosis	1.19818
neurology	C9orf72	D057180	Frontotemporal Dementia	1.19818
neurology	CALCB	D008881	Migraine Disorders	1.00208
neurology	CXCR4	D009103	Multiple Sclerosis	1.0836
neurology	GCH1	D010300	Parkinson Disease	1.11
neurology	GRIA1	D012893	Sleep Wake Disorders	1.0395
neurology	HCRTR2	D007319	Sleep Initiation and Maintenance Disorders	1.074
neurology	HCRTR2	D009290	Narcolepsy	1.074
neurology	HCRTR2	D012893	Sleep Wake Disorders	1.074
neurology	IL12B	D009103	Multiple Sclerosis	1.0878
neurology	IL7R	D009103	Multiple Sclerosis	1.11694
neurology	LRRK2	D010300	Parkinson Disease	1.155
neurology	NOS3	D020521	Stroke	1.05
neurology	SCN1A	D004827	Epilepsy	1.085
neurology	SCN1A	D004829	Epilepsy, Generalized	1.085
neurology	TNFRSF1A	D009103	Multiple Sclerosis	1.1176
neurology	TRPM8	D008881	Migraine Disorders	1.18
congenital	APOB	D006938	Hyperlipoproteinemia Type II	1.01884
congenital	APOE	D006938	Hyperlipoproteinemia Type II	1.02971
congenital	CD200R1	D003876	Dermatitis, Atopic	1.06383
congenital	CETP	D006938	Hyperlipoproteinemia Type II	1.0989
congenital	IL13	D003876	Dermatitis, Atopic	1.09746
congenital	IL2RA	D003876	Dermatitis, Atopic	1.08696
congenital	PCSK9	D006938	Hyperlipoproteinemia Type II	1.0487
congenital	TNFSF4	D003876	Dermatitis, Atopic	1.0821
congenital	VEGFA	D012174	Retinitis Pigmentosa	1.15
infection	IFNAR2	D000086382	COVID-19	1.06391
endocrine	CALCR	D003924	Diabetes Mellitus, Type 2	1.04
endocrine	FGFR1	D003924	Diabetes Mellitus, Type 2	1.04
endocrine	FGFR4	D003924	Diabetes Mellitus, Type 2	1.06
endocrine	GCK	D003924	Diabetes Mellitus, Type 2	1.05675
endocrine	GIPR	D003924	Diabetes Mellitus, Type 2	1.08
endocrine	GLP1R	D003924	Diabetes Mellitus, Type 2	1.09
endocrine	GLP2R	D003924	Diabetes Mellitus, Type 2	1.06
endocrine	IL2RA	D003922	Diabetes Mellitus, Type 1	1.175
endocrine	IL7R	D003922	Diabetes Mellitus, Type 1	1.11305
endocrine	INSR	D003924	Diabetes Mellitus, Type 2	1.05
endocrine	KCNJ11	D003920	Diabetes Mellitus	1.00378
endocrine	KCNJ11	D003924	Diabetes Mellitus, Type 2	1.14
endocrine	MC4R	D003924	Diabetes Mellitus, Type 2	1.08
endocrine	PPARG	D003924	Diabetes Mellitus, Type 2	1.14
endocrine	VEGFA	D003924	Diabetes Mellitus, Type 2	1.05612
respiratory	ADORA1	D001249	Asthma	1.048
respiratory	ADORA1	D029424	Pulmonary Disease, Chronic Obstructive	1.048
respiratory	GATA3	D001249	Asthma	1.11111
respiratory	GATA3	D029424	Pulmonary Disease, Chronic Obstructive	1.11111
respiratory	IFNAR2	D000086382	COVID-19	1.06391
respiratory	IL13	D001249	Asthma	1.1236
respiratory	IL13	D029424	Pulmonary Disease, Chronic Obstructive	1.1236
respiratory	IL33	D001249	Asthma	1.16279
respiratory	IL33	D029424	Pulmonary Disease, Chronic Obstructive	1.16279
respiratory	IL33	D065631	Rhinitis, Allergic	1.08
respiratory	IL4R	D001249	Asthma	1.139
respiratory	IL4R	D029424	Pulmonary Disease, Chronic Obstructive	1.139
respiratory	IL4R	D065631	Rhinitis, Allergic	1.139
respiratory	IL6	D001249	Asthma	1.04112
respiratory	NFKB1	D001249	Asthma	1.04167
respiratory	PDE4D	D001249	Asthma	1.18
respiratory	PDE4D	D029424	Pulmonary Disease, Chronic Obstructive	1.18
respiratory	PDE4D	D065631	Rhinitis, Allergic	1.18
respiratory	TNFSF4	D001249	Asthma	1.053
respiratory	TNFSF4	D065631	Rhinitis, Allergic	1.053
respiratory	TSLP	D001249	Asthma	1.17
respiratory	TSLP	D029424	Pulmonary Disease, Chronic Obstructive	1.17
metabolic	ABCA1	D006949	Hyperlipidemias	1.00644
metabolic	ANGPTL4	D015228	Hypertriglyceridemia	1.01384
metabolic	APOB	D006937	Hypercholesterolemia	1.01884
metabolic	APOB	D006938	Hyperlipoproteinemia Type II	1.01884
metabolic	APOB	D006949	Hyperlipidemias	1.01884
metabolic	APOB	D015228	Hypertriglyceridemia	1.01884
metabolic	APOE	D006938	Hyperlipoproteinemia Type II	1.02971
metabolic	C9orf72	D000690	Amyotrophic Lateral Sclerosis	1.19818
metabolic	C9orf72	D057180	Frontotemporal Dementia	1.19818
metabolic	CALCR	D003924	Diabetes Mellitus, Type 2	1.04
metabolic	CETP	D006937	Hypercholesterolemia	1.0989
metabolic	CETP	D006938	Hyperlipoproteinemia Type II	1.0989
metabolic	CETP	D006949	Hyperlipidemias	1.0989
metabolic	ESR1	D010024	Osteoporosis	1.00147
metabolic	FGFR1	D003924	Diabetes Mellitus, Type 2	1.04
metabolic	FGFR4	D003924	Diabetes Mellitus, Type 2	1.06
metabolic	GCK	D003924	Diabetes Mellitus, Type 2	1.05675
metabolic	GIPR	D003924	Diabetes Mellitus, Type 2	1.08
metabolic	GLP1R	D003924	Diabetes Mellitus, Type 2	1.09
metabolic	GLP2R	D003924	Diabetes Mellitus, Type 2	1.06
metabolic	HMGCR	D006937	Hypercholesterolemia	1.011
metabolic	HMGCR	D006949	Hyperlipidemias	1.011
metabolic	HMGCR	D050171	Dyslipidemias	1.12
metabolic	IL2RA	D003922	Diabetes Mellitus, Type 1	1.175
metabolic	IL7R	D003922	Diabetes Mellitus, Type 1	1.11305
metabolic	INSR	D003924	Diabetes Mellitus, Type 2	1.05
metabolic	KCNJ11	D003920	Diabetes Mellitus	1.00378
metabolic	KCNJ11	D003924	Diabetes Mellitus, Type 2	1.14
metabolic	LPA	D006949	Hyperlipidemias	1.02
metabolic	LPL	D015228	Hypertriglyceridemia	1.00898
metabolic	MC4R	D003924	Diabetes Mellitus, Type 2	1.08
metabolic	MC4R	D009765	Obesity	1.19
metabolic	NPC1L1	D006949	Hyperlipidemias	1.00663
metabolic	NPC1L1	D050171	Dyslipidemias	1.00663
metabolic	PCSK9	D006937	Hypercholesterolemia	1.0487
metabolic	PCSK9	D006938	Hyperlipoproteinemia Type II	1.0487
metabolic	PCSK9	D006949	Hyperlipidemias	1.0487
metabolic	PPARG	D003924	Diabetes Mellitus, Type 2	1.14
metabolic	SOST	D001851	Bone Diseases, Metabolic	1.00295
metabolic	SOST	D010024	Osteoporosis	1.00295
metabolic	VEGFA	D003924	Diabetes Mellitus, Type 2	1.05612

## Sheet: s38
area	gene	indication_mesh_id	indication_mesh_term	lead_maf
other	ACVR2A	D007676	Kidney Failure, Chronic	0.286943
other	DNMT3B	D058186	Acute Kidney Injury	0.414725
other	DPEP1	D058186	Acute Kidney Injury	0.480413
other	EGFR	D007676	Kidney Failure, Chronic	0.237013
other	KCNJ1	D051437	Renal Insufficiency	0.152493
other	NFE2L2	D007676	Kidney Failure, Chronic	0.319251
other	NFE2L2	D051437	Renal Insufficiency	0.319251
other	PGR	D008593	Menopause	0.327184
other	SLC9A3	D007676	Kidney Failure, Chronic	0.251398
musculoskeletal	CD28	D001172	Arthritis, Rheumatoid	0.228688
musculoskeletal	CD28	D012859	Sjogren's Syndrome	0.228688
musculoskeletal	CD28	D015535	Arthritis, Psoriatic	0.0222294
musculoskeletal	CD40	D001172	Arthritis, Rheumatoid	0.245484
musculoskeletal	CD40	D012859	Sjogren's Syndrome	0.245484
musculoskeletal	ESR1	D010024	Osteoporosis	0.400078
musculoskeletal	HLA-DRB1	D001172	Arthritis, Rheumatoid	0.373907
musculoskeletal	IL12B	D013167	Spondylitis, Ankylosing	0.0839719
musculoskeletal	IL12B	D015535	Arthritis, Psoriatic	0.19704
musculoskeletal	IL23R	D015535	Arthritis, Psoriatic	0.0638864
musculoskeletal	IL2RA	D001172	Arthritis, Rheumatoid	0.430606
musculoskeletal	IL2RA	D012859	Sjogren's Syndrome	0.430606
musculoskeletal	IL6R	D001172	Arthritis, Rheumatoid	0.37755
musculoskeletal	JAK2	D015535	Arthritis, Psoriatic	0.0164636
musculoskeletal	PPARG	D006073	Gout	0.132439
musculoskeletal	SLC22A12	D006073	Gout	0.317238
musculoskeletal	SOST	D001851	Bone Diseases, Metabolic	0.347045
musculoskeletal	SOST	D010024	Osteoporosis	0.347045
musculoskeletal	TYK2	D015535	Arthritis, Psoriatic	0.0426015
ophthalmology	APP	D013494	Supranuclear Palsy, Progressive	0.474967
ophthalmology	CD28	D012859	Sjogren's Syndrome	0.228688
ophthalmology	CD40	D012859	Sjogren's Syndrome	0.245484
ophthalmology	FLT1	D009216	Myopia	0.304506
ophthalmology	IL2RA	D012859	Sjogren's Syndrome	0.430606
ophthalmology	MC1R	D000417	Albinism	0.0721048
ophthalmology	PDGFRA	D008269	Macular Edema	0.218831
ophthalmology	PTPN1	D005901	Glaucoma	0.409335
ophthalmology	TGFB2	D005901	Glaucoma	0.260013
ophthalmology	VEGFA	D008269	Macular Edema	0.483123
ophthalmology	VEGFA	D009216	Myopia	0.483123
ophthalmology	VEGFA	D012174	Retinitis Pigmentosa	0.483123
dermatology	CBS	D006712	Homocystinuria	0.160858
dermatology	CD200R1	D003876	Dermatitis, Atopic	0.452551
dermatology	CD28	D001172	Arthritis, Rheumatoid	0.228688
dermatology	CD28	D011565	Psoriasis	0.0222294
dermatology	CD28	D012859	Sjogren's Syndrome	0.228688
dermatology	CD28	D015535	Arthritis, Psoriatic	0.0222294
dermatology	CD40	D001172	Arthritis, Rheumatoid	0.245484
dermatology	CD40	D012859	Sjogren's Syndrome	0.245484
dermatology	CTLA4	D008180	Lupus Erythematosus, Systemic	0.422232
dermatology	ESR1	D006177	Gynecomastia	0.0795174
dermatology	GATA3	D003876	Dermatitis, Atopic	0.274558
dermatology	HLA-DRB1	D001172	Arthritis, Rheumatoid	0.373907
dermatology	IFNG	D011565	Psoriasis	0.0254633
dermatology	IL12B	D011565	Psoriasis	0.19704
dermatology	IL12B	D015535	Arthritis, Psoriatic	0.19704
dermatology	IL13	D003876	Dermatitis, Atopic	0.240864
dermatology	IL13	D011565	Psoriasis	0.23782
dermatology	IL2	D011565	Psoriasis	0.0299079
dermatology	IL23R	D011565	Psoriasis	0.0658543
dermatology	IL23R	D015535	Arthritis, Psoriatic	0.0638864
dermatology	IL2RA	D001172	Arthritis, Rheumatoid	0.430606
dermatology	IL2RA	D003876	Dermatitis, Atopic	0.0793506
dermatology	IL2RA	D012859	Sjogren's Syndrome	0.430606
dermatology	IL33	D003876	Dermatitis, Atopic	0.150921
dermatology	IL4R	D003876	Dermatitis, Atopic	0.0679365
dermatology	IL6R	D001172	Arthritis, Rheumatoid	0.37755
dermatology	INPP5D	D003876	Dermatitis, Atopic	0.190653
dermatology	JAK2	D011565	Psoriasis	0.0164636
dermatology	JAK2	D015535	Arthritis, Psoriatic	0.0164636
dermatology	MAPK14	D017719	Diabetic Foot	0.100738
dermatology	MC1R	D000417	Albinism	0.0721048
dermatology	MC1R	D010787	Photosensitivity Disorders	0.0772226
dermatology	NFKB1	D003876	Dermatitis, Atopic	0.34558
dermatology	STAT3	D011565	Psoriasis	0.344106
dermatology	TNFSF4	D003876	Dermatitis, Atopic	0.324244
dermatology	TSLP	D003876	Dermatitis, Atopic	0.0271725
dermatology	TYK2	D011565	Psoriasis	0.0426015
dermatology	TYK2	D015535	Arthritis, Psoriatic	0.0426015
signs/symptoms	APP	D013494	Supranuclear Palsy, Progressive	0.474967
signs/symptoms	AVPR1A	D018805	Sepsis	0.271917
signs/symptoms	CALCR	D009765	Obesity	0.409032
signs/symptoms	CRP	D007249	Inflammation	0.34681
signs/symptoms	CYP7A1	D042882	Gallstones	0.362132
signs/symptoms	FCGRT	D016553	Purpura, Thrombocytopenic, Idiopathic	0.00725953
signs/symptoms	FGFR1	D009765	Obesity	0.405341
signs/symptoms	FGFR4	D009765	Obesity	0.23445
signs/symptoms	GFRAL	D009765	Obesity	0.365679
signs/symptoms	GLP1R	D009765	Obesity	0.481147
signs/symptoms	GRIA1	D012893	Sleep Wake Disorders	0.35933
signs/symptoms	HCN4	D001281	Atrial Fibrillation	0.172982
signs/symptoms	HCRTR1	D012893	Sleep Wake Disorders	0.3784
signs/symptoms	HCRTR2	D012893	Sleep Wake Disorders	0.419492
signs/symptoms	HTR1A	D009765	Obesity	0.496347
signs/symptoms	IL12B	D008105	Liver Cirrhosis, Biliary	0.470963
signs/symptoms	IL18	D007249	Inflammation	0.2434
signs/symptoms	IL1RN	D007249	Inflammation	0.370005
signs/symptoms	IL33	D009298	Nasal Polyps	0.241092
signs/symptoms	IL6	D007249	Inflammation	0.0476839
signs/symptoms	KCND3	D001281	Atrial Fibrillation	0.090685
signs/symptoms	KCNH2	D001281	Atrial Fibrillation	0.181736
signs/symptoms	KCNJ5	D001281	Atrial Fibrillation	0.0865871
signs/symptoms	LEPR	D009765	Obesity	0.0878115
signs/symptoms	MC4R	D009765	Obesity	0.222799
signs/symptoms	MTNR1B	D012893	Sleep Wake Disorders	0.24529
signs/symptoms	NLRP3	D007249	Inflammation	0.380238
signs/symptoms	NPY	D009765	Obesity	0.468709
signs/symptoms	NR1H4	D007249	Inflammation	0.0222381
signs/symptoms	NR3C1	D009765	Obesity	0.171635
signs/symptoms	OPRM1	D009765	Obesity	0.17275
signs/symptoms	PPARA	D009765	Obesity	0.00953802
signs/symptoms	PPARD	D009765	Obesity	0.118606
signs/symptoms	PPARG	D009765	Obesity	0.131487
signs/symptoms	SCN5A	D001145	Arrhythmias, Cardiac	0.139188
signs/symptoms	SCN5A	D001281	Atrial Fibrillation	0.0208711
signs/symptoms	SCN5A	D017180	Tachycardia, Ventricular	0.3233
signs/symptoms	SLC6A3	D012893	Sleep Wake Disorders	0.479066
signs/symptoms	SLC6A4	D009765	Obesity	0.397469
signs/symptoms	SYK	D016553	Purpura, Thrombocytopenic, Idiopathic	0.223542
signs/symptoms	TNFRSF1A	D007249	Inflammation	0.422701
signs/symptoms	TNFRSF1A	D008103	Liver Cirrhosis	0.422701
signs/symptoms	TNFRSF1A	D018805	Sepsis	0.422701
signs/symptoms	TSLP	D009298	Nasal Polyps	0.273063
immune	ADORA1	D001249	Asthma	0.344225
immune	ADRB2	D001249	Asthma	0.153562
immune	CD200R1	D003876	Dermatitis, Atopic	0.452551
immune	CD28	D001172	Arthritis, Rheumatoid	0.228688
immune	CD28	D001327	Autoimmune Diseases	0.228826
immune	CD28	D012859	Sjogren's Syndrome	0.228688
immune	CD40	D001172	Arthritis, Rheumatoid	0.245484
immune	CD40	D012859	Sjogren's Syndrome	0.245484
immune	CHRM3	D001249	Asthma	0.486453
immune	CHRM3	D065631	Rhinitis, Allergic	0.486453
immune	CTLA4	D008180	Lupus Erythematosus, Systemic	0.422232
immune	FCGRT	D016553	Purpura, Thrombocytopenic, Idiopathic	0.00725953
immune	FGFR3	D001249	Asthma	0.0668786
immune	GATA3	D001249	Asthma	0.41607
immune	GATA3	D003876	Dermatitis, Atopic	0.274558
immune	HLA-DRB1	D001172	Arthritis, Rheumatoid	0.373907
immune	IL12B	D001327	Autoimmune Diseases	0.485625
immune	IL13	D001249	Asthma	0.23782
immune	IL13	D003876	Dermatitis, Atopic	0.240864
immune	IL13	D057765	Eosinophilic Esophagitis	0.23782
immune	IL1B	D006967	Hypersensitivity	0.35486
immune	IL2RA	D001172	Arthritis, Rheumatoid	0.430606
immune	IL2RA	D001327	Autoimmune Diseases	0.423423
immune	IL2RA	D003876	Dermatitis, Atopic	0.0793506
immune	IL2RA	D003922	Diabetes Mellitus, Type 1	0.0959117
immune	IL2RA	D012859	Sjogren's Syndrome	0.430606
immune	IL33	D003876	Dermatitis, Atopic	0.150921
immune	IL4R	D001249	Asthma	0.0677658
immune	IL4R	D003876	Dermatitis, Atopic	0.0679365
immune	IL4R	D006967	Hypersensitivity	0.0658241
immune	IL4R	D057765	Eosinophilic Esophagitis	0.287108
immune	IL4R	D065631	Rhinitis, Allergic	0.0677658
immune	IL5RA	D057765	Eosinophilic Esophagitis	0.381371
immune	IL6	D001249	Asthma	0.293195
immune	IL6R	D001172	Arthritis, Rheumatoid	0.37755
immune	IL7R	D009103	Multiple Sclerosis	0.267992
immune	INPP5D	D003876	Dermatitis, Atopic	0.190653
immune	INS	D003922	Diabetes Mellitus, Type 1	0.268885
immune	MMP12	D001249	Asthma	0.188052
immune	NFKB1	D003876	Dermatitis, Atopic	0.34558
immune	NR3C1	D001249	Asthma	0.444632
immune	NR3C1	D057765	Eosinophilic Esophagitis	0.439512
immune	NR3C1	D065631	Rhinitis, Allergic	0.444632
immune	PDE3A	D001249	Asthma	0.414477
immune	PDE4D	D001249	Asthma	0.304799
immune	PDE4D	D065631	Rhinitis, Allergic	0.304799
immune	PTGER4	D006967	Hypersensitivity	0.431431
immune	S1PR1	D057765	Eosinophilic Esophagitis	0.466608
immune	S1PR4	D057765	Eosinophilic Esophagitis	0.0118708
immune	SYK	D016553	Purpura, Thrombocytopenic, Idiopathic	0.223542
immune	TNFRSF1A	D009103	Multiple Sclerosis	0.422701
immune	TNFSF4	D001249	Asthma	0.300715
immune	TNFSF4	D003876	Dermatitis, Atopic	0.324244
immune	TNFSF4	D065631	Rhinitis, Allergic	0.300715
immune	TSLP	D001249	Asthma	0.273063
immune	TSLP	D003876	Dermatitis, Atopic	0.0271725
immune	TYK2	D001327	Autoimmune Diseases	0.0426015
psychiatry	ALDH2	D000437	Alcoholism	0
psychiatry	ALDH2	D019973	Alcohol-Related Disorders	0
psychiatry	APOE	D000544	Alzheimer Disease	0.0820818
psychiatry	APP	D000544	Alzheimer Disease	0.474967
psychiatry	APP	D003704	Dementia	0.474967
psychiatry	C9orf72	D057180	Frontotemporal Dementia	0.199715
psychiatry	CACNA2D1	D001008	Anxiety Disorders	0.415637
psychiatry	CD33	D000544	Alzheimer Disease	0.321169
psychiatry	CHRNA4	D014029	Tobacco Use Disorder	0.1553
psychiatry	CYP2A6	D014029	Tobacco Use Disorder	0.425525
psychiatry	DRD2	D001008	Anxiety Disorders	0.334156
psychiatry	DRD2	D003863	Depression	0.326748
psychiatry	DRD2	D003865	Depressive Disorder, Major	0.395079
psychiatry	GRIA1	D012559	Schizophrenia	0.478097
psychiatry	GRIA1	D012893	Sleep Wake Disorders	0.35933
psychiatry	GRIN2B	D000544	Alzheimer Disease	0.0630514
psychiatry	GRM3	D001008	Anxiety Disorders	0.403513
psychiatry	GRM5	D001008	Anxiety Disorders	0.467171
psychiatry	GRM5	D003865	Depressive Disorder, Major	0.457653
psychiatry	GRM5	D009771	Obsessive-Compulsive Disorder	0.467171
psychiatry	GRN	D057180	Frontotemporal Dementia	0.308004
psychiatry	HCRTR1	D007319	Sleep Initiation and Maintenance Disorders	0.3784
psychiatry	HCRTR1	D012893	Sleep Wake Disorders	0.3784
psychiatry	HCRTR2	D007319	Sleep Initiation and Maintenance Disorders	0.419492
psychiatry	HCRTR2	D009290	Narcolepsy	0.419492
psychiatry	HCRTR2	D012893	Sleep Wake Disorders	0.419492
psychiatry	HTR1A	D007319	Sleep Initiation and Maintenance Disorders	0.324987
psychiatry	HTR6	D001714	Bipolar Disorder	0.376103
psychiatry	MTNR1B	D007319	Sleep Initiation and Maintenance Disorders	0.24529
psychiatry	MTNR1B	D012893	Sleep Wake Disorders	0.24529
psychiatry	MTNR1B	D020178	Sleep Disorders, Circadian Rhythm	0.458371
psychiatry	OPRM1	D009293	Opioid-Related Disorders	0.130455
psychiatry	OPRM1	D019966	Substance-Related Disorders	0.130455
psychiatry	PDE10A	D001714	Bipolar Disorder	0.0597199
psychiatry	SCN2A	D001714	Bipolar Disorder	0.0684736
psychiatry	SLC6A3	D009290	Narcolepsy	0.479066
psychiatry	SLC6A3	D012148	Restless Legs Syndrome	0.479066
psychiatry	SLC6A3	D012893	Sleep Wake Disorders	0.479066
psychiatry	SLC6A3	D020920	Dyssomnias	0.479066
psychiatry	SLC7A11	D001008	Anxiety Disorders	0.424854
psychiatry	SLC7A11	D003863	Depression	0.416981
psychiatry	SLC7A11	D009771	Obsessive-Compulsive Disorder	0.424854
digestive	CASP8	D008107	Liver Diseases	0.299046
digestive	CCL20	D003093	Colitis, Ulcerative	0.324038
digestive	CD40	D003093	Colitis, Ulcerative	0.245228
digestive	CD40	D003424	Crohn Disease	0.245228
digestive	CYP7A1	D042882	Gallstones	0.362132
digestive	IFNG	D003424	Crohn Disease	0.404041
digestive	IL12B	D003093	Colitis, Ulcerative	0.286142
digestive	IL12B	D003424	Crohn Disease	0.286142
digestive	IL12B	D008105	Liver Cirrhosis, Biliary	0.470963
digestive	IL13	D057765	Eosinophilic Esophagitis	0.23782
digestive	IL23R	D003093	Colitis, Ulcerative	0.0638864
digestive	IL23R	D003424	Crohn Disease	0.0638864
digestive	IL23R	D015212	Inflammatory Bowel Diseases	0.0638864
digestive	IL2RA	D003093	Colitis, Ulcerative	0.15492
digestive	IL4R	D057765	Eosinophilic Esophagitis	0.287108
digestive	IL5RA	D057765	Eosinophilic Esophagitis	0.381371
digestive	JAK2	D003093	Colitis, Ulcerative	0.350338
digestive	JAK2	D003424	Crohn Disease	0.350338
digestive	MAP3K8	D003093	Colitis, Ulcerative	0.380863
digestive	MAP3K8	D015212	Inflammatory Bowel Diseases	0.380863
digestive	NFKB1	D003093	Colitis, Ulcerative	0.366047
digestive	NFKB1	D003424	Crohn Disease	0.366047
digestive	NR1H4	D008107	Liver Diseases	0.0649545
digestive	NR3C1	D057765	Eosinophilic Esophagitis	0.439512
digestive	PDE4B	D003093	Colitis, Ulcerative	0.0106466
digestive	PDE4B	D003424	Crohn Disease	0.0106466
digestive	PDE4B	D015212	Inflammatory Bowel Diseases	0.0106466
digestive	PNPLA3	D065626	Non-alcoholic Fatty Liver Disease	0.224289
digestive	PRKCB	D003093	Colitis, Ulcerative	0.432134
digestive	PTGER4	D003093	Colitis, Ulcerative	0.280946
digestive	S1PR1	D057765	Eosinophilic Esophagitis	0.466608
digestive	S1PR4	D057765	Eosinophilic Esophagitis	0.0118708
digestive	SMAD7	D003093	Colitis, Ulcerative	0.372822
digestive	SMAD7	D003424	Crohn Disease	0.372822
digestive	STAT3	D003093	Colitis, Ulcerative	0.403027
digestive	TNFRSF1A	D008103	Liver Cirrhosis	0.422701
digestive	TNFSF15	D003093	Colitis, Ulcerative	0.328373
digestive	TNFSF15	D003424	Crohn Disease	0.322717
oncology	AR	D011471	Prostatic Neoplasms	0.156597
oncology	BCL2	D008224	Lymphoma, Follicular	0.0845016
oncology	BCL2	D015451	Leukemia, Lymphocytic, Chronic, B-Cell	0.0856902
oncology	BCL2	D054198	Precursor Cell Lymphoblastic Leukemia-Lymphoma	0.0856902
oncology	CCND1	D001943	Breast Neoplasms	0.064219
oncology	CCNE1	D001943	Breast Neoplasms	0.32639
oncology	CDK6	D011471	Prostatic Neoplasms	0.0957599
oncology	CDKN1A	D015179	Colorectal Neoplasms	0.236695
oncology	CYP19A1	D001943	Breast Neoplasms	0.336928
oncology	EDNRB	D005770	Gastrointestinal Neoplasms	0.120948
oncology	EGFR	D005909	Glioblastoma	0.0922
oncology	EGFR	D008527	Medulloblastoma	0.0922
oncology	EGFR	D018242	Neuroectodermal Tumors, Primitive	0.0922
oncology	EPAS1	D007680	Kidney Neoplasms	0.402612
oncology	ESR1	D001943	Breast Neoplasms	0.0795174
oncology	ESR1	D009369	Neoplasms	0.0623185
oncology	FGFR2	D001943	Breast Neoplasms	0.379472
oncology	FGFR2	D011471	Prostatic Neoplasms	0.259538
oncology	FGFR2	D013736	Testicular Neoplasms	0.259538
oncology	GNRH1	D007889	Leiomyoma	0.263892
oncology	IL13	D006689	Hodgkin Disease	0.23782
oncology	ITGB8	D011471	Prostatic Neoplasms	0.499009
oncology	JAK2	D011087	Polycythemia Vera	0.279496
oncology	JAK2	D015464	Leukemia, Myelogenous, Chronic, BCR-ABL Positive	0.279496
oncology	JAK2	D019337	Hematologic Neoplasms	0.279496
oncology	KLK3	D011471	Prostatic Neoplasms	0.0686656
oncology	MAP3K1	D001943	Breast Neoplasms	0.287003
oncology	MC1R	D014983	Xeroderma Pigmentosum	0.0772226
oncology	MC1R	D018307	Neoplasms, Squamous Cell	0.0721048
oncology	MDM4	D001943	Breast Neoplasms	0.246559
oncology	MSLN	D009369	Neoplasms	0.277387
oncology	MYC	D001943	Breast Neoplasms	0.171124
oncology	MYC	D008223	Lymphoma	0.317532
oncology	MYC	D011471	Prostatic Neoplasms	0.165627
oncology	NKX3-1	D011471	Prostatic Neoplasms	0.425322
oncology	PARP1	D008545	Melanoma	0.337016
oncology	PIK3C2B	D009369	Neoplasms	0.261635
oncology	PTPN1	D015179	Colorectal Neoplasms	0.45425
oncology	TNFRSF13B	D009101	Multiple Myeloma	0.105215
oncology	TYR	D008545	Melanoma	0.260609
oncology	TYRP1	D008545	Melanoma	0.348044
oncology	VEGFA	D011471	Prostatic Neoplasms	0.498441
oncology	VEGFA	D014565	Urogenital Neoplasms	0.498441
oncology	WT1	D010051	Ovarian Neoplasms	0.358491
cardiovascular	ADRA1A	D006973	Hypertension	0.396988
cardiovascular	ADRA2C	D006973	Hypertension	0.438827
cardiovascular	ADRB2	D006973	Hypertension	0.0114064
cardiovascular	AGT	D006973	Hypertension	0.439134
cardiovascular	CYP11B2	D006973	Hypertension	0.418805
cardiovascular	EDNRA	D006973	Hypertension	0.132443
cardiovascular	F11	D013927	Thrombosis	0.400839
cardiovascular	F11	D020246	Venous Thrombosis	0.400839
cardiovascular	HCN4	D001281	Atrial Fibrillation	0.172982
cardiovascular	KCND3	D001281	Atrial Fibrillation	0.090685
cardiovascular	KCNH2	D001281	Atrial Fibrillation	0.181736
cardiovascular	KCNJ5	D001281	Atrial Fibrillation	0.0865871
cardiovascular	LPA	D002318	Cardiovascular Diseases	0.0181488
cardiovascular	MAPK14	D017719	Diabetic Foot	0.100738
cardiovascular	NPR1	D006973	Hypertension	0.0177899
cardiovascular	PDE3A	D020521	Stroke	0.388607
cardiovascular	PDE3A	D050197	Atherosclerosis	0.300716
cardiovascular	REN	D006973	Hypertension	0.0324861
cardiovascular	SCN5A	D001145	Arrhythmias, Cardiac	0.139188
cardiovascular	SCN5A	D001281	Atrial Fibrillation	0.0208711
cardiovascular	SCN5A	D017180	Tachycardia, Ventricular	0.3233
cardiovascular	SLC12A2	D006973	Hypertension	0.117926
neurology	APOE	D000544	Alzheimer Disease	0.0820818
neurology	APP	D000544	Alzheimer Disease	0.474967
neurology	APP	D003704	Dementia	0.474967
neurology	APP	D013494	Supranuclear Palsy, Progressive	0.474967
neurology	C9orf72	D000690	Amyotrophic Lateral Sclerosis	0.199715
neurology	C9orf72	D057180	Frontotemporal Dementia	0.199715
neurology	CBS	D006712	Homocystinuria	0.160858
neurology	CD33	D000544	Alzheimer Disease	0.321169
neurology	FYN	D010300	Parkinson Disease	0.175707
neurology	GCH1	D010300	Parkinson Disease	0.334654
neurology	GRIA1	D012893	Sleep Wake Disorders	0.35933
neurology	GRIN2B	D000544	Alzheimer Disease	0.0630514
neurology	GRN	D057180	Frontotemporal Dementia	0.308004
neurology	HCRTR1	D007319	Sleep Initiation and Maintenance Disorders	0.3784
neurology	HCRTR1	D012893	Sleep Wake Disorders	0.3784
neurology	HCRTR2	D007319	Sleep Initiation and Maintenance Disorders	0.419492
neurology	HCRTR2	D009290	Narcolepsy	0.419492
neurology	HCRTR2	D012893	Sleep Wake Disorders	0.419492
neurology	HTR1A	D007319	Sleep Initiation and Maintenance Disorders	0.324987
neurology	IL7R	D009103	Multiple Sclerosis	0.267992
neurology	MAPK14	D003929	Diabetic Neuropathies	0.100738
neurology	MTNR1B	D007319	Sleep Initiation and Maintenance Disorders	0.24529
neurology	MTNR1B	D012893	Sleep Wake Disorders	0.24529
neurology	MTNR1B	D020178	Sleep Disorders, Circadian Rhythm	0.458371
neurology	MTNR1B	D058496	Smith-Magenis Syndrome	0.458371
neurology	PDE3A	D020521	Stroke	0.388607
neurology	SCN1A	D004828	Epilepsies, Partial	0.251137
neurology	SLC6A3	D009290	Narcolepsy	0.479066
neurology	SLC6A3	D012148	Restless Legs Syndrome	0.479066
neurology	SLC6A3	D012893	Sleep Wake Disorders	0.479066
neurology	SLC6A3	D020920	Dyssomnias	0.479066
neurology	SNCA	D010300	Parkinson Disease	0.457705
neurology	SNCA	D019578	Multiple System Atrophy	0.457705
neurology	TNFRSF1A	D009103	Multiple Sclerosis	0.422701
neurology	TRPM8	D008881	Migraine Disorders	0.192078
congenital	ALPL	D007014	Hypophosphatasia	0.0761947
congenital	APOA1	D006938	Hyperlipoproteinemia Type II	0.326821
congenital	APOA1	D052456	Hypoalphalipoproteinemias	0.326821
congenital	APOB	D006938	Hyperlipoproteinemia Type II	0.490896
congenital	CBS	D006712	Homocystinuria	0.160858
congenital	CD200R1	D003876	Dermatitis, Atopic	0.452551
congenital	CETP	D006938	Hyperlipoproteinemia Type II	0.445839
congenital	F11	D005173	Factor XI Deficiency	0.405109
congenital	F7	D005168	Factor VII Deficiency	0.115025
congenital	F7	D006467	Hemophilia A	0.115025
congenital	GATA3	D003876	Dermatitis, Atopic	0.274558
congenital	IL13	D003876	Dermatitis, Atopic	0.240864
congenital	IL2RA	D003876	Dermatitis, Atopic	0.0793506
congenital	IL33	D003876	Dermatitis, Atopic	0.150921
congenital	IL4R	D003876	Dermatitis, Atopic	0.0679365
congenital	INPP5D	D003876	Dermatitis, Atopic	0.190653
congenital	LCAT	D007863	Lecithin Cholesterol Acyltransferase Deficiency	0.0247827
congenital	MC1R	D000417	Albinism	0.0721048
congenital	MTNR1B	D058496	Smith-Magenis Syndrome	0.458371
congenital	NFKB1	D003876	Dermatitis, Atopic	0.34558
congenital	PCSK9	D006938	Hyperlipoproteinemia Type II	0.167315
congenital	PPARA	D006938	Hyperlipoproteinemia Type II	0.21096
congenital	PPARG	D006073	Gout	0.132439
congenital	SLC22A12	D006073	Gout	0.317238
congenital	SLC40A1	D006432	Hemochromatosis	0.151234
congenital	TNFSF4	D003876	Dermatitis, Atopic	0.324244
congenital	TSLP	D003876	Dermatitis, Atopic	0.0271725
congenital	VEGFA	D012174	Retinitis Pigmentosa	0.483123
congenital	VWF	D006467	Hemophilia A	0.36496
congenital	VWF	D014842	von Willebrand Diseases	0.364712
infection	AVPR1A	D018805	Sepsis	0.271917
infection	IFNAR2	D000086382	COVID-19	0.322486
infection	IL33	D012852	Sinusitis	0.156761
infection	TNFRSF1A	D018805	Sepsis	0.422701
infection	TSLP	D012852	Sinusitis	0.273063
endocrine	ABCC8	D003924	Diabetes Mellitus, Type 2	0.363897
endocrine	CALCR	D003920	Diabetes Mellitus	0.499413
endocrine	CALCR	D003924	Diabetes Mellitus, Type 2	0.499609
endocrine	ESR1	D004700	Endocrine System Diseases	0.337861
endocrine	GCK	D003924	Diabetes Mellitus, Type 2	0.161868
endocrine	GLP1R	D003920	Diabetes Mellitus	0.0964207
endocrine	GLP2R	D003924	Diabetes Mellitus, Type 2	0.32211
endocrine	IL2RA	D003922	Diabetes Mellitus, Type 1	0.0959117
endocrine	INS	D003922	Diabetes Mellitus, Type 1	0.268885
endocrine	INSR	D003924	Diabetes Mellitus, Type 2	0.180415
endocrine	KCNJ11	D003920	Diabetes Mellitus	0.363134
endocrine	MAPK14	D003929	Diabetic Neuropathies	0.100738
endocrine	MAPK14	D017719	Diabetic Foot	0.100738
endocrine	MC4R	D003920	Diabetes Mellitus	0.0214035
endocrine	MC4R	D003924	Diabetes Mellitus, Type 2	0.251461
endocrine	METAP2	D003924	Diabetes Mellitus, Type 2	0.0637001
endocrine	NOX4	D003928	Diabetic Nephropathies	0.325019
endocrine	PPARG	D003924	Diabetes Mellitus, Type 2	0.132429
endocrine	SLC5A1	D003920	Diabetes Mellitus	0.0689124
endocrine	TACR3	D004700	Endocrine System Diseases	0.263662
endocrine	VEGFA	D003924	Diabetes Mellitus, Type 2	0.431582
respiratory	ADORA1	D001249	Asthma	0.344225
respiratory	ADORA1	D029424	Pulmonary Disease, Chronic Obstructive	0.344225
respiratory	ADRB2	D001249	Asthma	0.153562
respiratory	ADRB2	D029424	Pulmonary Disease, Chronic Obstructive	0.153562
respiratory	CHRM3	D001249	Asthma	0.486453
respiratory	CHRM3	D029424	Pulmonary Disease, Chronic Obstructive	0.486453
respiratory	CHRM3	D065631	Rhinitis, Allergic	0.486453
respiratory	FGFR3	D001249	Asthma	0.0668786
respiratory	GATA3	D001249	Asthma	0.41607
respiratory	GATA3	D029424	Pulmonary Disease, Chronic Obstructive	0.41607
respiratory	HCRTR1	D029424	Pulmonary Disease, Chronic Obstructive	0.455131
respiratory	IFNAR2	D000086382	COVID-19	0.322486
respiratory	IL13	D001249	Asthma	0.23782
respiratory	IL13	D029424	Pulmonary Disease, Chronic Obstructive	0.237752
respiratory	IL1R1	D029424	Pulmonary Disease, Chronic Obstructive	0.371722
respiratory	IL33	D009298	Nasal Polyps	0.241092
respiratory	IL33	D012852	Sinusitis	0.156761
respiratory	IL4R	D001249	Asthma	0.0677658
respiratory	IL4R	D029424	Pulmonary Disease, Chronic Obstructive	0.0677658
respiratory	IL4R	D065631	Rhinitis, Allergic	0.0677658
respiratory	IL6	D001249	Asthma	0.293195
respiratory	MMP12	D001249	Asthma	0.188052
respiratory	NR3C1	D001249	Asthma	0.444632
respiratory	NR3C1	D029424	Pulmonary Disease, Chronic Obstructive	0.444632
respiratory	NR3C1	D065631	Rhinitis, Allergic	0.444632
respiratory	PDE3A	D001249	Asthma	0.414477
respiratory	PDE3A	D029424	Pulmonary Disease, Chronic Obstructive	0.414477
respiratory	PDE4D	D001249	Asthma	0.304799
respiratory	PDE4D	D029424	Pulmonary Disease, Chronic Obstructive	0.304799
respiratory	PDE4D	D065631	Rhinitis, Allergic	0.304799
respiratory	RARG	D029424	Pulmonary Disease, Chronic Obstructive	0.0728748
respiratory	TNFSF4	D001249	Asthma	0.300715
respiratory	TNFSF4	D065631	Rhinitis, Allergic	0.300715
respiratory	TSLP	D001249	Asthma	0.273063
respiratory	TSLP	D009298	Nasal Polyps	0.273063
respiratory	TSLP	D012852	Sinusitis	0.273063
respiratory	TSLP	D029424	Pulmonary Disease, Chronic Obstructive	0.273063
metabolic	ABCA1	D006949	Hyperlipidemias	0.111017
metabolic	ABCC8	D003924	Diabetes Mellitus, Type 2	0.363897
metabolic	ADRB1	D006949	Hyperlipidemias	0.113282
metabolic	ADRB2	D006949	Hyperlipidemias	0.0114064
metabolic	ALPL	D007014	Hypophosphatasia	0.0761947
metabolic	ANGPTL4	D015228	Hypertriglyceridemia	0.062012
metabolic	APOA1	D006937	Hypercholesterolemia	0.326821
metabolic	APOA1	D006938	Hyperlipoproteinemia Type II	0.326821
metabolic	APOA1	D006949	Hyperlipidemias	0.326821
metabolic	APOA1	D052456	Hypoalphalipoproteinemias	0.326821
metabolic	APOB	D006937	Hypercholesterolemia	0.490896
metabolic	APOB	D006938	Hyperlipoproteinemia Type II	0.490896
metabolic	APOB	D006949	Hyperlipidemias	0.490896
metabolic	APOB	D015228	Hypertriglyceridemia	0.246495
metabolic	C9orf72	D000690	Amyotrophic Lateral Sclerosis	0.199715
metabolic	C9orf72	D057180	Frontotemporal Dementia	0.199715
metabolic	CALCR	D003920	Diabetes Mellitus	0.499413
metabolic	CALCR	D003924	Diabetes Mellitus, Type 2	0.499609
metabolic	CALCR	D009765	Obesity	0.409032
metabolic	CASR	D006934	Hypercalcemia	0.141383
metabolic	CASR	D006996	Hypocalcemia	0.141383
metabolic	CBS	D006712	Homocystinuria	0.160858
metabolic	CETP	D006937	Hypercholesterolemia	0.445839
metabolic	CETP	D006938	Hyperlipoproteinemia Type II	0.445839
metabolic	CETP	D006949	Hyperlipidemias	0.445839
metabolic	ESR1	D010024	Osteoporosis	0.400078
metabolic	FDFT1	D006949	Hyperlipidemias	0.383461
metabolic	FGF21	D015228	Hypertriglyceridemia	0.407323
metabolic	FGFR1	D009765	Obesity	0.405341
metabolic	FGFR4	D009765	Obesity	0.23445
metabolic	GCK	D003924	Diabetes Mellitus, Type 2	0.161868
metabolic	GFRAL	D009765	Obesity	0.365679
metabolic	GLP1R	D003920	Diabetes Mellitus	0.0964207
metabolic	GLP1R	D009765	Obesity	0.481147
metabolic	GLP2R	D003924	Diabetes Mellitus, Type 2	0.32211
metabolic	GRN	D057180	Frontotemporal Dementia	0.308004
metabolic	HCAR3	D006937	Hypercholesterolemia	0.423278
metabolic	HCAR3	D006949	Hyperlipidemias	0.423278
metabolic	HMGCR	D006937	Hypercholesterolemia	0.394942
metabolic	HMGCR	D006949	Hyperlipidemias	0.394942
metabolic	HMGCR	D050171	Dyslipidemias	0.394942
metabolic	HTR1A	D009765	Obesity	0.496347
metabolic	IGF1	D024821	Metabolic Syndrome	0.160419
metabolic	IL2RA	D003922	Diabetes Mellitus, Type 1	0.0959117
metabolic	INS	D003922	Diabetes Mellitus, Type 1	0.268885
metabolic	INSR	D003924	Diabetes Mellitus, Type 2	0.180415
metabolic	KCNJ11	D003920	Diabetes Mellitus	0.363134
metabolic	LCAT	D007863	Lecithin Cholesterol Acyltransferase Deficiency	0.0247827
metabolic	LEPR	D009765	Obesity	0.0878115
metabolic	LPL	D015228	Hypertriglyceridemia	0.0931983
metabolic	MC1R	D000417	Albinism	0.0721048
metabolic	MC4R	D003920	Diabetes Mellitus	0.0214035
metabolic	MC4R	D003924	Diabetes Mellitus, Type 2	0.251461
metabolic	MC4R	D009765	Obesity	0.222799
metabolic	MC4R	D024821	Metabolic Syndrome	0.222691
metabolic	METAP2	D003924	Diabetes Mellitus, Type 2	0.0637001
metabolic	MTTP	D006949	Hyperlipidemias	0.0786502
metabolic	NPC1L1	D006949	Hyperlipidemias	0.41349
metabolic	NPC1L1	D050171	Dyslipidemias	0.41349
metabolic	NPY	D009765	Obesity	0.468709
metabolic	NR1H3	D006937	Hypercholesterolemia	0.305184
metabolic	NR1H4	D006937	Hypercholesterolemia	0.00823179
metabolic	NR1H4	D006949	Hyperlipidemias	0.00823179
metabolic	NR1H4	D015228	Hypertriglyceridemia	0.00823179
metabolic	NR3C1	D009765	Obesity	0.171635
metabolic	OPRM1	D009765	Obesity	0.17275
metabolic	PCSK9	D006937	Hypercholesterolemia	0.167315
metabolic	PCSK9	D006938	Hyperlipoproteinemia Type II	0.167315
metabolic	PCSK9	D006949	Hyperlipidemias	0.167315
metabolic	PDE4B	D015228	Hypertriglyceridemia	0.43359
metabolic	PPARA	D006937	Hypercholesterolemia	0.21096
metabolic	PPARA	D006938	Hyperlipoproteinemia Type II	0.21096
metabolic	PPARA	D006949	Hyperlipidemias	0.21096
metabolic	PPARA	D009765	Obesity	0.00953802
metabolic	PPARA	D015228	Hypertriglyceridemia	0.21096
metabolic	PPARA	D050171	Dyslipidemias	0.21096
metabolic	PPARD	D009765	Obesity	0.118606
metabolic	PPARG	D003924	Diabetes Mellitus, Type 2	0.132429
metabolic	PPARG	D006073	Gout	0.132439
metabolic	PPARG	D006949	Hyperlipidemias	0.409138
metabolic	PPARG	D009765	Obesity	0.131487
metabolic	PPARG	D015228	Hypertriglyceridemia	0.409138
metabolic	SLC10A2	D006937	Hypercholesterolemia	0.0127673
metabolic	SLC10A2	D006949	Hyperlipidemias	0.0127673
metabolic	SLC22A12	D006073	Gout	0.317238
metabolic	SLC40A1	D006432	Hemochromatosis	0.151234
metabolic	SLC5A1	D003920	Diabetes Mellitus	0.0689124
metabolic	SLC6A4	D009765	Obesity	0.397469
metabolic	SOST	D001851	Bone Diseases, Metabolic	0.347045
metabolic	SOST	D010024	Osteoporosis	0.347045
metabolic	VEGFA	D003924	Diabetes Mellitus, Type 2	0.431582
hematology	BCL2	D000740	Anemia	0.0377677
hematology	CSF3	D009503	Neutropenia	0.0142839
hematology	CSF3R	D007970	Leukopenia	0.42246
hematology	CSF3R	D009503	Neutropenia	0.42246
hematology	CXCR4	D001778	Blood Coagulation Disorders	0.346609
hematology	DYRK3	D000740	Anemia	0.432297
hematology	EGLN1	D000740	Anemia	0.014998
hematology	EGLN2	D000740	Anemia	0.0163785
hematology	EGLN3	D000740	Anemia	0.292745
hematology	EPOR	D000740	Anemia	0.0101961
hematology	F11	D001778	Blood Coagulation Disorders	0.117865
hematology	F11	D005173	Factor XI Deficiency	0.405109
hematology	F7	D005168	Factor VII Deficiency	0.115025
hematology	F7	D006467	Hemophilia A	0.115025
hematology	FCGRT	D013921	Thrombocytopenia	0.00725953
hematology	FCGRT	D016553	Purpura, Thrombocytopenic, Idiopathic	0.00725953
hematology	FLT3	D013921	Thrombocytopenia	0.378744
hematology	FLT3	D013922	Thrombocytosis	0.378744
hematology	IL13	D057765	Eosinophilic Esophagitis	0.23782
hematology	IL4R	D057765	Eosinophilic Esophagitis	0.287108
hematology	IL5RA	D017681	Hypereosinophilic Syndrome	0.381371
hematology	IL5RA	D057765	Eosinophilic Esophagitis	0.381371
hematology	JAK1	D013922	Thrombocytosis	0.219951
hematology	JAK2	D009196	Myeloproliferative Disorders	0.279496
hematology	JAK2	D013921	Thrombocytopenia	0.47679
hematology	JAK2	D013922	Thrombocytosis	0.279496
hematology	JAK2	D055728	Primary Myelofibrosis	0.279496
hematology	KIT	D017681	Hypereosinophilic Syndrome	0.350137
hematology	NR3C1	D057765	Eosinophilic Esophagitis	0.439512
hematology	PIK3CA	D013922	Thrombocytosis	0.0397227
hematology	PIK3CB	D013922	Thrombocytosis	0.467438
hematology	S1PR1	D057765	Eosinophilic Esophagitis	0.466608
hematology	S1PR4	D057765	Eosinophilic Esophagitis	0.0118708
hematology	SLC40A1	D000740	Anemia	0.359818
hematology	SYK	D016553	Purpura, Thrombocytopenic, Idiopathic	0.223542
hematology	THPO	D013921	Thrombocytopenia	0.00758263
hematology	THPO	D013922	Thrombocytosis	0.00758263
hematology	VWF	D006467	Hemophilia A	0.36496
hematology	VWF	D014842	von Willebrand Diseases	0.364712

## Sheet: s39
area	gene	indication_mesh_id	indication_mesh_term	gwas_source
other	ACVR2A	D007676	Kidney Failure, Chronic	GWAS Catalog
other	APOL1	D005923	Glomerulosclerosis, Focal Segmental	GWAS Catalog
other	APOL1	D007676	Kidney Failure, Chronic	GWAS Catalog
other	APOL1	D051437	Renal Insufficiency	GWAS Catalog
other	DNMT3B	D058186	Acute Kidney Injury	GWAS Catalog
other	DPEP1	D058186	Acute Kidney Injury	GWAS Catalog
other	EGFR	D007676	Kidney Failure, Chronic	GWAS Catalog
other	KCNJ1	D051437	Renal Insufficiency	GWAS Catalog
other	NFE2L2	D007676	Kidney Failure, Chronic	GWAS Catalog
other	NFE2L2	D051437	Renal Insufficiency	GWAS Catalog
other	NFKB1	D005923	Glomerulosclerosis, Focal Segmental	GWAS Catalog
other	PGR	D008593	Menopause	GWAS Catalog
other	SLC9A3	D007676	Kidney Failure, Chronic	GWAS Catalog
musculoskeletal	CD28	D001172	Arthritis, Rheumatoid	GWAS Catalog
musculoskeletal	CD28	D012859	Sjogren's Syndrome	GWAS Catalog
musculoskeletal	CD28	D015535	Arthritis, Psoriatic	GWAS Catalog
musculoskeletal	CD40	D001172	Arthritis, Rheumatoid	GWAS Catalog
musculoskeletal	CD40	D012859	Sjogren's Syndrome	GWAS Catalog
musculoskeletal	CTLA4	D001172	Arthritis, Rheumatoid	GWAS Catalog
musculoskeletal	DPP4	D001172	Arthritis, Rheumatoid	GWAS Catalog
musculoskeletal	ESR1	D010024	Osteoporosis	GWAS Catalog
musculoskeletal	HLA-DRB1	D001172	Arthritis, Rheumatoid	GWAS Catalog
musculoskeletal	ICOSLG	D001172	Arthritis, Rheumatoid	GWAS Catalog
musculoskeletal	ICOSLG	D012859	Sjogren's Syndrome	GWAS Catalog
musculoskeletal	IL12B	D013167	Spondylitis, Ankylosing	GWAS Catalog
musculoskeletal	IL12B	D015535	Arthritis, Psoriatic	GWAS Catalog
musculoskeletal	IL12RB2	D001172	Arthritis, Rheumatoid	GWAS Catalog
musculoskeletal	IL23R	D015535	Arthritis, Psoriatic	GWAS Catalog
musculoskeletal	IL2RA	D001172	Arthritis, Rheumatoid	GWAS Catalog
musculoskeletal	IL2RA	D012859	Sjogren's Syndrome	GWAS Catalog
musculoskeletal	IL6R	D001172	Arthritis, Rheumatoid	GWAS Catalog
musculoskeletal	IL6R	D013167	Spondylitis, Ankylosing	GWAS Catalog
musculoskeletal	JAK2	D015535	Arthritis, Psoriatic	GWAS Catalog
musculoskeletal	PPARG	D006073	Gout	GWAS Catalog
musculoskeletal	PRKCB	D001172	Arthritis, Rheumatoid	GWAS Catalog
musculoskeletal	SLC22A12	D006073	Gout	GWAS Catalog
musculoskeletal	SOST	D001851	Bone Diseases, Metabolic	GWAS Catalog
musculoskeletal	SOST	D010024	Osteoporosis	GWAS Catalog
musculoskeletal	TGFB1	D010003	Osteoarthritis	GWAS Catalog
musculoskeletal	TNFRSF1A	D013167	Spondylitis, Ankylosing	GWAS Catalog
musculoskeletal	TNFRSF1A	D015535	Arthritis, Psoriatic	GWAS Catalog
musculoskeletal	TYK2	D001172	Arthritis, Rheumatoid	GWAS Catalog
musculoskeletal	TYK2	D012859	Sjogren's Syndrome	GWAS Catalog
musculoskeletal	TYK2	D015535	Arthritis, Psoriatic	GWAS Catalog
musculoskeletal	IL12B	D013167	Spondylitis, Ankylosing	Neale UKBB
musculoskeletal	IL12B	D015535	Arthritis, Psoriatic	Neale UKBB
musculoskeletal	SLC22A12	D006073	Gout	Neale UKBB
musculoskeletal	CTLA4	D001172	Arthritis, Rheumatoid	FinnGen
musculoskeletal	IL12B	D013167	Spondylitis, Ankylosing	FinnGen
musculoskeletal	IL12B	D015535	Arthritis, Psoriatic	FinnGen
ophthalmology	APP	D013494	Supranuclear Palsy, Progressive	GWAS Catalog
ophthalmology	CD28	D012859	Sjogren's Syndrome	GWAS Catalog
ophthalmology	CD40	D012859	Sjogren's Syndrome	GWAS Catalog
ophthalmology	FLT1	D009216	Myopia	GWAS Catalog
ophthalmology	ICOSLG	D012859	Sjogren's Syndrome	GWAS Catalog
ophthalmology	IL2RA	D012859	Sjogren's Syndrome	GWAS Catalog
ophthalmology	LOXL2	D005901	Glaucoma	GWAS Catalog
ophthalmology	MAPT	D013494	Supranuclear Palsy, Progressive	GWAS Catalog
ophthalmology	MC1R	D000417	Albinism	GWAS Catalog
ophthalmology	PDGFRA	D008269	Macular Edema	GWAS Catalog
ophthalmology	PTPN1	D005901	Glaucoma	GWAS Catalog
ophthalmology	TGFB2	D005901	Glaucoma	GWAS Catalog
ophthalmology	TYK2	D012859	Sjogren's Syndrome	GWAS Catalog
ophthalmology	VEGFA	D008269	Macular Edema	GWAS Catalog
ophthalmology	VEGFA	D009216	Myopia	GWAS Catalog
ophthalmology	VEGFA	D012174	Retinitis Pigmentosa	GWAS Catalog
ophthalmology	FLT1	D009216	Myopia	Neale UKBB
ophthalmology	MC1R	D000417	Albinism	Neale UKBB
ophthalmology	VEGFA	D009216	Myopia	Neale UKBB
ophthalmology	C3	D057135	Wet Macular Degeneration	FinnGen
ophthalmology	CFH	D057135	Wet Macular Degeneration	FinnGen
dermatology	C3	D008181	Lupus Nephritis	GWAS Catalog
dermatology	CBS	D006712	Homocystinuria	GWAS Catalog
dermatology	CD200R1	D003876	Dermatitis, Atopic	GWAS Catalog
dermatology	CD28	D001172	Arthritis, Rheumatoid	GWAS Catalog
dermatology	CD28	D011565	Psoriasis	GWAS Catalog
dermatology	CD28	D012859	Sjogren's Syndrome	GWAS Catalog
dermatology	CD28	D015535	Arthritis, Psoriatic	GWAS Catalog
dermatology	CD40	D001172	Arthritis, Rheumatoid	GWAS Catalog
dermatology	CD40	D008180	Lupus Erythematosus, Systemic	GWAS Catalog
dermatology	CD40	D008181	Lupus Nephritis	GWAS Catalog
dermatology	CD40	D012859	Sjogren's Syndrome	GWAS Catalog
dermatology	CD80	D008180	Lupus Erythematosus, Systemic	GWAS Catalog
dermatology	CTLA4	D001172	Arthritis, Rheumatoid	GWAS Catalog
dermatology	CTLA4	D008180	Lupus Erythematosus, Systemic	GWAS Catalog
dermatology	DPP4	D001172	Arthritis, Rheumatoid	GWAS Catalog
dermatology	ESR1	D006177	Gynecomastia	GWAS Catalog
dermatology	GATA3	D003876	Dermatitis, Atopic	GWAS Catalog
dermatology	HLA-DRB1	D001172	Arthritis, Rheumatoid	GWAS Catalog
dermatology	ICOSLG	D001172	Arthritis, Rheumatoid	GWAS Catalog
dermatology	ICOSLG	D012859	Sjogren's Syndrome	GWAS Catalog
dermatology	IFNG	D011565	Psoriasis	GWAS Catalog
dermatology	IL12B	D011565	Psoriasis	GWAS Catalog
dermatology	IL12B	D013625	Takayasu Arteritis	GWAS Catalog
dermatology	IL12B	D015535	Arthritis, Psoriatic	GWAS Catalog
dermatology	IL12RB2	D001172	Arthritis, Rheumatoid	GWAS Catalog
dermatology	IL13	D003876	Dermatitis, Atopic	GWAS Catalog
dermatology	IL13	D011565	Psoriasis	GWAS Catalog
dermatology	IL1B	D000152	Acne Vulgaris	GWAS Catalog
dermatology	IL2	D011565	Psoriasis	GWAS Catalog
dermatology	IL23R	D011565	Psoriasis	GWAS Catalog
dermatology	IL23R	D015535	Arthritis, Psoriatic	GWAS Catalog
dermatology	IL2RA	D001172	Arthritis, Rheumatoid	GWAS Catalog
dermatology	IL2RA	D003876	Dermatitis, Atopic	GWAS Catalog
dermatology	IL2RA	D012859	Sjogren's Syndrome	GWAS Catalog
dermatology	IL33	D003876	Dermatitis, Atopic	GWAS Catalog
dermatology	IL4R	D003876	Dermatitis, Atopic	GWAS Catalog
dermatology	IL6R	D001172	Arthritis, Rheumatoid	GWAS Catalog
dermatology	INPP5D	D003876	Dermatitis, Atopic	GWAS Catalog
dermatology	JAK2	D008180	Lupus Erythematosus, Systemic	GWAS Catalog
dermatology	JAK2	D011565	Psoriasis	GWAS Catalog
dermatology	JAK2	D015535	Arthritis, Psoriatic	GWAS Catalog
dermatology	MAPK14	D017719	Diabetic Foot	GWAS Catalog
dermatology	MC1R	D000417	Albinism	GWAS Catalog
dermatology	MC1R	D010787	Photosensitivity Disorders	GWAS Catalog
dermatology	NFKB1	D003876	Dermatitis, Atopic	GWAS Catalog
dermatology	NFKB1	D008181	Lupus Nephritis	GWAS Catalog
dermatology	PRKCB	D001172	Arthritis, Rheumatoid	GWAS Catalog
dermatology	PRKCB	D008180	Lupus Erythematosus, Systemic	GWAS Catalog
dermatology	SOAT1	D000152	Acne Vulgaris	GWAS Catalog
dermatology	SOAT1	D012628	Dermatitis, Seborrheic	GWAS Catalog
dermatology	STAT3	D011565	Psoriasis	GWAS Catalog
dermatology	TNFRSF1A	D015535	Arthritis, Psoriatic	GWAS Catalog
dermatology	TNFSF4	D003876	Dermatitis, Atopic	GWAS Catalog
dermatology	TSLP	D003876	Dermatitis, Atopic	GWAS Catalog
dermatology	TYK2	D001172	Arthritis, Rheumatoid	GWAS Catalog
dermatology	TYK2	D011565	Psoriasis	GWAS Catalog
dermatology	TYK2	D012859	Sjogren's Syndrome	GWAS Catalog
dermatology	TYK2	D015535	Arthritis, Psoriatic	GWAS Catalog
dermatology	IL12B	D011565	Psoriasis	Neale UKBB
dermatology	IL12B	D015535	Arthritis, Psoriatic	Neale UKBB
dermatology	IL13	D003876	Dermatitis, Atopic	Neale UKBB
dermatology	IL2RA	D003876	Dermatitis, Atopic	Neale UKBB
dermatology	MC1R	D000417	Albinism	Neale UKBB
dermatology	MC1R	D010787	Photosensitivity Disorders	Neale UKBB
dermatology	CTLA4	D001172	Arthritis, Rheumatoid	FinnGen
dermatology	IL12B	D011565	Psoriasis	FinnGen
dermatology	IL12B	D015535	Arthritis, Psoriatic	FinnGen
dermatology	IL13	D003876	Dermatitis, Atopic	FinnGen
signs/symptoms	APP	D013494	Supranuclear Palsy, Progressive	GWAS Catalog
signs/symptoms	AVPR1A	D018805	Sepsis	GWAS Catalog
signs/symptoms	CALCR	D009765	Obesity	GWAS Catalog
signs/symptoms	CRP	D007249	Inflammation	GWAS Catalog
signs/symptoms	CYP7A1	D042882	Gallstones	GWAS Catalog
signs/symptoms	FCGRT	D016553	Purpura, Thrombocytopenic, Idiopathic	GWAS Catalog
signs/symptoms	FGFR1	D009765	Obesity	GWAS Catalog
signs/symptoms	FGFR4	D009765	Obesity	GWAS Catalog
signs/symptoms	GFRAL	D009765	Obesity	GWAS Catalog
signs/symptoms	GIPR	D009765	Obesity	GWAS Catalog
signs/symptoms	GLP1R	D009765	Obesity	GWAS Catalog
signs/symptoms	GRIA1	D012893	Sleep Wake Disorders	GWAS Catalog
signs/symptoms	HCN4	D001281	Atrial Fibrillation	GWAS Catalog
signs/symptoms	HCRTR1	D012893	Sleep Wake Disorders	GWAS Catalog
signs/symptoms	HCRTR2	D012893	Sleep Wake Disorders	GWAS Catalog
signs/symptoms	HTR1A	D009765	Obesity	GWAS Catalog
signs/symptoms	IL12B	D008105	Liver Cirrhosis, Biliary	GWAS Catalog
signs/symptoms	IL18	D007249	Inflammation	GWAS Catalog
signs/symptoms	IL1RN	D007249	Inflammation	GWAS Catalog
signs/symptoms	IL33	D009298	Nasal Polyps	GWAS Catalog
signs/symptoms	IL6	D007249	Inflammation	GWAS Catalog
signs/symptoms	INSR	D009765	Obesity	GWAS Catalog
signs/symptoms	KCND3	D001281	Atrial Fibrillation	GWAS Catalog
signs/symptoms	KCNH2	D001281	Atrial Fibrillation	GWAS Catalog
signs/symptoms	KCNJ5	D001281	Atrial Fibrillation	GWAS Catalog
signs/symptoms	LEPR	D009765	Obesity	GWAS Catalog
signs/symptoms	MAPK1	D009765	Obesity	GWAS Catalog
signs/symptoms	MAPT	D013494	Supranuclear Palsy, Progressive	GWAS Catalog
signs/symptoms	MC4R	D009765	Obesity	GWAS Catalog
signs/symptoms	MTNR1B	D012893	Sleep Wake Disorders	GWAS Catalog
signs/symptoms	NLRP3	D007249	Inflammation	GWAS Catalog
signs/symptoms	NPY	D009765	Obesity	GWAS Catalog
signs/symptoms	NR1H4	D007249	Inflammation	GWAS Catalog
signs/symptoms	NR3C1	D009765	Obesity	GWAS Catalog
signs/symptoms	OPRM1	D009765	Obesity	GWAS Catalog
signs/symptoms	PLG	D009203	Myocardial Infarction	GWAS Catalog
signs/symptoms	PPARA	D009765	Obesity	GWAS Catalog
signs/symptoms	PPARD	D009765	Obesity	GWAS Catalog
signs/symptoms	PPARG	D009765	Obesity	GWAS Catalog
signs/symptoms	SCN5A	D001145	Arrhythmias, Cardiac	GWAS Catalog
signs/symptoms	SCN5A	D001281	Atrial Fibrillation	GWAS Catalog
signs/symptoms	SCN5A	D017180	Tachycardia, Ventricular	GWAS Catalog
signs/symptoms	SLC6A3	D012893	Sleep Wake Disorders	GWAS Catalog
signs/symptoms	SLC6A4	D009765	Obesity	GWAS Catalog
signs/symptoms	SYK	D016553	Purpura, Thrombocytopenic, Idiopathic	GWAS Catalog
signs/symptoms	TNFRSF1A	D007249	Inflammation	GWAS Catalog
signs/symptoms	TNFRSF1A	D008103	Liver Cirrhosis	GWAS Catalog
signs/symptoms	TNFRSF1A	D018805	Sepsis	GWAS Catalog
signs/symptoms	TSLP	D009298	Nasal Polyps	GWAS Catalog
signs/symptoms	CALCR	D009765	Obesity	Neale UKBB
signs/symptoms	GHR	D009765	Obesity	Neale UKBB
signs/symptoms	GIPR	D009765	Obesity	Neale UKBB
signs/symptoms	HCRTR2	D012893	Sleep Wake Disorders	Neale UKBB
signs/symptoms	HTR1A	D009765	Obesity	Neale UKBB
signs/symptoms	IL33	D009298	Nasal Polyps	Neale UKBB
signs/symptoms	INSR	D009765	Obesity	Neale UKBB
signs/symptoms	KCND3	D001281	Atrial Fibrillation	Neale UKBB
signs/symptoms	MC4R	D009765	Obesity	Neale UKBB
signs/symptoms	NPY5R	D009765	Obesity	Neale UKBB
signs/symptoms	NR3C1	D009765	Obesity	Neale UKBB
signs/symptoms	OPRM1	D009765	Obesity	Neale UKBB
signs/symptoms	PDE7A	D009437	Neuralgia	Neale UKBB
signs/symptoms	PPARA	D009765	Obesity	Neale UKBB
signs/symptoms	PPARG	D009765	Obesity	Neale UKBB
signs/symptoms	SLC6A3	D012893	Sleep Wake Disorders	Neale UKBB
signs/symptoms	TSLP	D009298	Nasal Polyps	Neale UKBB
signs/symptoms	GIPR	D009765	Obesity	FinnGen
signs/symptoms	HCN4	D001281	Atrial Fibrillation	FinnGen
signs/symptoms	IL33	D009298	Nasal Polyps	FinnGen
signs/symptoms	KCND3	D001281	Atrial Fibrillation	FinnGen
signs/symptoms	KCNJ5	D001281	Atrial Fibrillation	FinnGen
signs/symptoms	MC4R	D009765	Obesity	FinnGen
signs/symptoms	SCN5A	D001281	Atrial Fibrillation	FinnGen
signs/symptoms	SERPINA1	D019896	alpha 1-Antitrypsin Deficiency	FinnGen
signs/symptoms	TSLP	D009298	Nasal Polyps	FinnGen
immune	ADORA1	D001249	Asthma	GWAS Catalog
immune	ADRB2	D001249	Asthma	GWAS Catalog
immune	C3	D008181	Lupus Nephritis	GWAS Catalog
immune	CD200R1	D003876	Dermatitis, Atopic	GWAS Catalog
immune	CD28	D001172	Arthritis, Rheumatoid	GWAS Catalog
immune	CD28	D001327	Autoimmune Diseases	GWAS Catalog
immune	CD28	D012859	Sjogren's Syndrome	GWAS Catalog
immune	CD40	D001172	Arthritis, Rheumatoid	GWAS Catalog
immune	CD40	D008180	Lupus Erythematosus, Systemic	GWAS Catalog
immune	CD40	D008181	Lupus Nephritis	GWAS Catalog
immune	CD40	D012859	Sjogren's Syndrome	GWAS Catalog
immune	CD6	D009103	Multiple Sclerosis	GWAS Catalog
immune	CD80	D008180	Lupus Erythematosus, Systemic	GWAS Catalog
immune	CHRM3	D001249	Asthma	GWAS Catalog
immune	CHRM3	D065631	Rhinitis, Allergic	GWAS Catalog
immune	CTLA4	D001172	Arthritis, Rheumatoid	GWAS Catalog
immune	CTLA4	D008180	Lupus Erythematosus, Systemic	GWAS Catalog
immune	CXCR4	D009103	Multiple Sclerosis	GWAS Catalog
immune	DPP4	D001172	Arthritis, Rheumatoid	GWAS Catalog
immune	FCGRT	D016553	Purpura, Thrombocytopenic, Idiopathic	GWAS Catalog
immune	FGFR3	D001249	Asthma	GWAS Catalog
immune	GATA3	D001249	Asthma	GWAS Catalog
immune	GATA3	D003876	Dermatitis, Atopic	GWAS Catalog
immune	HLA-DRB1	D001172	Arthritis, Rheumatoid	GWAS Catalog
immune	ICOSLG	D001172	Arthritis, Rheumatoid	GWAS Catalog
immune	ICOSLG	D012859	Sjogren's Syndrome	GWAS Catalog
immune	IL12B	D001327	Autoimmune Diseases	GWAS Catalog
immune	IL12B	D009103	Multiple Sclerosis	GWAS Catalog
immune	IL12RB2	D001172	Arthritis, Rheumatoid	GWAS Catalog
immune	IL13	D001249	Asthma	GWAS Catalog
immune	IL13	D003876	Dermatitis, Atopic	GWAS Catalog
immune	IL13	D057765	Eosinophilic Esophagitis	GWAS Catalog
immune	IL1B	D006967	Hypersensitivity	GWAS Catalog
immune	IL2RA	D001172	Arthritis, Rheumatoid	GWAS Catalog
immune	IL2RA	D001327	Autoimmune Diseases	GWAS Catalog
immune	IL2RA	D003876	Dermatitis, Atopic	GWAS Catalog
immune	IL2RA	D003922	Diabetes Mellitus, Type 1	GWAS Catalog
immune	IL2RA	D012859	Sjogren's Syndrome	GWAS Catalog
immune	IL33	D001249	Asthma	GWAS Catalog
immune	IL33	D001327	Autoimmune Diseases	GWAS Catalog
immune	IL33	D003876	Dermatitis, Atopic	GWAS Catalog
immune	IL33	D065631	Rhinitis, Allergic	GWAS Catalog
immune	IL4R	D001249	Asthma	GWAS Catalog
immune	IL4R	D003876	Dermatitis, Atopic	GWAS Catalog
immune	IL4R	D006967	Hypersensitivity	GWAS Catalog
immune	IL4R	D057765	Eosinophilic Esophagitis	GWAS Catalog
immune	IL4R	D065631	Rhinitis, Allergic	GWAS Catalog
immune	IL5RA	D057765	Eosinophilic Esophagitis	GWAS Catalog
immune	IL6	D001249	Asthma	GWAS Catalog
immune	IL6R	D001172	Arthritis, Rheumatoid	GWAS Catalog
immune	IL7R	D001327	Autoimmune Diseases	GWAS Catalog
immune	IL7R	D003922	Diabetes Mellitus, Type 1	GWAS Catalog
immune	IL7R	D009103	Multiple Sclerosis	GWAS Catalog
immune	INPP5D	D003876	Dermatitis, Atopic	GWAS Catalog
immune	INS	D003922	Diabetes Mellitus, Type 1	GWAS Catalog
immune	JAK2	D008180	Lupus Erythematosus, Systemic	GWAS Catalog
immune	MMP12	D001249	Asthma	GWAS Catalog
immune	NFKB1	D001249	Asthma	GWAS Catalog
immune	NFKB1	D003876	Dermatitis, Atopic	GWAS Catalog
immune	NFKB1	D006967	Hypersensitivity	GWAS Catalog
immune	NFKB1	D008181	Lupus Nephritis	GWAS Catalog
immune	NR3C1	D001249	Asthma	GWAS Catalog
immune	NR3C1	D057765	Eosinophilic Esophagitis	GWAS Catalog
immune	NR3C1	D065631	Rhinitis, Allergic	GWAS Catalog
immune	PDE3A	D001249	Asthma	GWAS Catalog
immune	PDE4D	D001249	Asthma	GWAS Catalog
immune	PDE4D	D065631	Rhinitis, Allergic	GWAS Catalog
immune	PRKCB	D001172	Arthritis, Rheumatoid	GWAS Catalog
immune	PRKCB	D008180	Lupus Erythematosus, Systemic	GWAS Catalog
immune	PTGER4	D006967	Hypersensitivity	GWAS Catalog
immune	S1PR1	D057765	Eosinophilic Esophagitis	GWAS Catalog
immune	S1PR4	D057765	Eosinophilic Esophagitis	GWAS Catalog
immune	SYK	D016553	Purpura, Thrombocytopenic, Idiopathic	GWAS Catalog
immune	TNFRSF1A	D009103	Multiple Sclerosis	GWAS Catalog
immune	TNFSF15	D001249	Asthma	GWAS Catalog
immune	TNFSF4	D001249	Asthma	GWAS Catalog
immune	TNFSF4	D003876	Dermatitis, Atopic	GWAS Catalog
immune	TNFSF4	D065631	Rhinitis, Allergic	GWAS Catalog
immune	TSLP	D001249	Asthma	GWAS Catalog
immune	TSLP	D003876	Dermatitis, Atopic	GWAS Catalog
immune	TYK2	D001172	Arthritis, Rheumatoid	GWAS Catalog
immune	TYK2	D001327	Autoimmune Diseases	GWAS Catalog
immune	TYK2	D012859	Sjogren's Syndrome	GWAS Catalog
immune	ADORA1	D001249	Asthma	Neale UKBB
immune	GATA3	D001249	Asthma	Neale UKBB
immune	IL13	D003876	Dermatitis, Atopic	Neale UKBB
immune	IL2RA	D003876	Dermatitis, Atopic	Neale UKBB
immune	IL33	D001249	Asthma	Neale UKBB
immune	IL33	D006255	Rhinitis, Allergic, Seasonal	Neale UKBB
immune	IL33	D065631	Rhinitis, Allergic	Neale UKBB
immune	IL4R	D001249	Asthma	Neale UKBB
immune	IL4R	D057765	Eosinophilic Esophagitis	Neale UKBB
immune	IL4R	D065631	Rhinitis, Allergic	Neale UKBB
immune	IL5RA	D057765	Eosinophilic Esophagitis	Neale UKBB
immune	IL6	D001249	Asthma	Neale UKBB
immune	NR3C1	D057765	Eosinophilic Esophagitis	Neale UKBB
immune	S1PR1	D057765	Eosinophilic Esophagitis	Neale UKBB
immune	S1PR4	D057765	Eosinophilic Esophagitis	Neale UKBB
immune	TNFSF4	D001249	Asthma	Neale UKBB
immune	TNFSF4	D065631	Rhinitis, Allergic	Neale UKBB
immune	TSLP	D001249	Asthma	Neale UKBB
immune	CTLA4	D001172	Arthritis, Rheumatoid	FinnGen
immune	IL13	D003876	Dermatitis, Atopic	FinnGen
immune	IL2RA	D001327	Autoimmune Diseases	FinnGen
immune	IL2RA	D003922	Diabetes Mellitus, Type 1	FinnGen
immune	IL33	D001249	Asthma	FinnGen
immune	IL33	D065631	Rhinitis, Allergic	FinnGen
immune	IL4R	D001249	Asthma	FinnGen
immune	IL4R	D065631	Rhinitis, Allergic	FinnGen
immune	IL7R	D001327	Autoimmune Diseases	FinnGen
immune	TSLP	D001249	Asthma	FinnGen
immune	TYK2	D001327	Autoimmune Diseases	FinnGen
psychiatry	ADRB1	D000544	Alzheimer Disease	GWAS Catalog
psychiatry	ALDH2	D000437	Alcoholism	GWAS Catalog
psychiatry	ALDH2	D019973	Alcohol-Related Disorders	GWAS Catalog
psychiatry	APOE	D000544	Alzheimer Disease	GWAS Catalog
psychiatry	APP	D000544	Alzheimer Disease	GWAS Catalog
psychiatry	APP	D003704	Dementia	GWAS Catalog
psychiatry	C9orf72	D057180	Frontotemporal Dementia	GWAS Catalog
psychiatry	CACNA2D1	D001008	Anxiety Disorders	GWAS Catalog
psychiatry	CD33	D000544	Alzheimer Disease	GWAS Catalog
psychiatry	CHRNA4	D014029	Tobacco Use Disorder	GWAS Catalog
psychiatry	CYP2A6	D014029	Tobacco Use Disorder	GWAS Catalog
psychiatry	DRD2	D000437	Alcoholism	GWAS Catalog
psychiatry	DRD2	D001008	Anxiety Disorders	GWAS Catalog
psychiatry	DRD2	D001714	Bipolar Disorder	GWAS Catalog
psychiatry	DRD2	D003863	Depression	GWAS Catalog
psychiatry	DRD2	D003865	Depressive Disorder, Major	GWAS Catalog
psychiatry	DRD2	D011618	Psychotic Disorders	GWAS Catalog
psychiatry	DRD2	D012559	Schizophrenia	GWAS Catalog
psychiatry	GRIA1	D012559	Schizophrenia	GWAS Catalog
psychiatry	GRIA1	D012893	Sleep Wake Disorders	GWAS Catalog
psychiatry	GRIN2B	D000544	Alzheimer Disease	GWAS Catalog
psychiatry	GRM3	D001008	Anxiety Disorders	GWAS Catalog
psychiatry	GRM3	D011618	Psychotic Disorders	GWAS Catalog
psychiatry	GRM3	D012559	Schizophrenia	GWAS Catalog
psychiatry	GRM5	D001008	Anxiety Disorders	GWAS Catalog
psychiatry	GRM5	D003865	Depressive Disorder, Major	GWAS Catalog
psychiatry	GRM5	D009771	Obsessive-Compulsive Disorder	GWAS Catalog
psychiatry	GRN	D057180	Frontotemporal Dementia	GWAS Catalog
psychiatry	HCRTR1	D007319	Sleep Initiation and Maintenance Disorders	GWAS Catalog
psychiatry	HCRTR1	D012893	Sleep Wake Disorders	GWAS Catalog
psychiatry	HCRTR2	D007319	Sleep Initiation and Maintenance Disorders	GWAS Catalog
psychiatry	HCRTR2	D009290	Narcolepsy	GWAS Catalog
psychiatry	HCRTR2	D012893	Sleep Wake Disorders	GWAS Catalog
psychiatry	HTR1A	D007319	Sleep Initiation and Maintenance Disorders	GWAS Catalog
psychiatry	HTR6	D001714	Bipolar Disorder	GWAS Catalog
psychiatry	MAPT	D000544	Alzheimer Disease	GWAS Catalog
psychiatry	MTNR1B	D007319	Sleep Initiation and Maintenance Disorders	GWAS Catalog
psychiatry	MTNR1B	D012893	Sleep Wake Disorders	GWAS Catalog
psychiatry	MTNR1B	D020178	Sleep Disorders, Circadian Rhythm	GWAS Catalog
psychiatry	OPRM1	D009293	Opioid-Related Disorders	GWAS Catalog
psychiatry	OPRM1	D019966	Substance-Related Disorders	GWAS Catalog
psychiatry	PDE10A	D001714	Bipolar Disorder	GWAS Catalog
psychiatry	PTPRS	D000544	Alzheimer Disease	GWAS Catalog
psychiatry	SCN2A	D001714	Bipolar Disorder	GWAS Catalog
psychiatry	SLC6A3	D009290	Narcolepsy	GWAS Catalog
psychiatry	SLC6A3	D012148	Restless Legs Syndrome	GWAS Catalog
psychiatry	SLC6A3	D012893	Sleep Wake Disorders	GWAS Catalog
psychiatry	SLC6A3	D020920	Dyssomnias	GWAS Catalog
psychiatry	SLC7A11	D001008	Anxiety Disorders	GWAS Catalog
psychiatry	SLC7A11	D003863	Depression	GWAS Catalog
psychiatry	SLC7A11	D009771	Obsessive-Compulsive Disorder	GWAS Catalog
psychiatry	APOE	D000544	Alzheimer Disease	Neale UKBB
psychiatry	CHRNA4	D014029	Tobacco Use Disorder	Neale UKBB
psychiatry	CYP2A6	D014029	Tobacco Use Disorder	Neale UKBB
psychiatry	DRD2	D001008	Anxiety Disorders	Neale UKBB
psychiatry	DRD2	D003865	Depressive Disorder, Major	Neale UKBB
psychiatry	DRD2	D007319	Sleep Initiation and Maintenance Disorders	Neale UKBB
psychiatry	DRD2	D012148	Restless Legs Syndrome	Neale UKBB
psychiatry	GABRA1	D001008	Anxiety Disorders	Neale UKBB
psychiatry	GABRA1	D016584	Panic Disorder	Neale UKBB
psychiatry	GRM3	D001008	Anxiety Disorders	Neale UKBB
psychiatry	GRM5	D001008	Anxiety Disorders	Neale UKBB
psychiatry	GRM5	D009771	Obsessive-Compulsive Disorder	Neale UKBB
psychiatry	HCRTR2	D007319	Sleep Initiation and Maintenance Disorders	Neale UKBB
psychiatry	HCRTR2	D009290	Narcolepsy	Neale UKBB
psychiatry	HCRTR2	D012893	Sleep Wake Disorders	Neale UKBB
psychiatry	HCRTR2	D020177	Idiopathic Hypersomnia	Neale UKBB
psychiatry	HTR7	D007319	Sleep Initiation and Maintenance Disorders	Neale UKBB
psychiatry	MTNR1B	D020178	Sleep Disorders, Circadian Rhythm	Neale UKBB
psychiatry	SLC6A3	D009290	Narcolepsy	Neale UKBB
psychiatry	SLC6A3	D012148	Restless Legs Syndrome	Neale UKBB
psychiatry	SLC6A3	D012893	Sleep Wake Disorders	Neale UKBB
psychiatry	SLC6A3	D020920	Dyssomnias	Neale UKBB
psychiatry	SLC7A11	D001008	Anxiety Disorders	Neale UKBB
psychiatry	SLC7A11	D009771	Obsessive-Compulsive Disorder	Neale UKBB
psychiatry	APOE	D000544	Alzheimer Disease	FinnGen
psychiatry	GRN	D000544	Alzheimer Disease	FinnGen
digestive	CASP8	D008107	Liver Diseases	GWAS Catalog
digestive	CCL20	D003093	Colitis, Ulcerative	GWAS Catalog
digestive	CD40	D003093	Colitis, Ulcerative	GWAS Catalog
digestive	CD40	D003424	Crohn Disease	GWAS Catalog
digestive	CYP7A1	D042882	Gallstones	GWAS Catalog
digestive	HSD17B13	D065626	Non-alcoholic Fatty Liver Disease	GWAS Catalog
digestive	IFNG	D003424	Crohn Disease	GWAS Catalog
digestive	IL12B	D003093	Colitis, Ulcerative	GWAS Catalog
digestive	IL12B	D003424	Crohn Disease	GWAS Catalog
digestive	IL12B	D008105	Liver Cirrhosis, Biliary	GWAS Catalog
digestive	IL13	D057765	Eosinophilic Esophagitis	GWAS Catalog
digestive	IL23R	D003093	Colitis, Ulcerative	GWAS Catalog
digestive	IL23R	D003424	Crohn Disease	GWAS Catalog
digestive	IL23R	D015212	Inflammatory Bowel Diseases	GWAS Catalog
digestive	IL2RA	D003093	Colitis, Ulcerative	GWAS Catalog
digestive	IL4R	D057765	Eosinophilic Esophagitis	GWAS Catalog
digestive	IL5RA	D057765	Eosinophilic Esophagitis	GWAS Catalog
digestive	ITGA4	D003093	Colitis, Ulcerative	GWAS Catalog
digestive	ITGA4	D015212	Inflammatory Bowel Diseases	GWAS Catalog
digestive	ITGAV	D003424	Crohn Disease	GWAS Catalog
digestive	JAK2	D003093	Colitis, Ulcerative	GWAS Catalog
digestive	JAK2	D003424	Crohn Disease	GWAS Catalog
digestive	MAP3K8	D003093	Colitis, Ulcerative	GWAS Catalog
digestive	MAP3K8	D015212	Inflammatory Bowel Diseases	GWAS Catalog
digestive	MMP9	D003093	Colitis, Ulcerative	GWAS Catalog
digestive	MMP9	D003424	Crohn Disease	GWAS Catalog
digestive	NFKB1	D003093	Colitis, Ulcerative	GWAS Catalog
digestive	NFKB1	D003424	Crohn Disease	GWAS Catalog
digestive	NR1H4	D008107	Liver Diseases	GWAS Catalog
digestive	NR3C1	D057765	Eosinophilic Esophagitis	GWAS Catalog
digestive	PDE4B	D003093	Colitis, Ulcerative	GWAS Catalog
digestive	PDE4B	D003424	Crohn Disease	GWAS Catalog
digestive	PDE4B	D015212	Inflammatory Bowel Diseases	GWAS Catalog
digestive	PNPLA3	D065626	Non-alcoholic Fatty Liver Disease	GWAS Catalog
digestive	PPARG	D065626	Non-alcoholic Fatty Liver Disease	GWAS Catalog
digestive	PRKCB	D003093	Colitis, Ulcerative	GWAS Catalog
digestive	PTGER4	D003093	Colitis, Ulcerative	GWAS Catalog
digestive	S1PR1	D057765	Eosinophilic Esophagitis	GWAS Catalog
digestive	S1PR4	D057765	Eosinophilic Esophagitis	GWAS Catalog
digestive	SMAD7	D003093	Colitis, Ulcerative	GWAS Catalog
digestive	SMAD7	D003424	Crohn Disease	GWAS Catalog
digestive	STAT3	D003093	Colitis, Ulcerative	GWAS Catalog
digestive	TNFRSF1A	D008103	Liver Cirrhosis	GWAS Catalog
digestive	TNFSF15	D003093	Colitis, Ulcerative	GWAS Catalog
digestive	TNFSF15	D003424	Crohn Disease	GWAS Catalog
digestive	IL4R	D057765	Eosinophilic Esophagitis	Neale UKBB
digestive	IL5RA	D057765	Eosinophilic Esophagitis	Neale UKBB
digestive	NR3C1	D057765	Eosinophilic Esophagitis	Neale UKBB
digestive	S1PR1	D057765	Eosinophilic Esophagitis	Neale UKBB
digestive	S1PR4	D057765	Eosinophilic Esophagitis	Neale UKBB
digestive	IL12B	D003093	Colitis, Ulcerative	FinnGen
digestive	IL12B	D003424	Crohn Disease	FinnGen
digestive	IL12RB2	D003424	Crohn Disease	FinnGen
digestive	IL21R	D003424	Crohn Disease	FinnGen
digestive	IL23R	D003093	Colitis, Ulcerative	FinnGen
digestive	IL23R	D003424	Crohn Disease	FinnGen
digestive	IL23R	D015212	Inflammatory Bowel Diseases	FinnGen
digestive	IL7R	D003093	Colitis, Ulcerative	FinnGen
digestive	IL7R	D003424	Crohn Disease	FinnGen
digestive	JAK2	D003093	Colitis, Ulcerative	FinnGen
digestive	JAK2	D003424	Crohn Disease	FinnGen
digestive	PNPLA3	D065626	Non-alcoholic Fatty Liver Disease	FinnGen
digestive	PTGER4	D003093	Colitis, Ulcerative	FinnGen
digestive	SERPINA1	D019896	alpha 1-Antitrypsin Deficiency	FinnGen
digestive	TNFSF15	D003093	Colitis, Ulcerative	FinnGen
digestive	TNFSF15	D003424	Crohn Disease	FinnGen
digestive	TYK2	D003093	Colitis, Ulcerative	FinnGen
digestive	TYK2	D003424	Crohn Disease	FinnGen
digestive	TYK2	D015212	Inflammatory Bowel Diseases	FinnGen
oncology	ALCAM	D001943	Breast Neoplasms	GWAS Catalog
oncology	AR	D011471	Prostatic Neoplasms	GWAS Catalog
oncology	BCL2	D008224	Lymphoma, Follicular	GWAS Catalog
oncology	BCL2	D015451	Leukemia, Lymphocytic, Chronic, B-Cell	GWAS Catalog
oncology	BCL2	D054198	Precursor Cell Lymphoblastic Leukemia-Lymphoma	GWAS Catalog
oncology	CASP8	D008175	Lung Neoplasms	GWAS Catalog
oncology	CCND1	D001943	Breast Neoplasms	GWAS Catalog
oncology	CCNE1	D001943	Breast Neoplasms	GWAS Catalog
oncology	CDK6	D011471	Prostatic Neoplasms	GWAS Catalog
oncology	CDKN1A	D015179	Colorectal Neoplasms	GWAS Catalog
oncology	CHEK2	D006258	Head and Neck Neoplasms	GWAS Catalog
oncology	CHEK2	D015179	Colorectal Neoplasms	GWAS Catalog
oncology	CYP19A1	D001943	Breast Neoplasms	GWAS Catalog
oncology	EDNRB	D005770	Gastrointestinal Neoplasms	GWAS Catalog
oncology	EGFR	D005909	Glioblastoma	GWAS Catalog
oncology	EGFR	D008527	Medulloblastoma	GWAS Catalog
oncology	EGFR	D018242	Neuroectodermal Tumors, Primitive	GWAS Catalog
oncology	EPAS1	D007680	Kidney Neoplasms	GWAS Catalog
oncology	ERBB4	D001943	Breast Neoplasms	GWAS Catalog
oncology	ESR1	D001943	Breast Neoplasms	GWAS Catalog
oncology	ESR1	D009369	Neoplasms	GWAS Catalog
oncology	FGFR2	D001943	Breast Neoplasms	GWAS Catalog
oncology	FGFR2	D009369	Neoplasms	GWAS Catalog
oncology	FGFR2	D011471	Prostatic Neoplasms	GWAS Catalog
oncology	FGFR2	D013736	Testicular Neoplasms	GWAS Catalog
oncology	FLT4	D006258	Head and Neck Neoplasms	GWAS Catalog
oncology	FLT4	D009303	Nasopharyngeal Neoplasms	GWAS Catalog
oncology	FSHR	D010051	Ovarian Neoplasms	GWAS Catalog
oncology	GNRH1	D007889	Leiomyoma	GWAS Catalog
oncology	IL13	D006689	Hodgkin Disease	GWAS Catalog
oncology	ITGB8	D011471	Prostatic Neoplasms	GWAS Catalog
oncology	JAK2	D011087	Polycythemia Vera	GWAS Catalog
oncology	JAK2	D015464	Leukemia, Myelogenous, Chronic, BCR-ABL Positive	GWAS Catalog
oncology	JAK2	D019337	Hematologic Neoplasms	GWAS Catalog
oncology	KLK2	D011471	Prostatic Neoplasms	GWAS Catalog
oncology	KLK3	D011471	Prostatic Neoplasms	GWAS Catalog
oncology	LHCGR	D010051	Ovarian Neoplasms	GWAS Catalog
oncology	LHCGR	D011085	Polycystic Ovary Syndrome	GWAS Catalog
oncology	MAP3K1	D001943	Breast Neoplasms	GWAS Catalog
oncology	MAP3K1	D009369	Neoplasms	GWAS Catalog
oncology	MC1R	D014983	Xeroderma Pigmentosum	GWAS Catalog
oncology	MC1R	D018307	Neoplasms, Squamous Cell	GWAS Catalog
oncology	MDM4	D001943	Breast Neoplasms	GWAS Catalog
oncology	MSLN	D009369	Neoplasms	GWAS Catalog
oncology	MYC	D001943	Breast Neoplasms	GWAS Catalog
oncology	MYC	D008223	Lymphoma	GWAS Catalog
oncology	MYC	D011471	Prostatic Neoplasms	GWAS Catalog
oncology	NKX3-1	D011471	Prostatic Neoplasms	GWAS Catalog
oncology	NOTCH2	D001943	Breast Neoplasms	GWAS Catalog
oncology	NOTCH4	D015179	Colorectal Neoplasms	GWAS Catalog
oncology	PARP1	D008545	Melanoma	GWAS Catalog
oncology	PIK3C2B	D009369	Neoplasms	GWAS Catalog
oncology	PTPN1	D015179	Colorectal Neoplasms	GWAS Catalog
oncology	TNFRSF13B	D009101	Multiple Myeloma	GWAS Catalog
oncology	TYR	D008545	Melanoma	GWAS Catalog
oncology	TYRP1	D008545	Melanoma	GWAS Catalog
oncology	VEGFA	D011471	Prostatic Neoplasms	GWAS Catalog
oncology	VEGFA	D014565	Urogenital Neoplasms	GWAS Catalog
oncology	WT1	D010051	Ovarian Neoplasms	GWAS Catalog
oncology	FGFR2	D001943	Breast Neoplasms	Neale UKBB
oncology	FGFR2	D009369	Neoplasms	Neale UKBB
oncology	MC1R	D014983	Xeroderma Pigmentosum	Neale UKBB
oncology	TYR	D008545	Melanoma	Neale UKBB
oncology	AR	D011471	Prostatic Neoplasms	FinnGen
oncology	FGFR2	D001943	Breast Neoplasms	FinnGen
oncology	FGFR2	D009369	Neoplasms	FinnGen
oncology	FGFR2	D011471	Prostatic Neoplasms	FinnGen
oncology	FGFR2	D013736	Testicular Neoplasms	FinnGen
oncology	IGF1	D001943	Breast Neoplasms	FinnGen
oncology	KLK3	D011471	Prostatic Neoplasms	FinnGen
oncology	MAP3K1	D001943	Breast Neoplasms	FinnGen
oncology	MC1R	D055623	Keratosis, Actinic	FinnGen
oncology	MDM4	D009369	Neoplasms	FinnGen
oncology	NKX3-1	D011471	Prostatic Neoplasms	FinnGen
oncology	WT1	D009369	Neoplasms	FinnGen
cardiovascular	ACE	D006973	Hypertension	GWAS Catalog
cardiovascular	ADRA1A	D006973	Hypertension	GWAS Catalog
cardiovascular	ADRA2C	D006973	Hypertension	GWAS Catalog
cardiovascular	ADRB1	D006973	Hypertension	GWAS Catalog
cardiovascular	ADRB2	D006973	Hypertension	GWAS Catalog
cardiovascular	AGT	D006973	Hypertension	GWAS Catalog
cardiovascular	CETP	D050197	Atherosclerosis	GWAS Catalog
cardiovascular	CYP11B2	D006973	Hypertension	GWAS Catalog
cardiovascular	EDNRA	D006973	Hypertension	GWAS Catalog
cardiovascular	F11	D013927	Thrombosis	GWAS Catalog
cardiovascular	F11	D020246	Venous Thrombosis	GWAS Catalog
cardiovascular	F2	D013927	Thrombosis	GWAS Catalog
cardiovascular	F2	D020246	Venous Thrombosis	GWAS Catalog
cardiovascular	FCGR2A	D014657	Vasculitis	GWAS Catalog
cardiovascular	GP6	D013927	Thrombosis	GWAS Catalog
cardiovascular	GUCY1A1	D050197	Atherosclerosis	GWAS Catalog
cardiovascular	GUCY1B1	D050197	Atherosclerosis	GWAS Catalog
cardiovascular	HCN4	D001281	Atrial Fibrillation	GWAS Catalog
cardiovascular	IL12B	D013625	Takayasu Arteritis	GWAS Catalog
cardiovascular	KCND3	D001281	Atrial Fibrillation	GWAS Catalog
cardiovascular	KCNH2	D001281	Atrial Fibrillation	GWAS Catalog
cardiovascular	KCNJ5	D001281	Atrial Fibrillation	GWAS Catalog
cardiovascular	LPA	D002318	Cardiovascular Diseases	GWAS Catalog
cardiovascular	LPA	D050197	Atherosclerosis	GWAS Catalog
cardiovascular	MAPK14	D017719	Diabetic Foot	GWAS Catalog
cardiovascular	MME	D006973	Hypertension	GWAS Catalog
cardiovascular	NOS3	D020521	Stroke	GWAS Catalog
cardiovascular	NPR1	D006973	Hypertension	GWAS Catalog
cardiovascular	PCSK9	D050197	Atherosclerosis	GWAS Catalog
cardiovascular	PDE3A	D020521	Stroke	GWAS Catalog
cardiovascular	PDE3A	D050197	Atherosclerosis	GWAS Catalog
cardiovascular	PDE5A	D006973	Hypertension	GWAS Catalog
cardiovascular	PLG	D009203	Myocardial Infarction	GWAS Catalog
cardiovascular	REN	D006973	Hypertension	GWAS Catalog
cardiovascular	SCN5A	D001145	Arrhythmias, Cardiac	GWAS Catalog
cardiovascular	SCN5A	D001281	Atrial Fibrillation	GWAS Catalog
cardiovascular	SCN5A	D017180	Tachycardia, Ventricular	GWAS Catalog
cardiovascular	SLC12A2	D006973	Hypertension	GWAS Catalog
cardiovascular	VDR	D006973	Hypertension	GWAS Catalog
cardiovascular	VEGFA	D050197	Atherosclerosis	GWAS Catalog
cardiovascular	VWF	D013927	Thrombosis	GWAS Catalog
cardiovascular	VWF	D020246	Venous Thrombosis	GWAS Catalog
cardiovascular	ACE	D006973	Hypertension	Neale UKBB
cardiovascular	ADRB1	D006973	Hypertension	Neale UKBB
cardiovascular	AGT	D006973	Hypertension	Neale UKBB
cardiovascular	F11	D013927	Thrombosis	Neale UKBB
cardiovascular	F11	D020246	Venous Thrombosis	Neale UKBB
cardiovascular	F2	D013927	Thrombosis	Neale UKBB
cardiovascular	F2	D020246	Venous Thrombosis	Neale UKBB
cardiovascular	GRM7	D020521	Stroke	Neale UKBB
cardiovascular	KCND3	D001281	Atrial Fibrillation	Neale UKBB
cardiovascular	NOS3	D020521	Stroke	Neale UKBB
cardiovascular	NPR1	D006973	Hypertension	Neale UKBB
cardiovascular	VDR	D006973	Hypertension	Neale UKBB
cardiovascular	ADRB1	D006973	Hypertension	FinnGen
cardiovascular	AGT	D006973	Hypertension	FinnGen
cardiovascular	EDNRA	D002318	Cardiovascular Diseases	FinnGen
cardiovascular	EDNRA	D006973	Hypertension	FinnGen
cardiovascular	F11	D013927	Thrombosis	FinnGen
cardiovascular	F11	D020246	Venous Thrombosis	FinnGen
cardiovascular	HCN4	D001281	Atrial Fibrillation	FinnGen
cardiovascular	KCND3	D001281	Atrial Fibrillation	FinnGen
cardiovascular	KCNJ5	D001281	Atrial Fibrillation	FinnGen
cardiovascular	LPA	D002318	Cardiovascular Diseases	FinnGen
cardiovascular	LPA	D050197	Atherosclerosis	FinnGen
cardiovascular	PCSK9	D050197	Atherosclerosis	FinnGen
cardiovascular	PDE3A	D020521	Stroke	FinnGen
cardiovascular	SCN5A	D001281	Atrial Fibrillation	FinnGen
neurology	ADRB1	D000544	Alzheimer Disease	GWAS Catalog
neurology	APOE	D000544	Alzheimer Disease	GWAS Catalog
neurology	APP	D000544	Alzheimer Disease	GWAS Catalog
neurology	APP	D003704	Dementia	GWAS Catalog
neurology	APP	D013494	Supranuclear Palsy, Progressive	GWAS Catalog
neurology	C9orf72	D000690	Amyotrophic Lateral Sclerosis	GWAS Catalog
neurology	C9orf72	D057180	Frontotemporal Dementia	GWAS Catalog
neurology	CALCB	D008881	Migraine Disorders	GWAS Catalog
neurology	CBS	D006712	Homocystinuria	GWAS Catalog
neurology	CD33	D000544	Alzheimer Disease	GWAS Catalog
neurology	CD6	D009103	Multiple Sclerosis	GWAS Catalog
neurology	CXCR4	D009103	Multiple Sclerosis	GWAS Catalog
neurology	FYN	D010300	Parkinson Disease	GWAS Catalog
neurology	GABRA2	D004827	Epilepsy	GWAS Catalog
neurology	GABRA2	D004829	Epilepsy, Generalized	GWAS Catalog
neurology	GCH1	D010300	Parkinson Disease	GWAS Catalog
neurology	GRIA1	D012893	Sleep Wake Disorders	GWAS Catalog
neurology	GRIN2B	D000544	Alzheimer Disease	GWAS Catalog
neurology	GRN	D057180	Frontotemporal Dementia	GWAS Catalog
neurology	HCRTR1	D007319	Sleep Initiation and Maintenance Disorders	GWAS Catalog
neurology	HCRTR1	D012893	Sleep Wake Disorders	GWAS Catalog
neurology	HCRTR2	D007319	Sleep Initiation and Maintenance Disorders	GWAS Catalog
neurology	HCRTR2	D009290	Narcolepsy	GWAS Catalog
neurology	HCRTR2	D012893	Sleep Wake Disorders	GWAS Catalog
neurology	HTR1A	D007319	Sleep Initiation and Maintenance Disorders	GWAS Catalog
neurology	IL12B	D009103	Multiple Sclerosis	GWAS Catalog
neurology	IL7R	D009103	Multiple Sclerosis	GWAS Catalog
neurology	LRRK2	D010300	Parkinson Disease	GWAS Catalog
neurology	MAPK14	D003929	Diabetic Neuropathies	GWAS Catalog
neurology	MAPT	D000544	Alzheimer Disease	GWAS Catalog
neurology	MAPT	D013494	Supranuclear Palsy, Progressive	GWAS Catalog
neurology	MTNR1B	D007319	Sleep Initiation and Maintenance Disorders	GWAS Catalog
neurology	MTNR1B	D012893	Sleep Wake Disorders	GWAS Catalog
neurology	MTNR1B	D020178	Sleep Disorders, Circadian Rhythm	GWAS Catalog
neurology	MTNR1B	D058496	Smith-Magenis Syndrome	GWAS Catalog
neurology	NOS3	D020521	Stroke	GWAS Catalog
neurology	PDE3A	D020521	Stroke	GWAS Catalog
neurology	PTPRS	D000544	Alzheimer Disease	GWAS Catalog
neurology	SCN1A	D004827	Epilepsy	GWAS Catalog
neurology	SCN1A	D004828	Epilepsies, Partial	GWAS Catalog
neurology	SCN1A	D004829	Epilepsy, Generalized	GWAS Catalog
neurology	SLC6A3	D009290	Narcolepsy	GWAS Catalog
neurology	SLC6A3	D012148	Restless Legs Syndrome	GWAS Catalog
neurology	SLC6A3	D012893	Sleep Wake Disorders	GWAS Catalog
neurology	SLC6A3	D020920	Dyssomnias	GWAS Catalog
neurology	SNCA	D010300	Parkinson Disease	GWAS Catalog
neurology	SNCA	D019578	Multiple System Atrophy	GWAS Catalog
neurology	TNFRSF1A	D009103	Multiple Sclerosis	GWAS Catalog
neurology	TRPM8	D008881	Migraine Disorders	GWAS Catalog
neurology	APOE	D000544	Alzheimer Disease	Neale UKBB
neurology	CALCB	D008881	Migraine Disorders	Neale UKBB
neurology	DRD2	D007319	Sleep Initiation and Maintenance Disorders	Neale UKBB
neurology	DRD2	D012148	Restless Legs Syndrome	Neale UKBB
neurology	GRM7	D020521	Stroke	Neale UKBB
neurology	HCRTR2	D007319	Sleep Initiation and Maintenance Disorders	Neale UKBB
neurology	HCRTR2	D009290	Narcolepsy	Neale UKBB
neurology	HCRTR2	D012893	Sleep Wake Disorders	Neale UKBB
neurology	HCRTR2	D020177	Idiopathic Hypersomnia	Neale UKBB
neurology	HTR7	D007319	Sleep Initiation and Maintenance Disorders	Neale UKBB
neurology	LRRK2	D010300	Parkinson Disease	Neale UKBB
neurology	MTNR1B	D020178	Sleep Disorders, Circadian Rhythm	Neale UKBB
neurology	MTNR1B	D058496	Smith-Magenis Syndrome	Neale UKBB
neurology	NOS3	D020521	Stroke	Neale UKBB
neurology	PDE7A	D009437	Neuralgia	Neale UKBB
neurology	SLC6A3	D009290	Narcolepsy	Neale UKBB
neurology	SLC6A3	D012148	Restless Legs Syndrome	Neale UKBB
neurology	SLC6A3	D012893	Sleep Wake Disorders	Neale UKBB
neurology	SLC6A3	D020920	Dyssomnias	Neale UKBB
neurology	SNCA	D010300	Parkinson Disease	Neale UKBB
neurology	SNCA	D019578	Multiple System Atrophy	Neale UKBB
neurology	TRPM8	D008881	Migraine Disorders	Neale UKBB
neurology	APOE	D000544	Alzheimer Disease	FinnGen
neurology	GRN	D000544	Alzheimer Disease	FinnGen
neurology	PDE3A	D020521	Stroke	FinnGen
congenital	ALPL	D007014	Hypophosphatasia	GWAS Catalog
congenital	APOA1	D006938	Hyperlipoproteinemia Type II	GWAS Catalog
congenital	APOA1	D052456	Hypoalphalipoproteinemias	GWAS Catalog
congenital	APOB	D006938	Hyperlipoproteinemia Type II	GWAS Catalog
congenital	APOE	D006938	Hyperlipoproteinemia Type II	GWAS Catalog
congenital	BCL11A	D000755	Anemia, Sickle Cell	GWAS Catalog
congenital	BCL11A	D013789	Thalassemia	GWAS Catalog
congenital	CBS	D006712	Homocystinuria	GWAS Catalog
congenital	CD200R1	D003876	Dermatitis, Atopic	GWAS Catalog
congenital	CETP	D006938	Hyperlipoproteinemia Type II	GWAS Catalog
congenital	F11	D005173	Factor XI Deficiency	GWAS Catalog
congenital	F7	D005168	Factor VII Deficiency	GWAS Catalog
congenital	F7	D006467	Hemophilia A	GWAS Catalog
congenital	GATA3	D003876	Dermatitis, Atopic	GWAS Catalog
congenital	IL13	D003876	Dermatitis, Atopic	GWAS Catalog
congenital	IL2RA	D003876	Dermatitis, Atopic	GWAS Catalog
congenital	IL33	D003876	Dermatitis, Atopic	GWAS Catalog
congenital	IL4R	D003876	Dermatitis, Atopic	GWAS Catalog
congenital	INPP5D	D003876	Dermatitis, Atopic	GWAS Catalog
congenital	LCAT	D007863	Lecithin Cholesterol Acyltransferase Deficiency	GWAS Catalog
congenital	MC1R	D000417	Albinism	GWAS Catalog
congenital	MTNR1B	D058496	Smith-Magenis Syndrome	GWAS Catalog
congenital	NFKB1	D003876	Dermatitis, Atopic	GWAS Catalog
congenital	PCSK9	D006938	Hyperlipoproteinemia Type II	GWAS Catalog
congenital	PPARA	D006938	Hyperlipoproteinemia Type II	GWAS Catalog
congenital	PPARG	D006073	Gout	GWAS Catalog
congenital	SLC22A12	D006073	Gout	GWAS Catalog
congenital	SLC40A1	D006432	Hemochromatosis	GWAS Catalog
congenital	THRB	D006938	Hyperlipoproteinemia Type II	GWAS Catalog
congenital	TNFSF4	D003876	Dermatitis, Atopic	GWAS Catalog
congenital	TSLP	D003876	Dermatitis, Atopic	GWAS Catalog
congenital	VEGFA	D012174	Retinitis Pigmentosa	GWAS Catalog
congenital	VWF	D006467	Hemophilia A	GWAS Catalog
congenital	VWF	D014842	von Willebrand Diseases	GWAS Catalog
congenital	APOB	D006938	Hyperlipoproteinemia Type II	Neale UKBB
congenital	APOE	D006938	Hyperlipoproteinemia Type II	Neale UKBB
congenital	IL13	D003876	Dermatitis, Atopic	Neale UKBB
congenital	IL2RA	D003876	Dermatitis, Atopic	Neale UKBB
congenital	MC1R	D000417	Albinism	Neale UKBB
congenital	MTNR1B	D058496	Smith-Magenis Syndrome	Neale UKBB
congenital	PCSK9	D006938	Hyperlipoproteinemia Type II	Neale UKBB
congenital	SLC22A12	D006073	Gout	Neale UKBB
congenital	VWF	D014842	von Willebrand Diseases	Neale UKBB
congenital	APOB	D006938	Hyperlipoproteinemia Type II	FinnGen
congenital	APOE	D006938	Hyperlipoproteinemia Type II	FinnGen
congenital	IL13	D003876	Dermatitis, Atopic	FinnGen
congenital	PCSK9	D006938	Hyperlipoproteinemia Type II	FinnGen
congenital	SERPINA1	D019896	alpha 1-Antitrypsin Deficiency	FinnGen
congenital	VWF	D006467	Hemophilia A	FinnGen
congenital	VWF	D014842	von Willebrand Diseases	FinnGen
infection	AVPR1A	D018805	Sepsis	GWAS Catalog
infection	CHRM3	D029481	Bronchitis, Chronic	GWAS Catalog
infection	IFNAR2	D000086382	COVID-19	GWAS Catalog
infection	IL33	D012852	Sinusitis	GWAS Catalog
infection	TNFRSF1A	D018805	Sepsis	GWAS Catalog
infection	TSLP	D012852	Sinusitis	GWAS Catalog
infection	NFKB1	D012220	Rhinitis	Neale UKBB
infection	IL33	D012852	Sinusitis	FinnGen
endocrine	ABCC8	D003924	Diabetes Mellitus, Type 2	GWAS Catalog
endocrine	CALCR	D003920	Diabetes Mellitus	GWAS Catalog
endocrine	CALCR	D003924	Diabetes Mellitus, Type 2	GWAS Catalog
endocrine	ESR1	D004700	Endocrine System Diseases	GWAS Catalog
endocrine	FBP1	D003924	Diabetes Mellitus, Type 2	GWAS Catalog
endocrine	FGFR1	D003924	Diabetes Mellitus, Type 2	GWAS Catalog
endocrine	FGFR4	D003924	Diabetes Mellitus, Type 2	GWAS Catalog
endocrine	GCK	D003920	Diabetes Mellitus	GWAS Catalog
endocrine	GCK	D003924	Diabetes Mellitus, Type 2	GWAS Catalog
endocrine	GIPR	D003924	Diabetes Mellitus, Type 2	GWAS Catalog
endocrine	GLP1R	D003920	Diabetes Mellitus	GWAS Catalog
endocrine	GLP1R	D003924	Diabetes Mellitus, Type 2	GWAS Catalog
endocrine	GLP2R	D003924	Diabetes Mellitus, Type 2	GWAS Catalog
endocrine	IL2RA	D003922	Diabetes Mellitus, Type 1	GWAS Catalog
endocrine	IL7R	D003922	Diabetes Mellitus, Type 1	GWAS Catalog
endocrine	INS	D003922	Diabetes Mellitus, Type 1	GWAS Catalog
endocrine	INSR	D003924	Diabetes Mellitus, Type 2	GWAS Catalog
endocrine	KCNJ11	D003920	Diabetes Mellitus	GWAS Catalog
endocrine	KCNJ11	D003924	Diabetes Mellitus, Type 2	GWAS Catalog
endocrine	MAPK14	D003929	Diabetic Neuropathies	GWAS Catalog
endocrine	MAPK14	D017719	Diabetic Foot	GWAS Catalog
endocrine	MC4R	D003920	Diabetes Mellitus	GWAS Catalog
endocrine	MC4R	D003924	Diabetes Mellitus, Type 2	GWAS Catalog
endocrine	METAP2	D003924	Diabetes Mellitus, Type 2	GWAS Catalog
endocrine	NOX4	D003928	Diabetic Nephropathies	GWAS Catalog
endocrine	PPARG	D003924	Diabetes Mellitus, Type 2	GWAS Catalog
endocrine	SLC5A1	D003920	Diabetes Mellitus	GWAS Catalog
endocrine	TACR3	D004700	Endocrine System Diseases	GWAS Catalog
endocrine	TSHR	D006980	Hyperthyroidism	GWAS Catalog
endocrine	VEGFA	D003924	Diabetes Mellitus, Type 2	GWAS Catalog
endocrine	KCNJ11	D003920	Diabetes Mellitus	Neale UKBB
endocrine	MC4R	D003920	Diabetes Mellitus	Neale UKBB
endocrine	TSHR	D006980	Hyperthyroidism	Neale UKBB
endocrine	IL2RA	D003922	Diabetes Mellitus, Type 1	FinnGen
endocrine	INSR	D003924	Diabetes Mellitus, Type 2	FinnGen
endocrine	KCNJ11	D003920	Diabetes Mellitus	FinnGen
endocrine	KCNJ11	D003924	Diabetes Mellitus, Type 2	FinnGen
endocrine	MC4R	D003924	Diabetes Mellitus, Type 2	FinnGen
endocrine	PPARG	D003924	Diabetes Mellitus, Type 2	FinnGen
endocrine	TSHR	D006980	Hyperthyroidism	FinnGen
respiratory	ADORA1	D001249	Asthma	GWAS Catalog
respiratory	ADORA1	D029424	Pulmonary Disease, Chronic Obstructive	GWAS Catalog
respiratory	ADRB2	D001249	Asthma	GWAS Catalog
respiratory	ADRB2	D029424	Pulmonary Disease, Chronic Obstructive	GWAS Catalog
respiratory	CHRM3	D001249	Asthma	GWAS Catalog
respiratory	CHRM3	D029424	Pulmonary Disease, Chronic Obstructive	GWAS Catalog
respiratory	CHRM3	D029481	Bronchitis, Chronic	GWAS Catalog
respiratory	CHRM3	D065631	Rhinitis, Allergic	GWAS Catalog
respiratory	FGFR3	D001249	Asthma	GWAS Catalog
respiratory	GATA3	D001249	Asthma	GWAS Catalog
respiratory	GATA3	D029424	Pulmonary Disease, Chronic Obstructive	GWAS Catalog
respiratory	HCRTR1	D029424	Pulmonary Disease, Chronic Obstructive	GWAS Catalog
respiratory	IFNAR2	D000086382	COVID-19	GWAS Catalog
respiratory	IL13	D001249	Asthma	GWAS Catalog
respiratory	IL13	D029424	Pulmonary Disease, Chronic Obstructive	GWAS Catalog
respiratory	IL1R1	D029424	Pulmonary Disease, Chronic Obstructive	GWAS Catalog
respiratory	IL33	D001249	Asthma	GWAS Catalog
respiratory	IL33	D009298	Nasal Polyps	GWAS Catalog
respiratory	IL33	D012852	Sinusitis	GWAS Catalog
respiratory	IL33	D029424	Pulmonary Disease, Chronic Obstructive	GWAS Catalog
respiratory	IL33	D065631	Rhinitis, Allergic	GWAS Catalog
respiratory	IL4R	D001249	Asthma	GWAS Catalog
respiratory	IL4R	D029424	Pulmonary Disease, Chronic Obstructive	GWAS Catalog
respiratory	IL4R	D065631	Rhinitis, Allergic	GWAS Catalog
respiratory	IL6	D001249	Asthma	GWAS Catalog
respiratory	MMP12	D001249	Asthma	GWAS Catalog
respiratory	NFKB1	D001249	Asthma	GWAS Catalog
respiratory	NR3C1	D001249	Asthma	GWAS Catalog
respiratory	NR3C1	D029424	Pulmonary Disease, Chronic Obstructive	GWAS Catalog
respiratory	NR3C1	D065631	Rhinitis, Allergic	GWAS Catalog
respiratory	PDE3A	D001249	Asthma	GWAS Catalog
respiratory	PDE3A	D029424	Pulmonary Disease, Chronic Obstructive	GWAS Catalog
respiratory	PDE4D	D001249	Asthma	GWAS Catalog
respiratory	PDE4D	D029424	Pulmonary Disease, Chronic Obstructive	GWAS Catalog
respiratory	PDE4D	D065631	Rhinitis, Allergic	GWAS Catalog
respiratory	RARG	D029424	Pulmonary Disease, Chronic Obstructive	GWAS Catalog
respiratory	TNFSF15	D001249	Asthma	GWAS Catalog
respiratory	TNFSF4	D001249	Asthma	GWAS Catalog
respiratory	TNFSF4	D065631	Rhinitis, Allergic	GWAS Catalog
respiratory	TSLP	D001249	Asthma	GWAS Catalog
respiratory	TSLP	D009298	Nasal Polyps	GWAS Catalog
respiratory	TSLP	D012852	Sinusitis	GWAS Catalog
respiratory	TSLP	D029424	Pulmonary Disease, Chronic Obstructive	GWAS Catalog
respiratory	ADORA1	D001249	Asthma	Neale UKBB
respiratory	ADORA1	D029424	Pulmonary Disease, Chronic Obstructive	Neale UKBB
respiratory	GATA3	D001249	Asthma	Neale UKBB
respiratory	GATA3	D029424	Pulmonary Disease, Chronic Obstructive	Neale UKBB
respiratory	IL33	D001249	Asthma	Neale UKBB
respiratory	IL33	D006255	Rhinitis, Allergic, Seasonal	Neale UKBB
respiratory	IL33	D009298	Nasal Polyps	Neale UKBB
respiratory	IL33	D029424	Pulmonary Disease, Chronic Obstructive	Neale UKBB
respiratory	IL33	D065631	Rhinitis, Allergic	Neale UKBB
respiratory	IL4R	D001249	Asthma	Neale UKBB
respiratory	IL4R	D029424	Pulmonary Disease, Chronic Obstructive	Neale UKBB
respiratory	IL4R	D065631	Rhinitis, Allergic	Neale UKBB
respiratory	IL6	D001249	Asthma	Neale UKBB
respiratory	NFKB1	D012220	Rhinitis	Neale UKBB
respiratory	TNFSF4	D001249	Asthma	Neale UKBB
respiratory	TNFSF4	D065631	Rhinitis, Allergic	Neale UKBB
respiratory	TSLP	D001249	Asthma	Neale UKBB
respiratory	TSLP	D009298	Nasal Polyps	Neale UKBB
respiratory	TSLP	D029424	Pulmonary Disease, Chronic Obstructive	Neale UKBB
respiratory	IL33	D001249	Asthma	FinnGen
respiratory	IL33	D009298	Nasal Polyps	FinnGen
respiratory	IL33	D012852	Sinusitis	FinnGen
respiratory	IL33	D029424	Pulmonary Disease, Chronic Obstructive	FinnGen
respiratory	IL33	D065631	Rhinitis, Allergic	FinnGen
respiratory	IL4R	D001249	Asthma	FinnGen
respiratory	IL4R	D029424	Pulmonary Disease, Chronic Obstructive	FinnGen
respiratory	IL4R	D065631	Rhinitis, Allergic	FinnGen
respiratory	SERPINA1	D019896	alpha 1-Antitrypsin Deficiency	FinnGen
respiratory	SERPINA1	D029424	Pulmonary Disease, Chronic Obstructive	FinnGen
respiratory	TSLP	D001249	Asthma	FinnGen
respiratory	TSLP	D009298	Nasal Polyps	FinnGen
respiratory	TSLP	D029424	Pulmonary Disease, Chronic Obstructive	FinnGen
metabolic	ABCA1	D006949	Hyperlipidemias	GWAS Catalog
metabolic	ABCC8	D003924	Diabetes Mellitus, Type 2	GWAS Catalog
metabolic	ADRB1	D006949	Hyperlipidemias	GWAS Catalog
metabolic	ADRB2	D006949	Hyperlipidemias	GWAS Catalog
metabolic	ALPL	D007014	Hypophosphatasia	GWAS Catalog
metabolic	ANGPTL4	D015228	Hypertriglyceridemia	GWAS Catalog
metabolic	ANGPTL8	D006949	Hyperlipidemias	GWAS Catalog
metabolic	APOA1	D006937	Hypercholesterolemia	GWAS Catalog
metabolic	APOA1	D006938	Hyperlipoproteinemia Type II	GWAS Catalog
metabolic	APOA1	D006949	Hyperlipidemias	GWAS Catalog
metabolic	APOA1	D052456	Hypoalphalipoproteinemias	GWAS Catalog
metabolic	APOB	D006937	Hypercholesterolemia	GWAS Catalog
metabolic	APOB	D006938	Hyperlipoproteinemia Type II	GWAS Catalog
metabolic	APOB	D006949	Hyperlipidemias	GWAS Catalog
metabolic	APOB	D015228	Hypertriglyceridemia	GWAS Catalog
metabolic	APOC3	D006937	Hypercholesterolemia	GWAS Catalog
metabolic	APOC3	D006949	Hyperlipidemias	GWAS Catalog
metabolic	APOC3	D015228	Hypertriglyceridemia	GWAS Catalog
metabolic	APOC3	D050171	Dyslipidemias	GWAS Catalog
metabolic	APOE	D006938	Hyperlipoproteinemia Type II	GWAS Catalog
metabolic	C9orf72	D000690	Amyotrophic Lateral Sclerosis	GWAS Catalog
metabolic	C9orf72	D057180	Frontotemporal Dementia	GWAS Catalog
metabolic	CALCR	D003920	Diabetes Mellitus	GWAS Catalog
metabolic	CALCR	D003924	Diabetes Mellitus, Type 2	GWAS Catalog
metabolic	CALCR	D009765	Obesity	GWAS Catalog
metabolic	CASR	D006934	Hypercalcemia	GWAS Catalog
metabolic	CASR	D006996	Hypocalcemia	GWAS Catalog
metabolic	CBS	D006712	Homocystinuria	GWAS Catalog
metabolic	CETP	D006937	Hypercholesterolemia	GWAS Catalog
metabolic	CETP	D006938	Hyperlipoproteinemia Type II	GWAS Catalog
metabolic	CETP	D006949	Hyperlipidemias	GWAS Catalog
metabolic	DGAT2	D006949	Hyperlipidemias	GWAS Catalog
metabolic	ENPP1	D017674	Hypophosphatemia	GWAS Catalog
metabolic	ESR1	D010024	Osteoporosis	GWAS Catalog
metabolic	FBP1	D003924	Diabetes Mellitus, Type 2	GWAS Catalog
metabolic	FDFT1	D006949	Hyperlipidemias	GWAS Catalog
metabolic	FGF21	D015228	Hypertriglyceridemia	GWAS Catalog
metabolic	FGFR1	D003924	Diabetes Mellitus, Type 2	GWAS Catalog
metabolic	FGFR1	D009765	Obesity	GWAS Catalog
metabolic	FGFR4	D003924	Diabetes Mellitus, Type 2	GWAS Catalog
metabolic	FGFR4	D009765	Obesity	GWAS Catalog
metabolic	GCK	D003920	Diabetes Mellitus	GWAS Catalog
metabolic	GCK	D003924	Diabetes Mellitus, Type 2	GWAS Catalog
metabolic	GFRAL	D009765	Obesity	GWAS Catalog
metabolic	GIPR	D003924	Diabetes Mellitus, Type 2	GWAS Catalog
metabolic	GIPR	D009765	Obesity	GWAS Catalog
metabolic	GLP1R	D003920	Diabetes Mellitus	GWAS Catalog
metabolic	GLP1R	D003924	Diabetes Mellitus, Type 2	GWAS Catalog
metabolic	GLP1R	D009765	Obesity	GWAS Catalog
metabolic	GLP2R	D003924	Diabetes Mellitus, Type 2	GWAS Catalog
metabolic	GRN	D057180	Frontotemporal Dementia	GWAS Catalog
metabolic	HCAR3	D006937	Hypercholesterolemia	GWAS Catalog
metabolic	HCAR3	D006949	Hyperlipidemias	GWAS Catalog
metabolic	HMGCR	D006937	Hypercholesterolemia	GWAS Catalog
metabolic	HMGCR	D006949	Hyperlipidemias	GWAS Catalog
metabolic	HMGCR	D050171	Dyslipidemias	GWAS Catalog
metabolic	HTR1A	D009765	Obesity	GWAS Catalog
metabolic	IGF1	D024821	Metabolic Syndrome	GWAS Catalog
metabolic	IL2RA	D003922	Diabetes Mellitus, Type 1	GWAS Catalog
metabolic	IL7R	D003922	Diabetes Mellitus, Type 1	GWAS Catalog
metabolic	INS	D003922	Diabetes Mellitus, Type 1	GWAS Catalog
metabolic	INSR	D003924	Diabetes Mellitus, Type 2	GWAS Catalog
metabolic	INSR	D009765	Obesity	GWAS Catalog
metabolic	KCNJ11	D003920	Diabetes Mellitus	GWAS Catalog
metabolic	KCNJ11	D003924	Diabetes Mellitus, Type 2	GWAS Catalog
metabolic	LCAT	D007863	Lecithin Cholesterol Acyltransferase Deficiency	GWAS Catalog
metabolic	LEPR	D009765	Obesity	GWAS Catalog
metabolic	LPA	D006949	Hyperlipidemias	GWAS Catalog
metabolic	LPL	D015228	Hypertriglyceridemia	GWAS Catalog
metabolic	MAPK1	D009765	Obesity	GWAS Catalog
metabolic	MC1R	D000417	Albinism	GWAS Catalog
metabolic	MC4R	D003920	Diabetes Mellitus	GWAS Catalog
metabolic	MC4R	D003924	Diabetes Mellitus, Type 2	GWAS Catalog
metabolic	MC4R	D009765	Obesity	GWAS Catalog
metabolic	MC4R	D024821	Metabolic Syndrome	GWAS Catalog
metabolic	METAP2	D003924	Diabetes Mellitus, Type 2	GWAS Catalog
metabolic	MTTP	D006949	Hyperlipidemias	GWAS Catalog
metabolic	NPC1L1	D006949	Hyperlipidemias	GWAS Catalog
metabolic	NPC1L1	D050171	Dyslipidemias	GWAS Catalog
metabolic	NPY	D009765	Obesity	GWAS Catalog
metabolic	NR1H3	D006937	Hypercholesterolemia	GWAS Catalog
metabolic	NR1H4	D006937	Hypercholesterolemia	GWAS Catalog
metabolic	NR1H4	D006949	Hyperlipidemias	GWAS Catalog
metabolic	NR1H4	D015228	Hypertriglyceridemia	GWAS Catalog
metabolic	NR3C1	D009765	Obesity	GWAS Catalog
metabolic	OPRM1	D009765	Obesity	GWAS Catalog
metabolic	PCSK9	D006937	Hypercholesterolemia	GWAS Catalog
metabolic	PCSK9	D006938	Hyperlipoproteinemia Type II	GWAS Catalog
metabolic	PCSK9	D006949	Hyperlipidemias	GWAS Catalog
metabolic	PDE3A	D015228	Hypertriglyceridemia	GWAS Catalog
metabolic	PDE4B	D015228	Hypertriglyceridemia	GWAS Catalog
metabolic	PPARA	D006937	Hypercholesterolemia	GWAS Catalog
metabolic	PPARA	D006938	Hyperlipoproteinemia Type II	GWAS Catalog
metabolic	PPARA	D006949	Hyperlipidemias	GWAS Catalog
metabolic	PPARA	D009765	Obesity	GWAS Catalog
metabolic	PPARA	D015228	Hypertriglyceridemia	GWAS Catalog
metabolic	PPARA	D050171	Dyslipidemias	GWAS Catalog
metabolic	PPARD	D009765	Obesity	GWAS Catalog
metabolic	PPARG	D003924	Diabetes Mellitus, Type 2	GWAS Catalog
metabolic	PPARG	D006073	Gout	GWAS Catalog
metabolic	PPARG	D006949	Hyperlipidemias	GWAS Catalog
metabolic	PPARG	D009765	Obesity	GWAS Catalog
metabolic	PPARG	D015228	Hypertriglyceridemia	GWAS Catalog
metabolic	PPARG	D024821	Metabolic Syndrome	GWAS Catalog
metabolic	SLC10A2	D006937	Hypercholesterolemia	GWAS Catalog
metabolic	SLC10A2	D006949	Hyperlipidemias	GWAS Catalog
metabolic	SLC22A12	D006073	Gout	GWAS Catalog
metabolic	SLC40A1	D006432	Hemochromatosis	GWAS Catalog
metabolic	SLC5A1	D003920	Diabetes Mellitus	GWAS Catalog
metabolic	SLC6A4	D009765	Obesity	GWAS Catalog
metabolic	SOST	D001851	Bone Diseases, Metabolic	GWAS Catalog
metabolic	SOST	D010024	Osteoporosis	GWAS Catalog
metabolic	THRB	D006937	Hypercholesterolemia	GWAS Catalog
metabolic	THRB	D006938	Hyperlipoproteinemia Type II	GWAS Catalog
metabolic	VEGFA	D003924	Diabetes Mellitus, Type 2	GWAS Catalog
metabolic	ABCA1	D006949	Hyperlipidemias	Neale UKBB
metabolic	APOB	D006937	Hypercholesterolemia	Neale UKBB
metabolic	APOB	D006938	Hyperlipoproteinemia Type II	Neale UKBB
metabolic	APOB	D006949	Hyperlipidemias	Neale UKBB
metabolic	APOB	D015228	Hypertriglyceridemia	Neale UKBB
metabolic	APOE	D006938	Hyperlipoproteinemia Type II	Neale UKBB
metabolic	CALCR	D009765	Obesity	Neale UKBB
metabolic	GHR	D009765	Obesity	Neale UKBB
metabolic	GIPR	D009765	Obesity	Neale UKBB
metabolic	HMGCR	D006937	Hypercholesterolemia	Neale UKBB
metabolic	HMGCR	D006949	Hyperlipidemias	Neale UKBB
metabolic	HMGCR	D050171	Dyslipidemias	Neale UKBB
metabolic	HTR1A	D009765	Obesity	Neale UKBB
metabolic	INSR	D009765	Obesity	Neale UKBB
metabolic	KCNJ11	D003920	Diabetes Mellitus	Neale UKBB
metabolic	LPA	D006949	Hyperlipidemias	Neale UKBB
metabolic	LPL	D015228	Hypertriglyceridemia	Neale UKBB
metabolic	MC1R	D000417	Albinism	Neale UKBB
metabolic	MC4R	D003920	Diabetes Mellitus	Neale UKBB
metabolic	MC4R	D009765	Obesity	Neale UKBB
metabolic	NPC1L1	D006949	Hyperlipidemias	Neale UKBB
metabolic	NPC1L1	D050171	Dyslipidemias	Neale UKBB
metabolic	NPY5R	D009765	Obesity	Neale UKBB
metabolic	NR3C1	D009765	Obesity	Neale UKBB
metabolic	OPRM1	D009765	Obesity	Neale UKBB
metabolic	PCSK9	D006937	Hypercholesterolemia	Neale UKBB
metabolic	PCSK9	D006938	Hyperlipoproteinemia Type II	Neale UKBB
metabolic	PCSK9	D006949	Hyperlipidemias	Neale UKBB
metabolic	PPARA	D009765	Obesity	Neale UKBB
metabolic	PPARG	D009765	Obesity	Neale UKBB
metabolic	SLC22A12	D006073	Gout	Neale UKBB
metabolic	APOB	D006937	Hypercholesterolemia	FinnGen
metabolic	APOB	D006938	Hyperlipoproteinemia Type II	FinnGen
metabolic	APOB	D006949	Hyperlipidemias	FinnGen
metabolic	APOB	D015228	Hypertriglyceridemia	FinnGen
metabolic	APOE	D006938	Hyperlipoproteinemia Type II	FinnGen
metabolic	GIPR	D009765	Obesity	FinnGen
metabolic	IL2RA	D003922	Diabetes Mellitus, Type 1	FinnGen
metabolic	INSR	D003924	Diabetes Mellitus, Type 2	FinnGen
metabolic	KCNJ11	D003920	Diabetes Mellitus	FinnGen
metabolic	KCNJ11	D003924	Diabetes Mellitus, Type 2	FinnGen
metabolic	LPA	D006949	Hyperlipidemias	FinnGen
metabolic	MC4R	D003924	Diabetes Mellitus, Type 2	FinnGen
metabolic	MC4R	D009765	Obesity	FinnGen
metabolic	NPC1L1	D006949	Hyperlipidemias	FinnGen
metabolic	NPC1L1	D050171	Dyslipidemias	FinnGen
metabolic	PCSK9	D006937	Hypercholesterolemia	FinnGen
metabolic	PCSK9	D006938	Hyperlipoproteinemia Type II	FinnGen
metabolic	PCSK9	D006949	Hyperlipidemias	FinnGen
metabolic	PDE4B	D015228	Hypertriglyceridemia	FinnGen
metabolic	PPARG	D003924	Diabetes Mellitus, Type 2	FinnGen
hematology	ACVRL1	D000740	Anemia	GWAS Catalog
hematology	BCL11A	D000755	Anemia, Sickle Cell	GWAS Catalog
hematology	BCL11A	D013789	Thalassemia	GWAS Catalog
hematology	BCL2	D000740	Anemia	GWAS Catalog
hematology	CSF3	D009503	Neutropenia	GWAS Catalog
hematology	CSF3R	D007970	Leukopenia	GWAS Catalog
hematology	CSF3R	D009503	Neutropenia	GWAS Catalog
hematology	CXCR4	D001778	Blood Coagulation Disorders	GWAS Catalog
hematology	DYRK3	D000740	Anemia	GWAS Catalog
hematology	EGLN1	D000740	Anemia	GWAS Catalog
hematology	EGLN2	D000740	Anemia	GWAS Catalog
hematology	EGLN3	D000740	Anemia	GWAS Catalog
hematology	EPOR	D000740	Anemia	GWAS Catalog
hematology	F10	D001778	Blood Coagulation Disorders	GWAS Catalog
hematology	F11	D001778	Blood Coagulation Disorders	GWAS Catalog
hematology	F11	D005173	Factor XI Deficiency	GWAS Catalog
hematology	F7	D005168	Factor VII Deficiency	GWAS Catalog
hematology	F7	D006467	Hemophilia A	GWAS Catalog
hematology	FCGRT	D013921	Thrombocytopenia	GWAS Catalog
hematology	FCGRT	D016553	Purpura, Thrombocytopenic, Idiopathic	GWAS Catalog
hematology	FLT3	D013921	Thrombocytopenia	GWAS Catalog
hematology	FLT3	D013922	Thrombocytosis	GWAS Catalog
hematology	IL12B	D012507	Sarcoidosis	GWAS Catalog
hematology	IL13	D057765	Eosinophilic Esophagitis	GWAS Catalog
hematology	IL4R	D057765	Eosinophilic Esophagitis	GWAS Catalog
hematology	IL5RA	D017681	Hypereosinophilic Syndrome	GWAS Catalog
hematology	IL5RA	D057765	Eosinophilic Esophagitis	GWAS Catalog
hematology	JAK1	D013922	Thrombocytosis	GWAS Catalog
hematology	JAK2	D009196	Myeloproliferative Disorders	GWAS Catalog
hematology	JAK2	D013921	Thrombocytopenia	GWAS Catalog
hematology	JAK2	D013922	Thrombocytosis	GWAS Catalog
hematology	JAK2	D055728	Primary Myelofibrosis	GWAS Catalog
hematology	KIT	D013921	Thrombocytopenia	GWAS Catalog
hematology	KIT	D017681	Hypereosinophilic Syndrome	GWAS Catalog
hematology	MPL	D013921	Thrombocytopenia	GWAS Catalog
hematology	NR3C1	D057765	Eosinophilic Esophagitis	GWAS Catalog
hematology	PIK3CA	D013922	Thrombocytosis	GWAS Catalog
hematology	PIK3CB	D013922	Thrombocytosis	GWAS Catalog
hematology	S1PR1	D057765	Eosinophilic Esophagitis	GWAS Catalog
hematology	S1PR4	D057765	Eosinophilic Esophagitis	GWAS Catalog
hematology	SLC40A1	D000740	Anemia	GWAS Catalog
hematology	SYK	D016553	Purpura, Thrombocytopenic, Idiopathic	GWAS Catalog
hematology	THPO	D013921	Thrombocytopenia	GWAS Catalog
hematology	THPO	D013922	Thrombocytosis	GWAS Catalog
hematology	VWF	D006467	Hemophilia A	GWAS Catalog
hematology	VWF	D014842	von Willebrand Diseases	GWAS Catalog
hematology	BCL2	D000740	Anemia	Neale UKBB
hematology	IL4R	D057765	Eosinophilic Esophagitis	Neale UKBB
hematology	IL5RA	D017681	Hypereosinophilic Syndrome	Neale UKBB
hematology	IL5RA	D057765	Eosinophilic Esophagitis	Neale UKBB
hematology	JAK2	D013921	Thrombocytopenia	Neale UKBB
hematology	JAK2	D013922	Thrombocytosis	Neale UKBB
hematology	KIT	D017681	Hypereosinophilic Syndrome	Neale UKBB
hematology	NR3C1	D057765	Eosinophilic Esophagitis	Neale UKBB
hematology	S1PR1	D057765	Eosinophilic Esophagitis	Neale UKBB
hematology	S1PR4	D057765	Eosinophilic Esophagitis	Neale UKBB
hematology	THPO	D013921	Thrombocytopenia	Neale UKBB
hematology	THPO	D013922	Thrombocytosis	Neale UKBB
hematology	VWF	D014842	von Willebrand Diseases	Neale UKBB
hematology	VWF	D006467	Hemophilia A	FinnGen
hematology	VWF	D014842	von Willebrand Diseases	FinnGen

## Sheet: s40
variable	area	n_ti	median_x	q25	q75
Year of discovery	cardiovascular	41	2017	2015	2020
Year of discovery	congenital	24	2018	2010.75	2018
Year of discovery	dermatology	57	2016	2012	2018
Year of discovery	digestive	45	2012	2010	2017
Year of discovery	endocrine	24	2019	2017	2020
Year of discovery	hematology	35	2016	2016	2020
Year of discovery	immune	82	2018	2013	2019
Year of discovery	infection	6	2020	2020	2020.75
Year of discovery	metabolic	90	2018	2012	2020
Year of discovery	musculoskeletal	31	2012	2009.5	2013.5
Year of discovery	neurology	34	2019	2017.25	2019.75
Year of discovery	oncology	56	2015	2012	2019
Year of discovery	ophthalmology	14	2015.5	2011.25	2018
Year of discovery	other	13	2021	2020	2021
Year of discovery	psychiatry	46	2019	2017	2020
Year of discovery	respiratory	43	2018	2015.5	2019
Year of discovery	signs/symptoms	45	2018	2015	2020
Year of discovery	Total	686
Gene count	cardiovascular	42	177.5	30.5	1365
Gene count	congenital	34	130.5	11.75	360
Gene count	dermatology	58	121.5	69	126
Gene count	digestive	45	178	164	181
Gene count	endocrine	30	612	539	612
Gene count	hematology	46	695	630	1516
Gene count	immune	83	140	126	917
Gene count	infection	6	70.5	9.25	339.5
Gene count	metabolic	115	488	360	612
Gene count	musculoskeletal	31	126	70	126
Gene count	neurology	49	90	39	197
Gene count	oncology	59	76	21	194
Gene count	ophthalmology	16	126	121	214
Gene count	other	13	178	25	582
Gene count	psychiatry	51	135	91	197
Gene count	respiratory	43	1103	615.5	1103
Gene count	signs/symptoms	49	410	144	1499
Gene count	Total	770
Beta	cardiovascular	24	0.0914	0.043875	0.269125
Beta	congenital	18	0.07175	0.023125	0.0879857
Beta	dermatology	13	0.115858	0.0917533	0.196
Beta	digestive	14	0.0996585	0.0283497075	0.143436725
Beta	endocrine	22	0.0511682	0.0295	0.074
Beta	hematology	39	0.04031984	0.01735	0.092924355
Beta	immune	38	0.07904325	0.0283497075	0.1230239
Beta	infection	4	0.0512951	0.018173425	0.0964
Beta	metabolic	103	0.04	0.02404255	0.0767204
Beta	musculoskeletal	14	0.08	0.0788456	0.109831825
Beta	neurology	29	0.2774	0.0604	0.846
Beta	oncology	11	0.38	0.1523	5.795
Beta	ophthalmology	7	0.0788456	0.0555677353979	0.10380565
Beta	other	9	0.0194	0.0148957999999999	0.0257
Beta	psychiatry	42	0.06825	0.0136884655719535	0.354925
Beta	respiratory	33	0.038	0.0243	0.1230239
Beta	signs/symptoms	41	0.05	0.0198902	0.1449
Beta	Total	461
Odds ratio	cardiovascular	24	1.03857434513651	1.01137283451023	1.0625
Odds ratio	congenital	9	1.08209610704895	1.04870230519382	1.09746173526808
Odds ratio	dermatology	27	1.0989010989011	1.075	1.12679775280899
Odds ratio	digestive	25	1.1011125744825	1.08585261644003	1.118
Odds ratio	endocrine	15	1.06	1.0530590414708	1.10152701735554
Odds ratio	immune	42	1.1055556	1.08	1.139
Odds ratio	infection	1	1.06391021185041	1.06391021185041	1.06391021185041
Odds ratio	metabolic	41	1.04870230519382	1.01383513176322	1.0989010989011
Odds ratio	musculoskeletal	19	1.1	1.00833622781402	1.13
Odds ratio	neurology	20	1.0843	1.05263157894737	1.11710803082766
Odds ratio	oncology	30	1.085	1.06268373927095	1.145
Odds ratio	ophthalmology	6	1.135	1.105	1.15
Odds ratio	psychiatry	15	1.0767	1.06331578947368	1.09309735
Odds ratio	respiratory	22	1.1235955	1.0557275529626	1.1627907
Odds ratio	signs/symptoms	9	1.074	1.05263157894737	1.18
Odds ratio	Total	305
Minor allele frequency	cardiovascular	22	0.156085026999327	0.0876115801336942	0.394892997441013
Minor allele frequency	congenital	30	0.22591180214909	0.119378300844657	0.35992891185374
Minor allele frequency	dermatology	38	0.175755441791143	0.0643783476632995	0.267289679186609
Minor allele frequency	digestive	38	0.323377309768053	0.227671505561717	0.378852466965242
Minor allele frequency	endocrine	21	0.251461228731004	0.100737910133087	0.337861233186842
Minor allele frequency	hematology	39	0.279495841995842	0.0387451687737524	0.380057931739478
Minor allele frequency	immune	57	0.287108104592169	0.190652626105044	0.416070266753416
Minor allele frequency	infection	5	0.273063448812768	0.271917273673257	0.322486014463092
Minor allele frequency	metabolic	91	0.22279859940345	0.131958021442124	0.398773569218897
Minor allele frequency	musculoskeletal	19	0.2454840805718	0.108205532042703	0.360476205760859
Minor allele frequency	neurology	35	0.378400215459197	0.245290372872548	0.458038288817933
Minor allele frequency	oncology	44	0.25953802232027	0.0921999738254155	0.329024370890569
Minor allele frequency	ophthalmology	12	0.356920230930002	0.241285111810711	0.477006482283514
Minor allele frequency	other	9	0.319251267385935	0.251397737615395	0.327183833116036
Minor allele frequency	psychiatry	42	0.386739388342506	0.245290372872548	0.449621093603061
Minor allele frequency	respiratory	37	0.300715214564369	0.237751786874594	0.414477107180021
Minor allele frequency	signs/symptoms	44	0.272490361243013	0.163523233696391	0.406263497284921
Minor allele frequency	Total	583

## Sheet: s41
variable	area	n_ti
OTG GWAS source	cardiovascular	68
OTG GWAS source	congenital	50
OTG GWAS source	dermatology	68
OTG GWAS source	digestive	69
OTG GWAS source	endocrine	40
OTG GWAS source	hematology	61
OTG GWAS source	immune	112
OTG GWAS source	infection	8
OTG GWAS source	metabolic	166
OTG GWAS source	musculoskeletal	37
OTG GWAS source	neurology	74
OTG GWAS source	oncology	75
OTG GWAS source	ophthalmology	21
OTG GWAS source	other	13
OTG GWAS source	psychiatry	77
OTG GWAS source	respiratory	75
OTG GWAS source	signs/symptoms	75
OTG GWAS source	Total	1089
