# Supplementary material for: Refining the impact of genetic evidence on clinical success
Source: Nature. 2024 Apr 17;629(8012):624–9. doi: 10.1038/s41586-024-07316-0 (PMC11096124; doi:10.1038/s41586-024-07316-0)
Supplement: Supplementary file 13 — Source Data Extended Data Fig. 7 [file 41586_2024_7316_MOESM13_ESM.xlsx]

## Sheet: contents
table_number	type	figure_panel	description
s28	Source Data	Figure 2G,J,K, ED7A-E	Properties of therapy areas.
s42	Source Data	Figure ED7F	Summary of therapy area data from Nelson 2015
s44	Source Data	Figure ED7G	Confusion matrix of count of drug indication classifications into therapy areas in 2015 versus 2023.

## Sheet: s28
area	color	n_ti	rs	rs_l95	rs_u95	nosup_clinical	nosup_launched	gensup_clinical	gensup_launched	ps	ps_l95	ps_u95	pg	pg_l95	pg_u95	possible_supported_gene_indication_pairs	mean_similarity_of_launched_indications	mean_launched_indications_per_target	mean_similarity_since_2000_only	mean_indications_per_target_since_2000_only	n_launched_ti	n_gensup_ti
hematology	#D2BBD7	432	3.93871	2.78195	5.57646	370	50	62	33	0.161165	0.131937	0.195411	0.184466	0.153346	0.220258	27095	0.430035	9.66265	0.444248	8.3494	84	109
metabolic	#FFB90F	621	3.7561	2.60578	5.41423	462	41	159	53	0.131469	0.108657	0.158219	0.296503	0.264186	0.330996	20087	0.587894	4.7234	0.656827	3.82979	100	294
respiratory	#1964B0	722	3.04048	1.76278	5.24429	676	58	46	12	0.0883838	0.0705499	0.110191	0.0732323	0.0570757	0.0935089	4598	0.392804	13.3714	0.430872	10.4714	76	77
endocrine	#258566	441	3.03081	1.78679	5.14097	401	43	40	13	0.112676	0.0877959	0.143498	0.10664	0.0824575	0.136856	4292	0.533136	8.44643	0.536929	6.98214	56	82
infection	#DB5829	427	2.72727	0.817992	9.09302	420	44	7	2	0.0972516	0.0737044	0.127288	0.0190275	0.0100421	0.0357624	1318	0.294317	17.5	0.336516	14.0652	77	12
congenital	#8B7E66	541	2.72107	1.9938	3.71363	432	67	109	46	0.172783	0.145741	0.203647	0.237003	0.206007	0.271071	19879	0.507568	6.43363	0.571355	5.36283	117	195
neurology	#894B45	1307	2.51109	1.83618	3.43407	1202	155	105	34	0.126337	0.110453	0.144135	0.0929144	0.0792278	0.108686	12208	0.464283	9.01058	0.500428	7.16402	222	191
cardiovascular	#13A77C	769	2.47354	1.59656	3.83226	715	91	54	17	0.123147	0.103028	0.146553	0.0809578	0.0646794	0.100891	5544	0.375757	10.5	0.386075	8.2037	126	113
oncology	#00C992	6180	2.38857	1.53405	3.71909	6104	538	76	16	0.0822691	0.075942	0.0890725	0.013662	0.0111537	0.0167249	11327	0.46927	14.2762	0.491189	12.6733	615	127
digestive	#E4B056	690	2.26429	1.21618	4.21565	634	50	56	10	0.08	0.062656	0.101624	0.088	0.0697677	0.110431	5342	0.355032	14.6833	0.403565	11.1667	70	109
psychiatry	#AE75A2	753	2.03451	1.31752	3.1417	697	104	56	17	0.138444	0.117125	0.162927	0.083524	0.0669537	0.103739	7600	0.369542	11.7025	0.387128	8.5124	126	99
immune	#E08440	949	1.75869	1.10443	2.80054	863	97	86	17	0.107244	0.0900367	0.127279	0.0968956	0.080537	0.116157	8632	0.402923	11.5439	0.429159	9.37719	140	164
signs/symptoms	#7BB0DF	792	1.74519	1.08583	2.80492	731	103	61	15	0.12967	0.109391	0.153063	0.0835165	0.0672445	0.10329	10551	0.381531	11.3559	0.41485	8.26271	213	133
dermatology	#B25237	1059	1.36053	0.812945	2.27696	989	135	70	13	0.122618	0.105302	0.142329	0.0687655	0.0558147	0.0844526	8517	0.400661	10.0068	0.451454	8.14865	153	113
ophthalmology	#882D71	478	1.2924	0.598654	2.79008	442	57	36	6	0.116451	0.0920859	0.146225	0.077634	0.0579461	0.103278	7663	0.363841	15.5397	0.419239	11.9048	64	59
musculoskeletal	#A6CEE3	509	1.26829	0.657496	2.4465	468	72	41	8	0.135823	0.110504	0.165862	0.0831919	0.0634982	0.108287	3167	0.361294	12.8	0.378252	9.925	92	70
other	#DEDEDE	230	0.519048	0.0775624	3.47347	218	35	12	1	0.135338	0.0993851	0.181674	0.0488722	0.0287805	0.0818083	3224	0.327117	11	0.33187	8.08333	75	32

## Sheet: s42
category	nosup_clinical	nosup_launched	gensup_clinical	gensup_launched	rs	rs_l95	rs_u95	n_total
Infection	30	5	0	2	7	3.88889	35	37
Liver & kidney	36	3	1	1	6.5	0	15.5	41
Metabolic	46	10	3	7	3.92	1.86667	8.96	66
Musculoskeletal	10	6	0	5	2.66667	1.6	8	21
Inflammation	7	7	0	1	2	1.27273	4.66667	15
Diabetes	80	29	4	4	1.87931	0.50463	3.55435	117
Blood	50	32	8	14	1.63068	1.03535	2.48485	104
Urogenital	9	43	0	2	1.2093	1.08333	1.40541	54
Respiratory	58	22	13	6	1.14833	0.401003	2.24561	99
Neurological/behavioral	199	145	7	6	1.09496	0.496154	1.77727	357
Cardiovascular	120	136	14	14	0.941176	0.587755	1.31657	284
Oncology	2197	169	40	2	0.666667	0	1.71748	2408
Autoimmune	322	92	20	3	0.586957	0	1.3125	437
Eye	55	18	1	0	0	0	0	74
Skin & connective tissue	13	20	1	0	0	0	0	34

## Sheet: s44
category_2015	area_2023	unique_indications
Urogenital	oncology	1
Urogenital	cardiovascular	1
Urogenital	congenital	2
Urogenital	dermatology	1
Urogenital	endocrine	1
Urogenital	immune	1
Urogenital	signs/symptoms	11
Urogenital	psychiatry	2
Urogenital	other	14
Urogenital		5
Inflammation	congenital	1
Inflammation	immune	4
Inflammation	signs/symptoms	4
Inflammation	other	1
Inflammation		2
Liver & kidney	musculoskeletal	1
Liver & kidney	digestive	2
Liver & kidney	respiratory	1
Liver & kidney	hematology	1
Liver & kidney	congenital	1
Liver & kidney	metabolic	1
Liver & kidney	endocrine	1
Liver & kidney	signs/symptoms	3
Liver & kidney	other	2
Liver & kidney		1
Autoimmune	musculoskeletal	6
Autoimmune	digestive	6
Autoimmune	respiratory	1
Autoimmune	neurology	1
Autoimmune	ophthalmology	1
Autoimmune	cardiovascular	3
Autoimmune	hematology	3
Autoimmune	congenital	3
Autoimmune	dermatology	10
Autoimmune	metabolic	2
Autoimmune	immune	11
Autoimmune	signs/symptoms	2
Autoimmune		1
Diabetes	ophthalmology	1
Diabetes	cardiovascular	1
Diabetes	metabolic	3
Diabetes	endocrine	6
Diabetes	immune	1
Diabetes		1
Metabolic	musculoskeletal	1
Metabolic	neurology	3
Metabolic	cardiovascular	1
Metabolic	congenital	13
Metabolic	dermatology	5
Metabolic	metabolic	24
Metabolic	immune	1
Metabolic	signs/symptoms	2
Metabolic		1
Skin & connective tissue	congenital	2
Skin & connective tissue	dermatology	22
Skin & connective tissue	metabolic	1
Skin & connective tissue	immune	3
Skin & connective tissue	signs/symptoms	3
Skin & connective tissue	other	1
Skin & connective tissue		4
Blood	oncology	1
Blood	hematology	24
Blood	congenital	10
Blood	immune	4
Blood	signs/symptoms	2
Blood		6
Cardiovascular	cardiovascular	40
Cardiovascular	congenital	3
Cardiovascular	dermatology	3
Cardiovascular	metabolic	3
Cardiovascular	endocrine	2
Cardiovascular	immune	2
Cardiovascular	signs/symptoms	12
Cardiovascular		3
Eye	neurology	1
Eye	ophthalmology	20
Eye	cardiovascular	2
Eye	congenital	1
Eye	immune	1
Eye	signs/symptoms	1
Eye		5
Neurological/behavioral	oncology	1
Neurological/behavioral	musculoskeletal	1
Neurological/behavioral	neurology	66
Neurological/behavioral	ophthalmology	3
Neurological/behavioral	cardiovascular	9
Neurological/behavioral	hematology	2
Neurological/behavioral	congenital	16
Neurological/behavioral	dermatology	1
Neurological/behavioral	metabolic	12
Neurological/behavioral	endocrine	4
Neurological/behavioral	immune	4
Neurological/behavioral	signs/symptoms	22
Neurological/behavioral	psychiatry	33
Neurological/behavioral	other	5
Neurological/behavioral		13
Respiratory	infection	4
Respiratory	digestive	1
Respiratory	respiratory	24
Respiratory	cardiovascular	2
Respiratory	congenital	4
Respiratory	immune	3
Respiratory	signs/symptoms	4
Respiratory		3
Musculoskeletal	musculoskeletal	25
Musculoskeletal	neurology	10
Musculoskeletal	ophthalmology	1
Musculoskeletal	cardiovascular	1
Musculoskeletal	congenital	8
Musculoskeletal	dermatology	4
Musculoskeletal	metabolic	1
Musculoskeletal	endocrine	3
Musculoskeletal	immune	1
Musculoskeletal	signs/symptoms	2
Musculoskeletal		3
Oncology	oncology	79
Oncology		6
Infection	infection	45
Infection	oncology	2
Infection	musculoskeletal	1
Infection	digestive	5
Infection	respiratory	2
Infection	neurology	5
Infection	ophthalmology	2
Infection	dermatology	4
Infection	immune	2
Infection	signs/symptoms	1
Infection	psychiatry	1
Infection	other	1
Infection		6
	infection	53
	oncology	48
	musculoskeletal	24
	digestive	53
	respiratory	14
	neurology	103
	ophthalmology	38
	cardiovascular	26
	hematology	35
	congenital	114
	dermatology	35
	metabolic	75
	endocrine	19
	immune	37
	signs/symptoms	60
	psychiatry	27
	other	47
