# Supplementary material for: Refining the impact of genetic evidence on clinical success
Source: Nature. 2024 Apr 17;629(8012):624–9. doi: 10.1038/s41586-024-07316-0 (PMC11096124; doi:10.1038/s41586-024-07316-0)
Supplement: Supplementary file 14 — Source Data Extended Data Fig. 8 [file 41586_2024_7316_MOESM14_ESM.xlsx]

## Sheet: contents
table_number	type	figure_panel	description
s29	Source Data	Figure ED8A	Cumulative OTG G-T associations and supported T-I pairs by year.
s50	Source Data	Figure ED8B	Proportion of all possible genetically supported targets that have been developed, by therapy area and gene list.

## Sheet: s29
year	n_new_gene_trait_associations	n_cumulative_gene_trait_associations	n_new_possible_gensup_ti	n_cumulative_possible_gensup_ti
2005	1	1	4	4
2006	3	4	9	13
2007	71	75	122	135
2008	196	271	401	536
2009	275	546	682	1218
2010	621	1167	1154	2372
2011	641	1808	1542	3914
2012	713	2521	1748	5662
2013	783	3304	1743	7405
2014	606	3910	949	8354
2015	1049	4959	1561	9915
2016	3694	8653	5966	15881
2017	2109	10762	3141	19022
2018	24630	35392	20979	40001
2019	5124	40516	4555	44556
2020	13236	53752	16561	61117
2021	11293	65045	13624	74741
2022	1158	66203	1448	76189

## Sheet: s50
area	genelist	developed	supported	utilization
all_areas	all genes	373	10424	0.0357828
all_areas	predicted Ab tractable	298	5292	0.0563114
all_areas	predicted SM tractable	302	3213	0.0939932
all_areas	rhodopsin-like GPCRs	25	175	0.142857
all_areas	nuclear receptors	10	34	0.294118
all_areas	enzymes	67	597	0.112228
all_areas	ion channels	24	210	0.114286
all_areas	kinases	35	239	0.146444
hematology	all genes	37	3072	0.0120443
hematology	predicted Ab tractable	30	1514	0.0198151
hematology	predicted SM tractable	32	1046	0.0305927
hematology	rhodopsin-like GPCRs	2	51	0.0392157
hematology	nuclear receptors	0	13	0
hematology	enzymes	8	186	0.0430108
hematology	ion channels	0	35	0
hematology	kinases	3	87	0.0344828
metabolic	all genes	89	3914	0.0227389
metabolic	predicted Ab tractable	72	2052	0.0350877
metabolic	predicted SM tractable	69	1318	0.052352
metabolic	rhodopsin-like GPCRs	5	52	0.0961538
metabolic	nuclear receptors	6	20	0.3
metabolic	enzymes	11	249	0.0441767
metabolic	ion channels	1	53	0.0188679
metabolic	kinases	2	104	0.0192308
respiratory	all genes	17	691	0.024602
respiratory	predicted Ab tractable	16	368	0.0434783
respiratory	predicted SM tractable	11	238	0.0462185
respiratory	rhodopsin-like GPCRs	2	6	0.333333
respiratory	nuclear receptors	0	4	0
respiratory	enzymes	2	42	0.047619
respiratory	ion channels	1	18	0.0555556
respiratory	kinases	0	10	0
endocrine	all genes	28	2033	0.0137727
endocrine	predicted Ab tractable	25	1016	0.0246063
endocrine	predicted SM tractable	24	667	0.035982
endocrine	rhodopsin-like GPCRs	5	36	0.138889
endocrine	nuclear receptors	2	22	0.0909091
endocrine	enzymes	1	138	0.00724638
endocrine	ion channels	1	40	0.025
endocrine	kinases	3	55	0.0545455
infection	all genes	3	222	0.0135135
infection	predicted Ab tractable	3	129	0.0232558
infection	predicted SM tractable	1	79	0.0126582
infection	rhodopsin-like GPCRs	0	4	0
infection	nuclear receptors	0	2	0
infection	enzymes	0	13	0
infection	ion channels	0	6	0
infection	kinases	0	2	0
congenital	all genes	84	3555	0.0236287
congenital	predicted Ab tractable	62	1912	0.0324268
congenital	predicted SM tractable	61	1311	0.0465294
congenital	rhodopsin-like GPCRs	2	38	0.0526316
congenital	nuclear receptors	2	19	0.105263
congenital	enzymes	15	236	0.0635593
congenital	ion channels	1	80	0.0125
congenital	kinases	2	87	0.0229885
neurology	all genes	72	2810	0.0256228
neurology	predicted Ab tractable	61	1531	0.0398432
neurology	predicted SM tractable	56	957	0.0585162
neurology	rhodopsin-like GPCRs	6	44	0.136364
neurology	nuclear receptors	0	8	0
neurology	enzymes	10	164	0.0609756
neurology	ion channels	10	96	0.104167
neurology	kinases	3	67	0.0447761
cardiovascular	all genes	33	1706	0.0193435
cardiovascular	predicted Ab tractable	31	899	0.0344828
cardiovascular	predicted SM tractable	30	578	0.0519031
cardiovascular	rhodopsin-like GPCRs	2	22	0.0909091
cardiovascular	nuclear receptors	1	10	0.1
cardiovascular	enzymes	9	122	0.0737705
cardiovascular	ion channels	8	48	0.166667
cardiovascular	kinases	1	62	0.016129
oncology	all genes	113	2045	0.0552567
oncology	predicted Ab tractable	83	949	0.0874605
oncology	predicted SM tractable	99	716	0.138268
oncology	rhodopsin-like GPCRs	5	26	0.192308
oncology	nuclear receptors	2	13	0.153846
oncology	enzymes	24	130	0.184615
oncology	ion channels	0	33	0
oncology	kinases	28	79	0.35443
digestive	all genes	31	1610	0.0192547
digestive	predicted Ab tractable	25	871	0.0287026
digestive	predicted SM tractable	21	552	0.0380435
digestive	rhodopsin-like GPCRs	3	33	0.0909091
digestive	nuclear receptors	2	12	0.166667
digestive	enzymes	6	95	0.0631579
digestive	ion channels	1	21	0.047619
digestive	kinases	2	51	0.0392157
psychiatry	all genes	30	1663	0.0180397
psychiatry	predicted Ab tractable	28	891	0.0314254
psychiatry	predicted SM tractable	29	524	0.0553435
psychiatry	rhodopsin-like GPCRs	8	34	0.235294
psychiatry	nuclear receptors	0	9	0
psychiatry	enzymes	4	101	0.039604
psychiatry	ion channels	6	55	0.109091
psychiatry	kinases	0	49	0
immune	all genes	44	1566	0.0280971
immune	predicted Ab tractable	41	852	0.0481221
immune	predicted SM tractable	29	545	0.053211
immune	rhodopsin-like GPCRs	4	30	0.133333
immune	nuclear receptors	0	4	0
immune	enzymes	9	95	0.0947368
immune	ion channels	0	19	0
immune	kinases	2	49	0.0408163
signs/symptoms	all genes	45	2659	0.0169237
signs/symptoms	predicted Ab tractable	39	1408	0.0276989
signs/symptoms	predicted SM tractable	39	842	0.0463183
signs/symptoms	rhodopsin-like GPCRs	7	55	0.127273
signs/symptoms	nuclear receptors	4	19	0.210526
signs/symptoms	enzymes	4	155	0.0258065
signs/symptoms	ion channels	10	73	0.136986
signs/symptoms	kinases	3	71	0.0422535
dermatology	all genes	37	1590	0.0232704
dermatology	predicted Ab tractable	33	869	0.0379747
dermatology	predicted SM tractable	23	522	0.0440613
dermatology	rhodopsin-like GPCRs	1	18	0.0555556
dermatology	nuclear receptors	0	6	0
dermatology	enzymes	6	106	0.0566038
dermatology	ion channels	0	24	0
dermatology	kinases	3	45	0.0666667
ophthalmology	all genes	21	1573	0.0133503
ophthalmology	predicted Ab tractable	16	888	0.018018
ophthalmology	predicted SM tractable	14	478	0.0292887
ophthalmology	rhodopsin-like GPCRs	1	16	0.0625
ophthalmology	nuclear receptors	1	12	0.0833333
ophthalmology	enzymes	3	87	0.0344828
ophthalmology	ion channels	2	44	0.0454545
ophthalmology	kinases	0	43	0
musculoskeletal	all genes	27	1359	0.0198675
musculoskeletal	predicted Ab tractable	24	735	0.0326531
musculoskeletal	predicted SM tractable	19	449	0.0423163
musculoskeletal	rhodopsin-like GPCRs	1	15	0.0666667
musculoskeletal	nuclear receptors	2	5	0.4
musculoskeletal	enzymes	2	82	0.0243902
musculoskeletal	ion channels	1	24	0.0416667
musculoskeletal	kinases	4	42	0.0952381
other	all genes	6	1186	0.00505902
other	predicted Ab tractable	5	586	0.00853242
other	predicted SM tractable	5	363	0.0137741
other	rhodopsin-like GPCRs	0	19	0
other	nuclear receptors	1	7	0.142857
other	enzymes	0	67	0
other	ion channels	0	28	0
other	kinases	1	30	0.0333333
